# Supplementary material for: An Integrative Proteotranscriptomics Approach Reveals New ADAM9 Substrates and Downstream Pathways
Source: Mol Cell Proteomics. 2026 Feb 23;25(4):101538. doi: 10.1016/j.mcpro.2026.101538 (PMC13054030; doi:10.1016/j.mcpro.2026.101538)
Supplement: Supplemental Table S1 [file mmc1.xlsx]

## Sheet: Sheet 1
Table S1 All mRNAs detected in HCT116 cells in this study
GeneName	control1	control2	control3	control4	control5	control6	ADAM9KD1	ADAM9KD2	ADAM9KD3	ADAM9KD4	ADAM9KD5	ADAM9KD6	logFC	FC	logCPM	PValue	FDR
ADAM9	17153	16111	12290	15711	14619	16318	2839	3551	3747	5170	3878	3673	-2.09032	0.234828	7.91983	6.04291e-149	7.56693e-145
EGR1	3447	2687	2533	1749	2830	3149	814	917	887	1072	921	970	-1.6247	0.324276	5.53368	2.73747e-43	1.71393e-39
NT5E	4054	4059	3122	4052	4082	4758	2176	2227	2492	3119	2549	2518	-0.743821	0.597156	6.35235	1.1131e-32	4.64607e-29
LOC100507246	8529	9023	7015	9866	9759	9433	15124	14651	15751	18096	14842	14615	0.731915	1.66084	8.24333	3.81706e-32	1.19493e-28
EMP1	6393	5464	5188	8200	7600	8398	14338	13233	13706	16442	12620	12222	0.945825	1.92629	7.99324	6.31795e-30	1.58227e-26
TRNP1	2999	3132	2231	2693	3071	3899	1375	1522	1732	2082	1843	1702	-0.874985	0.54526	5.88002	1.76633e-27	3.68632e-24
TMCC3	690	628	464	541	605	753	1070	1022	1128	1531	1072	1229	0.871459	1.82951	4.46643	1.09926e-24	1.96642e-21
CHAC1	1677	2036	1088	378	1262	1350	205	250	260	225	234	163	-2.61093	0.163694	4.27917	4.08842e-23	6.39941e-20
SIM2	1044	807	797	883	959	913	1399	1473	1486	1873	1592	1561	0.725818	1.65384	4.93574	3.54981e-22	4.93897e-19
MUC13	41	42	16	37	21	23	99	119	163	198	173	135	2.22081	4.66157	1.16081	1.17347e-21	1.46942e-18
IGF2BP3	5955	4885	4603	5456	5646	6905	3594	3639	3758	4661	3784	3852	-0.585501	0.666418	6.88479	8.76736e-21	9.98045e-18
CAV1	10386	8840	7713	10664	10838	11610	15416	14135	14370	18176	15180	15715	0.572634	1.48724	8.30414	3.16108e-20	3.29859e-17
CERK	1611	1389	1229	1708	1643	2042	2253	2472	2508	3125	2592	2601	0.632704	1.55047	5.69797	3.61465e-20	3.48174e-17
GDA	4510	4047	3200	3886	3686	4479	7046	6335	6072	7524	6032	6821	0.680906	1.60315	7.04168	8.94053e-20	7.99666e-17
CDC42SE2	2130	2344	1805	1979	2204	1973	3419	3345	3322	4412	3358	3309	0.690705	1.61407	6.1193	1.07801e-19	8.99921e-17
TRIOBP	4814	6696	4251	4893	6006	6127	3076	3209	3307	4121	3412	3264	-0.753109	0.593324	6.79502	1.16074e-19	9.08427e-17
ANKRD52	3065	2571	2205	2932	3039	3072	1763	2005	1923	2464	1849	1632	-0.603915	0.657966	5.89181	1.33377e-19	9.82438e-17
PMP22	1075	828	760	1092	1208	1432	1987	1808	1922	2128	1927	1762	0.804559	1.74661	5.20922	1.54228e-19	1.07292e-16
CFI	3	5	2	13	5	9	45	36	34	59	39	52	2.757	6.75987	-0.573881	4.7629e-19	3.139e-16
DANCR	240	273	174	218	345	310	756	578	582	584	529	687	1.21299	2.31817	3.45509	1.26045e-18	7.89165e-16
HINT1	2572	2433	1643	2575	2715	2761	3603	3564	3752	4321	3756	3671	0.571209	1.48577	6.26942	8.24766e-18	4.91796e-15
NONO	8938	8540	7210	8272	9039	9676	11249	12342	12561	14587	12573	12500	0.48714	1.40166	8.04384	1.37206e-17	7.80952e-15
MBP	2652	2526	2126	2931	2826	3031	3987	3717	3957	4970	3679	3853	0.52153	1.43548	6.37804	1.79462e-17	9.77053e-15
CAV2	8511	8320	6086	7483	7632	8303	11082	11021	11200	14206	11777	13111	0.577939	1.49272	7.93972	2.56391e-17	1.28421e-14
TERF2IP	1467	1649	1222	1655	1583	1490	2013	2372	2612	2982	2458	2387	0.637304	1.55542	5.62635	2.50276e-17	1.28421e-14
RPA1	2705	2217	2328	3209	3442	3590	4173	4679	5019	5792	4710	4680	0.672531	1.59387	6.58367	4.29443e-17	1.99166e-14
SESN2	2888	4078	2017	1128	2181	1902	622	689	769	968	742	545	-1.80534	0.286113	5.29748	4.24602e-17	1.99166e-14
RPL22L1	5351	4041	3647	5167	5272	5694	7377	6861	7309	8658	7432	8507	0.607455	1.52357	7.28129	6.7117e-17	3.00157e-14
CCNG1	11267	9212	7654	11720	10994	12337	14565	14666	15342	18502	16551	16147	0.544072	1.45808	8.3576	1.13125e-16	4.88467e-14
MLX	1353	1339	1136	1485	1917	1585	2102	2356	2486	2816	2242	2253	0.632174	1.5499	5.57382	1.74125e-16	7.26798e-14
PCNP	7143	7243	5043	7338	6777	7397	8977	9477	9721	12341	10162	10260	0.508837	1.4229	7.71681	8.35735e-16	3.37583e-13
ADAM19	10598	9131	8229	10540	12219	13128	7577	7021	7396	9587	7404	7078	-0.530833	0.692155	7.83441	9.53462e-16	3.73102e-13
RNF220	1040	889	926	1158	1145	1310	1539	1898	1744	2068	1604	1579	0.624877	1.54208	5.12701	1.57585e-15	5.97964e-13
DDIT4	10279	14245	7123	4869	8082	9060	3158	3720	4107	4279	3500	3336	-1.35591	0.390688	7.31899	1.85519e-15	6.83257e-13
DPY19L1	3501	3135	2576	3544	3519	3934	4686	4277	4678	6057	4766	4994	0.48108	1.39579	6.68001	3.74969e-15	1.34153e-12
CTDSPL	1016	797	741	781	987	1056	1431	1397	1291	1726	1315	1567	0.636601	1.55466	4.8671	7.15997e-15	2.49048e-12
TGFBR3	812	397	549	643	544	698	1344	1090	1098	1541	1092	1263	0.960671	1.94622	4.51572	1.49291e-14	4.91953e-12
WDR82	5623	4920	4062	5598	5961	6965	7582	7650	8237	9716	7398	7705	0.486765	1.4013	7.39128	1.47851e-14	4.91953e-12
ITGB4	9210	10091	7655	9488	11064	11739	7372	6888	6836	8974	6883	6393	-0.51368	0.700434	7.73749	1.79455e-14	5.76187e-12
WDYHV1	706	634	528	675	771	933	1103	1098	1170	1313	992	1100	0.61912	1.53594	4.50988	2.2785e-14	7.13283e-12
RDH11	4439	4870	3372	4392	4610	5019	2937	3071	3203	4192	3374	3191	-0.486719	0.713646	6.60111	2.62489e-14	8.01681e-12
DDIT3	4383	5483	2962	2020	3190	3124	1204	1652	1502	1838	1506	1139	-1.34445	0.393805	5.98495	2.86718e-14	8.5483e-12
NTSR1	3324	4562	3059	3276	4909	5697	2136	2220	2254	3158	2554	2544	-0.800534	0.574137	6.36598	4.01089e-14	1.16801e-11
ASPH	35959	36864	26525	39165	37754	39991	24542	25564	26705	34138	26026	27841	-0.456345	0.72883	9.62893	4.56454e-14	1.29903e-11
C6orf223	1206	1583	963	1194	1316	1327	723	666	860	948	863	786	-0.714754	0.609309	4.70119	8.49782e-14	2.36466e-11
PGD	2446	2913	2364	2912	3243	3627	4172	4071	4353	5310	4564	4129	0.540498	1.45447	6.50982	9.12581e-14	2.4842e-11
FAM171A1	1860	1769	1529	2180	2230	2168	3063	2892	2904	3517	2678	2622	0.529964	1.44389	5.92653	1.18899e-13	3.13098e-11
STK40	2058	2583	1437	1866	2109	1958	1114	1368	1295	1530	1230	1154	-0.71058	0.611074	5.36332	1.20019e-13	3.13098e-11
DUSP6	2847	4031	2378	2733	3196	3403	1625	1964	2157	2449	1924	1862	-0.705002	0.613442	5.99619	1.7143e-13	4.38091e-11
VGF	1678	2514	1668	2804	2756	2459	1220	1389	1568	1605	1228	1390	-0.78518	0.58028	5.53904	2.72228e-13	6.68399e-11
GADD45B	1250	1455	1075	942	1057	1181	616	730	701	759	737	594	-0.826242	0.563996	4.54703	2.70839e-13	6.68399e-11
TSPAN5	2954	3023	2230	2968	3348	3570	2211	2163	2248	2781	2012	2220	-0.468476	0.722728	6.04327	3.71911e-13	8.95589e-11
SAV1	3077	2701	2247	3354	3081	3619	3797	4249	4192	5214	4223	4803	0.49139	1.4058	6.52338	5.32803e-13	1.25882e-10
FAM132A	25	14	13	15	16	8	57	68	53	56	49	60	1.84415	3.5904	-0.0756233	6.8918e-13	1.59813e-10
PHLPP1	1242	814	809	1067	944	1214	1746	1651	1555	2044	1456	1511	0.648634	1.56768	5.05172	7.29438e-13	1.63108e-10
TFAP2C	641	521	453	647	616	657	1118	911	976	1061	821	956	0.670462	1.59158	4.2826	7.24599e-13	1.63108e-10
THBS1	482	357	310	445	429	345	1040	641	701	911	660	810	0.948225	1.9295	3.88807	7.77466e-13	1.70797e-10
NCOA7	560	636	393	450	461	577	897	811	822	1053	835	998	0.75074	1.68266	4.1381	7.91766e-13	1.7094e-10
FOS	351	253	302	342	406	355	135	183	190	240	187	205	-0.889375	0.539848	2.72587	9.53846e-13	2.02442e-10
UXS1	1787	1849	1430	2051	2193	2164	2622	2703	2713	3309	2474	2966	0.489167	1.40363	5.86824	9.78968e-13	2.04311e-10
PCGF5	3804	3045	2401	3017	3072	3151	4204	4240	4220	5870	4560	4676	0.51747	1.43144	6.57781	1.03377e-12	2.12212e-10
RND3	1377	1233	1013	1360	1217	1381	1890	1761	1940	2127	1987	1661	0.522043	1.43599	5.29604	1.11634e-12	2.25464e-10
MINPP1	730	783	607	963	815	1008	1113	1322	1339	1518	1141	1334	0.602893	1.51876	4.71108	1.18682e-12	2.35894e-10
SPSB1	496	402	377	424	481	574	749	654	705	882	728	688	0.616381	1.53302	3.89089	1.37599e-12	2.65079e-10
SPRY4	4628	5243	3072	3693	3656	4016	2275	2626	2671	3365	2521	2353	-0.695885	0.61733	6.3889	1.35717e-12	2.65079e-10
PIK3R2	1114	1006	1044	1271	1524	1659	2093	1968	1757	2422	2036	2144	0.649147	1.56824	5.37171	1.54036e-12	2.92248e-10
RBBP7	2594	2671	2008	2735	3280	3381	3743	3829	4010	4788	3728	3913	0.469765	1.38488	6.39135	1.81173e-12	3.38604e-10
TGFBR1	1029	911	711	790	897	946	1102	1324	1433	1732	1274	1344	0.563823	1.47818	4.80132	1.87605e-12	3.45469e-10
RPIA	1416	1668	1238	1539	1709	1623	2113	2194	2257	2496	2243	2176	0.488547	1.40303	5.55561	3.99093e-12	7.24267e-10
DNAJC8	3302	2866	2634	3235	3462	3656	3751	4357	4331	5362	4644	4822	0.444515	1.36086	6.58501	4.22419e-12	7.55648e-10
ABCA2	2923	2351	2401	2851	3159	3173	4086	4071	4062	5184	3784	3528	0.484349	1.39895	6.42485	4.76161e-12	8.39787e-10
OAT	3485	2854	2608	4318	4340	4140	5744	5124	5533	6133	5521	5676	0.584322	1.49933	6.84098	7.59505e-12	1.29853e-09
POLR2H	1607	1380	1227	1872	2108	2093	2359	2337	2773	3100	2549	2694	0.566633	1.48106	5.74959	7.6738e-12	1.29853e-09
ALG10B	442	339	290	219	287	365	155	133	146	232	165	158	-1.05341	0.481826	2.62583	7.56954e-12	1.29853e-09
ARRDC4	3381	5632	2395	1437	2353	2717	640	1087	1105	1365	1090	1122	-1.5758	0.335456	5.68606	8.5954e-12	1.43509e-09
CAMLG	1740	1538	1098	1786	1757	1808	2145	2338	2424	2741	2100	2510	0.496505	1.41079	5.63055	1.08744e-11	1.79171e-09
CASP4	927	872	764	876	1040	904	1118	1275	1304	1577	1441	1364	0.516879	1.43086	4.80246	1.15787e-11	1.88297e-09
EIF3F	6019	6268	5193	7247	8023	7623	9002	9506	9915	11303	9065	8872	0.454111	1.36994	7.66237	1.20284e-11	1.93102e-09
SLC2A3	350	477	212	356	408	399	166	174	149	250	149	238	-1.0288	0.490117	2.79982	1.28414e-11	2.03544e-09
RPL27A	28410	27573	19395	30341	30872	31934	37545	36153	39106	44829	39093	39528	0.433533	1.35054	9.7076	1.49128e-11	2.33423e-09
WNT7B	648	689	538	893	996	964	1429	1204	1287	1555	1336	1111	0.694377	1.61819	4.70654	1.615e-11	2.49667e-09
TSC22D1	10280	9872	8135	10711	11959	13895	7000	7552	8469	10419	7835	8153	-0.453351	0.730345	7.88802	1.74656e-11	2.66712e-09
WSB2	3974	4416	3310	4914	5256	5505	6548	5929	6550	7871	6442	6394	0.481021	1.39573	7.11408	1.83777e-11	2.7726e-09
SIK1	330	216	267	357	344	277	513	513	512	618	482	586	0.780988	1.71831	3.38188	1.91785e-11	2.85896e-09
MKNK2	13284	20088	10808	14598	16061	15094	8795	10489	10251	11779	9375	8750	-0.665136	0.630629	8.28454	2.01086e-11	2.96235e-09
CD22	204	302	246	185	251	355	85	122	100	167	141	75	-1.24558	0.421738	2.23723	2.04992e-11	2.98478e-09
PPARA	1929	1618	1438	1836	1715	2052	2306	2437	2203	3249	2446	2657	0.462602	1.37802	5.74105	2.83411e-11	4.07917e-09
SMARCE1	6057	6151	4621	6429	6265	6558	7422	7867	8365	9644	7866	8998	0.412575	1.33106	7.47965	2.99022e-11	4.25495e-09
SEMA4B	2146	2744	1775	2011	2464	2801	1514	1694	1678	1852	1606	1384	-0.580274	0.668837	5.62572	3.33077e-11	4.68629e-09
LCOR	6056	4635	4088	4088	3647	4327	2666	2726	2644	4018	2685	2633	-0.714786	0.609295	6.53197	3.69912e-11	5.14671e-09
OLFML2A	468	370	332	448	506	516	721	627	655	740	712	731	0.613328	1.52978	3.82493	4.1722e-11	5.74113e-09
TRIB3	3692	5779	2632	2533	3522	3700	1320	1972	2058	2371	2037	1660	-1.01407	0.495148	6.12313	5.27261e-11	7.17649e-09
HDAC3	1733	1662	1320	2079	1981	2083	2598	2581	2469	3082	2484	2346	0.461422	1.3769	5.77092	6.03469e-11	8.12542e-09
SLC25A5	9350	9239	7195	11480	11487	11692	14323	13092	14479	16416	14289	13698	0.460176	1.37571	8.24385	6.75015e-11	8.99206e-09
ELOVL6	3922	3627	2963	3518	3778	4096	4528	4821	4693	5977	5037	5673	0.423723	1.34139	6.76777	6.85865e-11	9.04042e-09
CHERP	1460	1291	1244	1699	1801	1911	2161	2296	2343	2667	2027	2286	0.492917	1.40729	5.58312	6.9437e-11	9.05719e-09
CRTAP	5107	4506	4023	5721	5773	6151	7075	6762	7271	8314	7156	6834	0.415756	1.334	7.27111	7.89434e-11	1.01238e-08
SNX30	2232	1554	1493	1968	2182	2274	2655	2709	2796	3619	2549	2668	0.476075	1.39095	5.88678	7.92309e-11	1.01238e-08
DEXI	286	264	236	316	374	377	513	555	525	646	466	408	0.68814	1.6112	3.36186	9.83718e-11	1.24425e-08
ZNF704	1954	1266	1367	1452	1586	1898	2455	2193	2126	3264	2365	2679	0.59484	1.51031	5.66625	1.11305e-10	1.39376e-08
IER2	2508	3866	2203	2601	3100	3017	1812	1824	1992	2288	1853	1902	-0.63581	0.643579	5.9201	1.13371e-10	1.40558e-08
MDGA1	256	160	153	265	293	271	102	113	102	186	121	111	-0.990793	0.503201	2.15707	1.17398e-10	1.44123e-08
SNHG3	1919	1572	1541	2247	1733	1883	3279	2947	2787	3170	2567	2540	0.604557	1.52051	5.87074	1.19415e-10	1.45176e-08
PRKAB2	3168	2712	2369	2641	2761	2699	1737	2137	2102	2526	2006	1817	-0.482572	0.7157	5.904	1.34643e-10	1.62115e-08
JUNB	1471	2033	1278	1479	1716	1632	952	1046	1098	1246	1068	1213	-0.605317	0.657327	5.08658	1.90518e-10	2.27206e-08
TMTC4	646	544	460	601	665	674	368	351	424	547	357	456	-0.587101	0.665679	3.66686	2.12224e-10	2.50705e-08
PLK2	4012	2778	3201	4710	4248	4363	7240	5674	5986	7053	5729	5708	0.625476	1.54272	6.97318	2.57674e-10	3.01551e-08
FECH	1043	1198	962	1254	1333	1355	1529	1697	1646	1892	1771	1848	0.478499	1.39329	5.18404	2.859e-10	3.31485e-08
NR1D1	4084	3972	3426	4305	4473	4206	3055	3195	3079	3970	2832	2421	-0.471568	0.721181	6.48644	2.99188e-10	3.43709e-08
CPM	1052	925	701	687	895	1003	559	549	585	717	548	652	-0.608587	0.655839	4.2125	3.47373e-10	3.95437e-08
NAP1L1	20506	22732	14814	20457	19949	21247	25438	25932	27440	33036	27922	28263	0.424633	1.34223	9.21724	3.91814e-10	4.42009e-08
JAZF1	208	299	182	226	272	337	120	115	159	194	145	115	-0.912637	0.531213	2.3144	4.14965e-10	4.63945e-08
CSPG4	733	717	575	585	699	975	522	456	398	584	411	382	-0.699526	0.615775	3.87709	4.75006e-10	5.26374e-08
MIPEP	248	292	273	375	330	424	518	511	596	565	571	543	0.710245	1.63608	3.44797	4.87349e-10	5.35315e-08
SERPINE1	1798	2890	1741	2491	2601	2411	1503	1467	1609	1928	1558	1222	-0.654326	0.635372	5.59898	5.1711e-10	5.58211e-08
FAM18B1	2783	2305	1954	2984	2783	2913	3494	3373	3702	4341	3275	3685	0.416414	1.33461	6.27987	5.16006e-10	5.58211e-08
SF3B5	451	601	365	632	617	708	982	856	857	1099	900	801	0.650496	1.56971	4.19594	6.10225e-10	6.53097e-08
TOP1MT	1505	1431	1238	1599	1537	1528	1961	1838	2010	2442	1962	2189	0.420793	1.33866	5.46103	6.52432e-10	6.92352e-08
ALDH1A3	34655	28414	26022	36866	35815	38086	41869	43262	43630	54373	42845	44974	0.37758	1.29916	9.92593	6.63736e-10	6.98429e-08
LIF	3166	2734	2724	2887	3355	3264	2274	2385	2433	2665	2241	2222	-0.417115	0.748921	6.07895	7.5718e-10	7.90117e-08
EIF3I	6353	5579	5027	7609	8023	7755	9446	9195	9883	11816	9051	8381	0.459385	1.37496	7.66089	9.29585e-10	9.62005e-08
MOSPD1	3902	3649	2616	3845	3672	4216	2555	2693	2832	3518	2985	2882	-0.387343	0.764536	6.35317	9.50237e-10	9.75317e-08
AMMECR1L	1488	1347	1115	1081	1243	1491	1696	1874	1889	2265	2013	1748	0.495496	1.40981	5.31794	9.96389e-10	1.01437e-07
SAMM50	936	697	794	1028	1175	1136	1226	1416	1596	1786	1412	1400	0.553023	1.46716	4.91419	1.04236e-09	1.05262e-07
TOX2	1666	2224	1297	1694	1839	1802	1035	1200	1156	1477	1222	1362	-0.565467	0.675737	5.22965	1.18693e-09	1.18902e-07
KLF10	4116	4289	2980	3254	3811	4499	2075	2598	2734	3471	3033	2822	-0.525194	0.694866	6.36762	1.26069e-09	1.25288e-07
ARL6IP5	1789	1727	1323	1504	1759	1818	2236	1949	2339	2770	2462	2323	0.44011	1.35671	5.63533	1.3297e-09	1.31106e-07
LITAF	5533	6048	4063	5771	6002	5874	6725	7109	7461	8914	7782	7586	0.390467	1.31082	7.34987	1.4518e-09	1.41522e-07
BHLHE41	620	673	509	444	532	542	317	311	403	404	338	346	-0.72454	0.60519	3.5178	1.45794e-09	1.41522e-07
ADAM10	7798	6156	5472	6355	6394	7724	8562	8874	8599	11060	8637	9837	0.412987	1.33144	7.6259	1.49738e-09	1.44232e-07
IFIT2	301	213	215	201	230	293	420	431	334	567	364	492	0.773082	1.70892	3.07461	1.54927e-09	1.48091e-07
PAM	7152	6893	4963	6967	7118	8387	9613	8431	8933	11159	9089	9469	0.394713	1.31468	7.66432	1.63181e-09	1.54799e-07
TOMM22	2003	1795	1445	2438	2562	2523	2846	2743	3091	3600	3139	3111	0.485851	1.40041	6.01228	1.82987e-09	1.72283e-07
YTHDF2	2489	2117	2095	2776	3043	2977	3126	3412	3648	4225	3660	3593	0.421918	1.33971	6.26367	1.93226e-09	1.80565e-07
NRAS	6277	6467	4495	7150	6991	7209	4345	4572	4947	6441	5132	5077	-0.401731	0.75695	7.16287	2.19634e-09	2.03723e-07
RPS27	23003	20889	16202	22622	21516	23022	25909	26440	27864	33294	27356	27803	0.343258	1.26862	9.2579	2.45594e-09	2.26127e-07
CDK7	2118	2126	1616	2226	2357	2271	2857	2772	2770	3374	2755	2631	0.370782	1.29305	5.95107	3.52584e-09	3.22267e-07
CCNJ	1297	1375	1046	1421	1307	1589	1503	1768	1867	2348	1948	1900	0.428379	1.34572	5.32292	4.18828e-09	3.80041e-07
RPS15A	20316	18215	13551	21215	20363	23024	24154	24247	26151	30970	25149	25546	0.36495	1.28784	9.13752	4.73978e-09	4.26989e-07
GABARAP	2797	2458	2213	3542	3502	3615	3954	4176	4401	5231	4518	3778	0.466725	1.38197	6.50977	5.05167e-09	4.51836e-07
C18orf54	1018	828	755	815	858	939	442	506	739	785	518	594	-0.618703	0.651256	4.19929	5.23703e-09	4.65093e-07
IFIT1	525	302	329	383	452	495	649	615	604	775	709	626	0.620974	1.53791	3.74336	5.38058e-09	4.71158e-07
GAS2L3	948	732	678	790	810	775	494	544	600	759	507	570	-0.522217	0.696301	4.09958	5.34976e-09	4.71158e-07
UBE2E3	1186	1025	889	1246	1272	1362	1422	1622	1586	1870	1476	1576	0.392806	1.31294	5.09616	5.4636e-09	4.75106e-07
ITPRIP	550	860	537	490	644	699	370	371	411	496	384	385	-0.720685	0.606809	3.70142	5.87394e-09	5.07266e-07
COX10	816	620	839	1289	1231	1145	1627	1573	1749	2039	1661	1507	0.712385	1.63851	5.05459	5.98846e-09	5.1087e-07
TAF3	501	435	371	421	454	548	618	646	593	845	652	671	0.493365	1.40772	3.80706	5.99727e-09	5.1087e-07
INF2	1315	1190	1062	1146	1407	1366	837	987	998	1120	968	959	-0.416872	0.749047	4.80107	6.42844e-09	5.4366e-07
RNF139	1618	1647	1120	1780	1787	1715	2044	2150	2345	2582	2282	2016	0.414723	1.33304	5.57744	6.46904e-09	5.4366e-07
ATF4	22551	24523	17490	15369	21370	23284	12263	15472	15007	18459	14874	13659	-0.547174	0.684359	8.80445	6.57466e-09	5.48853e-07
RPL26	51847	51210	37401	49934	51608	55324	59617	61361	61902	77587	67347	65338	0.340674	1.26635	10.4799	7.09295e-09	5.84328e-07
IL18	3454	3691	2754	3418	3543	3746	4519	4114	4430	5503	4579	4734	0.370137	1.29248	6.65063	7.07463e-09	5.84328e-07
C14orf1	1401	1027	1155	1561	1669	1729	1945	1956	2086	2373	2054	2065	0.490273	1.40471	5.44217	7.37981e-09	6.03987e-07
PEG10	657	533	382	565	456	534	1078	811	700	1164	709	937	0.722805	1.65039	4.1411	7.53093e-09	6.10966e-07
EFHD2	2380	2341	1944	2813	3128	2961	3385	3560	3332	4134	3507	3454	0.400344	1.31982	6.2552	7.56266e-09	6.10966e-07
MYL2	31	16	15	24	19	50	57	81	67	68	81	76	1.43341	2.70084	0.330724	8.25668e-09	6.62757e-07
RPS29	9161	9271	6617	9182	10589	11163	12339	12270	12753	14320	12752	11212	0.380969	1.30222	8.08773	8.88786e-09	7.06822e-07
RPL39	13432	10837	8655	13674	14178	14696	16886	15813	18055	19231	16704	16952	0.408036	1.32688	8.53122	8.91853e-09	7.06822e-07
SCML2	726	523	593	763	618	737	389	452	430	564	490	471	-0.572827	0.672298	3.82167	9.16215e-09	7.21562e-07
H1F0	10926	16914	8273	7989	10003	11820	4461	6333	6643	8024	6866	6882	-0.826665	0.563831	7.78084	9.30605e-09	7.28315e-07
ECM1	114	165	148	171	243	159	69	78	71	101	109	52	-1.13139	0.456477	1.65092	9.88047e-09	7.68468e-07
TSC22D3	3544	4698	2386	1668	2553	2371	1500	1511	1413	1836	1390	1353	-1.01902	0.493451	5.78938	1.02318e-08	7.90883e-07
CREBL2	664	899	539	765	741	927	1143	1057	1037	1324	1123	1131	0.528688	1.44262	4.55512	1.06642e-08	7.95672e-07
CA2	704	570	441	628	664	933	903	894	947	1155	994	1041	0.541449	1.45543	4.34905	1.04699e-08	7.95672e-07
ITGA3	15762	19356	12236	14301	16754	18083	11713	12405	11882	15432	11821	10688	-0.451967	0.731045	8.47043	1.06141e-08	7.95672e-07
SLC6A9	222	372	126	130	244	266	79	90	107	132	112	91	-1.21716	0.430128	2.05275	1.06625e-08	7.95672e-07
C2orf18	4047	5608	3006	2994	3755	3912	2367	2568	2432	3152	2501	2470	-0.664267	0.631009	6.34357	1.06166e-08	7.95672e-07
HERC5	1153	810	806	1355	1223	1163	1461	1541	1643	1893	1567	1546	0.509754	1.42381	5.06174	1.0675e-08	7.95672e-07
TPT1	79531	73147	54907	79966	80976	91419	93903	92330	97823	122037	101426	100493	0.344831	1.27	11.1062	1.08171e-08	8.01488e-07
OSBPL1A	1478	1269	1076	1384	1395	1331	1731	1692	1780	2163	1738	1712	0.379967	1.30131	5.2806	1.1044e-08	8.13488e-07
RAN	9139	9480	6520	10449	10294	10449	11642	11752	12959	14350	12560	12873	0.379167	1.30059	8.09725	1.13662e-08	8.32326e-07
PRR3	510	505	428	491	620	823	288	391	355	461	406	293	-0.680808	0.623816	3.53546	1.30357e-08	9.49032e-07
RBM24	510	448	379	570	631	504	781	719	752	814	769	731	0.531	1.44493	3.98227	1.31922e-08	9.54874e-07
ANKRD33B	2237	1496	1451	2145	1879	2335	2929	2621	2435	3594	2711	2645	0.493211	1.40757	5.8764	1.33216e-08	9.58693e-07
CHKA	1114	1089	877	1102	1130	1292	1336	1610	1464	1637	1590	1483	0.406608	1.32557	5.02822	1.35962e-08	9.72864e-07
EIF2AK1	10680	9368	8652	12181	12460	12701	12973	14423	14998	17582	14406	14125	0.360991	1.28431	8.31889	1.37199e-08	9.76142e-07
HBE1	4003	4250	2713	4228	4448	4519	5709	5369	5395	6458	4945	5373	0.406115	1.32511	6.8907	1.48604e-08	1.05131e-06
SERPINB9	6123	5778	4483	5810	6049	6830	3367	4165	4577	5790	4571	4993	-0.420794	0.747013	7.02032	1.53864e-08	1.0824e-06
SIAH2	2364	2618	1669	2159	2430	2685	1674	1707	1827	2125	1889	1541	-0.432333	0.741063	5.6826	1.55936e-08	1.09085e-06
MDH2	9280	8372	7411	10902	11450	11505	13230	12691	13431	15273	13086	12505	0.390321	1.31069	8.16817	1.59526e-08	1.10363e-06
LSM2	1435	1438	956	1621	1623	1701	1958	1901	2047	2379	1871	2039	0.421581	1.33939	5.43666	1.58892e-08	1.10363e-06
RBP1	1528	1956	1196	1519	1903	1956	1121	1212	1300	1520	1227	1206	-0.468364	0.722784	5.19787	1.76813e-08	1.21652e-06
STC2	8853	10885	5675	3902	5619	6482	3296	3509	3751	4478	3503	3822	-0.970363	0.510378	7.06821	1.80988e-08	1.23843e-06
SMPD1	88	111	70	121	105	120	26	56	42	76	30	52	-1.20063	0.435084	0.933828	1.85603e-08	1.25628e-06
LURAP1L	1410	2205	887	526	859	783	310	451	507	495	474	417	-1.4186	0.374075	4.3077	1.84787e-08	1.25628e-06
TSPAN13	1983	1851	1377	2092	2043	1893	2399	2329	2394	3193	2416	2659	0.388461	1.309	5.78273	1.94085e-08	1.30663e-06
HYAL1	540	609	428	552	542	743	383	392	387	416	445	329	-0.591978	0.663433	3.59229	2.02877e-08	1.35852e-06
TMEM200A	1419	1377	1049	1264	1673	1539	960	943	1105	1321	951	1143	-0.436828	0.738757	4.93856	2.12412e-08	1.4148e-06
AARS	23649	29202	17850	18836	21112	20922	14302	15556	16312	19264	14812	13403	-0.567846	0.674623	8.87946	2.16193e-08	1.43236e-06
GTDC1	645	550	396	542	610	748	345	377	449	452	446	383	-0.561385	0.677651	3.63	2.22001e-08	1.4631e-06
CDK6	5009	3903	3198	4222	3603	4338	3074	2745	2653	4201	2565	2897	-0.494685	0.709717	6.46269	2.30848e-08	1.51345e-06
ZFAND3	3164	3861	2385	2733	2953	2957	2087	2039	2284	2638	2182	2168	-0.501704	0.706272	6.03882	2.37672e-08	1.55007e-06
FOSL1	3877	4625	3064	4075	4929	4672	3223	3272	3170	3879	3272	2672	-0.433505	0.74046	6.5398	2.64853e-08	1.71839e-06
N4BP2	1104	1072	761	740	878	918	690	542	584	778	602	574	-0.609667	0.655348	4.27545	2.70686e-08	1.74718e-06
SLC31A1	3229	2682	2459	3789	3537	3750	4152	4143	4400	5419	4396	4020	0.387484	1.30811	6.56886	3.01583e-08	1.93663e-06
SEC11A	2930	3081	2018	3086	2984	3055	3588	3457	3981	4555	3868	3775	0.376138	1.29786	6.38397	3.0444e-08	1.945e-06
TMEM55A	403	525	440	551	490	586	247	303	363	416	371	336	-0.631276	0.645605	3.39818	3.35104e-08	2.13004e-06
RPS6KA2	541	576	401	505	582	644	725	722	731	1027	689	832	0.474648	1.38958	4.0433	3.43277e-08	2.17096e-06
GNAI1	8910	6236	6301	9433	8613	9217	10589	10410	10807	13507	10753	11923	0.421589	1.3394	7.91324	3.52601e-08	2.21873e-06
SLC7A5	32237	50496	23563	28184	33623	32964	20647	21386	23041	26965	21719	19072	-0.668887	0.628992	9.44584	3.70002e-08	2.31658e-06
CNN3	5890	6208	4111	6143	6230	6351	7732	7382	7441	9154	7205	7793	0.360421	1.2838	7.39973	3.76593e-08	2.34612e-06
RASA4	604	690	464	503	783	645	338	357	453	529	464	376	-0.61953	0.650883	3.69514	3.83419e-08	2.37682e-06
PSME1	2264	2287	1757	2501	2624	2534	2743	2922	2978	3831	3143	2886	0.340759	1.26642	6.06843	4.04955e-08	2.49795e-06
FZD5	1397	947	961	1329	1163	1425	1566	1734	1521	2171	1602	1792	0.459993	1.37554	5.18507	4.07866e-08	2.50358e-06
OPLAH	354	340	321	278	358	345	217	218	194	288	195	237	-0.642963	0.640396	2.81569	4.35979e-08	2.65016e-06
RPL5	52273	46912	35088	53378	54099	57082	62707	60943	64794	76666	62897	63245	0.333039	1.25966	10.4772	4.3398e-08	2.65016e-06
ITGA5	3417	3329	2176	2773	3033	3465	2375	2345	2173	2845	2326	1950	-0.437285	0.738523	6.06584	4.42912e-08	2.6793e-06
IFRD1	3067	3325	1995	1691	2307	2162	1156	1654	1526	1981	1352	1444	-0.758971	0.590918	5.63119	5.14935e-08	3.10001e-06
MAP3K8	97	51	64	32	51	69	133	118	141	178	146	140	1.15429	2.22574	1.3614	5.24897e-08	3.14486e-06
ACER2	235	269	165	132	209	233	93	122	113	148	125	95	-0.909002	0.532554	2.03304	5.56865e-08	3.32051e-06
ADM2	453	576	393	302	393	474	249	273	279	310	266	193	-0.799676	0.574478	3.13269	5.66252e-08	3.34729e-06
ZNF286A	1544	1073	911	1254	1292	1376	1745	1619	1618	2131	1624	1692	0.425687	1.34321	5.20776	5.66703e-08	3.34729e-06
ARC	246	286	176	275	318	299	152	204	151	214	161	156	-0.683095	0.622827	2.46619	5.79536e-08	3.40702e-06
APEX1	4181	4097	3130	4498	4905	5224	5465	5030	5537	6876	5824	5836	0.352314	1.27661	6.96758	7.21115e-08	4.21953e-06
MAT2B	1524	1307	1240	2143	1889	1705	2126	2201	2313	2906	2446	2350	0.485798	1.40036	5.64045	7.39008e-08	4.30412e-06
TKT	16365	13745	14092	22818	22465	21971	29330	26554	26008	32248	26048	25298	0.517222	1.4312	9.15919	7.80955e-08	4.52737e-06
GPAM	2652	2201	1828	2241	2313	2562	1602	1823	1910	2308	1887	1796	-0.351553	0.78374	5.70762	8.01074e-08	4.6226e-06
ATF3	4037	4001	2746	2260	3087	2887	1802	2394	2001	2276	2173	1786	-0.686657	0.621292	6.04553	8.23041e-08	4.71318e-06
TMEM65	788	761	514	552	620	851	891	992	937	1317	998	1004	0.52017	1.43412	4.40094	8.24299e-08	4.71318e-06
HERPUD1	3149	3846	2276	2074	2996	2557	1799	1981	1947	2158	1848	1559	-0.653667	0.635662	5.88509	8.36399e-08	4.76063e-06
SFR1	864	873	714	932	874	1061	583	668	764	819	544	666	-0.461505	0.726228	4.28694	8.61054e-08	4.87879e-06
DFFA	2724	2572	2048	2810	2939	3387	1939	2228	2345	2700	2224	2109	-0.342564	0.788639	5.96168	9.12788e-08	5.14862e-06
RBM47	1135	1212	785	735	911	1074	1318	1359	1387	1951	1545	1833	0.60964	1.52588	4.97887	9.21649e-08	5.17529e-06
EHF	8111	7347	6164	6378	6871	7517	9249	8797	9342	12422	8959	9493	0.383148	1.30418	7.70302	9.42818e-08	5.27052e-06
TIMM17A	2015	1803	1426	2278	2122	2063	2277	2480	2612	3220	2585	2537	0.360945	1.28427	5.82403	9.78142e-08	5.44369e-06
KIAA1033	3039	2847	2147	2253	2398	2488	1628	1796	1848	2514	1918	1920	-0.463573	0.725188	5.80531	9.86006e-08	5.46317e-06
MCU	2638	2176	1965	2832	2827	2809	3039	3351	3338	4158	3142	3168	0.341983	1.2675	6.19462	1.02563e-07	5.65769e-06
IER3	8887	11592	6098	6699	7920	7546	4921	5432	5886	6612	5495	5348	-0.605257	0.657354	7.42963	1.04338e-07	5.73037e-06
UHMK1	14571	13457	9616	11745	11878	13439	7542	9418	9314	13449	9522	9436	-0.425175	0.744748	8.11311	1.04817e-07	5.73151e-06
RPS25	20620	19105	14809	21515	21638	23448	23652	23652	25723	31348	25935	26776	0.315462	1.24441	9.1667	1.05579e-07	5.74806e-06
NAB2	1346	1957	1103	1562	1691	1510	1046	1064	1031	1393	1174	956	-0.529501	0.692794	5.04543	1.08065e-07	5.85797e-06
GAB2	277	263	283	301	327	407	716	559	512	531	463	433	0.73902	1.66904	3.40443	1.11301e-07	6.00736e-06
BAIAP3	1024	883	922	1032	1010	901	544	787	760	760	699	654	-0.531518	0.691827	4.38869	1.12935e-07	6.03632e-06
LPPR4	61	84	43	18	46	46	12	20	11	24	10	18	-1.73321	0.300782	-0.200424	1.12612e-07	6.03632e-06
APOBEC3F	1726	1591	1395	1968	2112	1803	2192	2288	2321	3027	2345	2189	0.371413	1.29362	5.68918	1.13284e-07	6.03632e-06
MBD6	1302	1174	1213	1019	1295	1097	743	836	1008	885	816	669	-0.595949	0.661609	4.66569	1.16198e-07	6.16536e-06
SFPQ	7498	7842	5439	5534	6141	6532	3772	4208	4812	5476	5074	5254	-0.520426	0.697166	7.1428	1.2225e-07	6.43199e-06
RAB11A	6394	5133	4935	7411	7179	7214	7815	7970	8785	10064	8289	8980	0.380954	1.3022	7.5421	1.22218e-07	6.43199e-06
ID1	3887	5074	3298	4182	5019	5290	3062	3231	3222	3699	3792	3484	-0.440866	0.736692	6.62058	1.39586e-07	7.31338e-06
RTN4	9655	12731	7314	10714	9787	10881	7095	7482	8182	9415	7745	7206	-0.440651	0.736802	7.81581	1.41359e-07	7.37539e-06
LAPTM4B	12129	12487	9681	14778	14313	14289	15956	15980	17065	20084	16111	16778	0.331994	1.25875	8.53731	1.43366e-07	7.44908e-06
PPARD	1988	1890	1774	2349	2591	2766	1498	1775	1804	2184	1705	1547	-0.40859	0.753359	5.63129	1.44383e-07	7.47091e-06
OMA1	1834	1576	1292	1825	1806	2093	2060	2042	2349	2862	2331	2187	0.345906	1.27095	5.64646	1.45561e-07	7.50086e-06
CRLF3	2313	1991	1764	2356	2456	2667	2659	2737	2870	3443	2978	3027	0.327054	1.25445	6.01546	1.55951e-07	8.00333e-06
SAMD8	2789	2915	2158	2340	2511	2831	1557	1879	1965	2585	2067	2116	-0.429063	0.742744	5.85161	1.66585e-07	8.51421e-06
PUS7	2046	1508	1574	2142	2141	2374	2244	2615	2630	3231	2710	2954	0.414737	1.33306	5.86307	1.71894e-07	8.74981e-06
PDGFB	586	629	453	619	712	591	442	408	374	549	421	465	-0.498399	0.707892	3.70647	1.7503e-07	8.8734e-06
KLF4	2658	2955	2073	2033	2427	2622	1507	1667	1909	2193	1716	2065	-0.49093	0.711566	5.75377	1.78827e-07	9.02932e-06
JDP2	1267	1778	831	680	940	967	527	579	612	726	521	682	-0.904266	0.534305	4.41098	1.97347e-07	9.92442e-06
FERMT1	1129	1177	848	954	1166	1363	798	734	806	968	903	891	-0.43894	0.737676	4.61265	2.1072e-07	1.05545e-05
PPP1CC	9307	7591	6714	9817	9647	10726	10633	11342	11227	13963	11254	11956	0.329645	1.2567	8.00269	2.12262e-07	1.05894e-05
TNFRSF12A	2200	2272	1825	2350	2594	2311	1753	1860	1883	2067	1622	1342	-0.429883	0.742322	5.65044	2.21105e-07	1.09868e-05
B4GALT5	9228	8757	6606	8754	9081	9617	10511	10261	10730	13691	10807	10606	0.291336	1.22377	7.93872	2.24915e-07	1.1132e-05
SLC20A2	1236	1329	1023	1284	1443	1426	1749	1653	1655	2117	1592	1588	0.354362	1.27842	5.22831	2.30432e-07	1.13601e-05
CYTH3	1761	1486	1515	2045	1956	2256	2623	2370	2305	3016	2324	2578	0.40553	1.32458	5.76311	2.40515e-07	1.17188e-05
NEDD4	1468	2035	888	902	1097	1214	652	722	771	994	759	711	-0.800093	0.574312	4.67634	2.40451e-07	1.17188e-05
RBPMS2	232	199	238	249	335	320	387	433	410	478	442	356	0.609548	1.52578	3.08496	2.40206e-07	1.17188e-05
RPL23A	38206	32618	27967	39690	40640	42835	44079	43946	47435	55235	47363	51066	0.324348	1.2521	10.0456	2.42517e-07	1.17706e-05
SLC1A5	7430	10321	5903	6909	8712	8482	5809	6015	5899	7256	5730	5058	-0.483932	0.715026	7.44338	2.5351e-07	1.22566e-05
RGS3	545	716	409	532	564	609	375	421	427	454	354	363	-0.558552	0.678983	3.59405	2.56467e-07	1.23518e-05
CPNE1	4487	4033	3590	5409	5855	5817	6567	6577	6863	7761	6102	6003	0.395941	1.3158	7.15619	2.64087e-07	1.26701e-05
SLC1A4	675	1313	371	241	437	472	240	175	234	231	222	234	-1.46434	0.362401	3.36214	2.74575e-07	1.3123e-05
USP16	1858	2193	1327	1738	1681	1801	2178	2314	2656	3157	2307	2543	0.443882	1.36026	5.73532	2.78406e-07	1.32555e-05
RPL14	22794	20833	16679	23964	24121	24499	26505	26151	28215	33213	27273	29443	0.302291	1.2331	9.29524	2.88917e-07	1.37039e-05
FLNC	6002	7044	4297	5670	5554	5793	4620	4317	3899	5606	3722	3386	-0.499249	0.707475	6.96405	2.92344e-07	1.38141e-05
KCNG1	582	1147	447	443	628	664	319	346	356	475	378	322	-0.909507	0.532367	3.67969	2.96242e-07	1.39456e-05
TBC1D15	1828	1333	1389	2248	1862	1704	2168	2324	2400	3103	2470	2530	0.464932	1.38025	5.7119	3.00459e-07	1.40912e-05
TRIM14	1189	899	1146	1259	1359	1891	1698	2013	1934	2311	1986	1786	0.539277	1.45324	5.32991	3.09498e-07	1.44609e-05
ERBB3	2934	2684	1882	2062	2324	2675	1591	1881	1870	2261	1911	1833	-0.426691	0.743966	5.75413	3.19931e-07	1.48929e-05
C1orf35	155	152	127	219	216	171	295	272	308	280	288	278	0.675118	1.59673	2.5294	3.26324e-07	1.51342e-05
KCTD20	3769	4102	2680	3701	3807	4040	2665	2855	3087	3897	2960	2730	-0.348432	0.785437	6.38645	3.2962e-07	1.52306e-05
KAT2B	201	232	169	215	278	179	103	139	138	164	124	140	-0.727952	0.603761	2.13424	3.39866e-07	1.56463e-05
RPL35A	17458	16911	12851	18287	18182	19035	21041	20699	20255	26179	21624	21689	0.294914	1.22681	8.92043	3.47946e-07	1.59596e-05
EIF4EBP2	3528	3396	2872	3497	3753	4379	2414	2829	2930	3808	3023	2870	-0.329515	0.795804	6.34991	3.49474e-07	1.59712e-05
PRR11	6024	5685	4417	6538	5812	5724	3776	4633	4778	5918	4513	4527	-0.352372	0.783295	7.01804	3.76107e-07	1.71259e-05
IFIT3	127	173	132	169	245	175	249	297	281	304	287	314	0.704799	1.62992	2.52283	3.79811e-07	1.72213e-05
RASSF5	442	350	328	397	450	499	605	589	559	711	599	496	0.469122	1.38427	3.6438	3.80954e-07	1.72213e-05
RPL23	22548	19287	16502	22910	22300	23826	25077	24980	27308	31042	27330	28607	0.308168	1.23813	9.23843	3.94648e-07	1.77762e-05
GNG5	3282	2914	2571	3820	3701	4106	4216	4406	4363	4968	4366	4697	0.351851	1.2762	6.61671	4.05172e-07	1.81848e-05
STEAP3	1242	1081	995	1062	1365	1506	1502	1589	1582	1818	1626	1788	0.392492	1.31266	5.15249	4.08401e-07	1.82643e-05
RPS18	49063	48421	32175	51671	53291	58966	64205	57934	63946	77203	63439	62360	0.353847	1.27796	10.4597	4.1545e-07	1.85134e-05
EIF3E	36155	35087	27211	39937	39333	42565	42532	42811	45787	56875	47962	47969	0.305676	1.236	10.0248	4.29475e-07	1.90705e-05
KCTD2	1681	1482	1542	1975	2022	1949	2169	2347	2542	2735	2579	2190	0.386737	1.30743	5.70855	4.46401e-07	1.9752e-05
MTCH1	3573	3335	2950	4087	4289	4329	4805	4926	4995	5885	4686	4328	0.332186	1.25892	6.75431	4.48344e-07	1.97682e-05
ATXN10	4419	4543	3472	5247	5191	5464	5712	5831	6364	6952	5857	6211	0.325507	1.2531	7.07735	4.56759e-07	2.00686e-05
MAPK6	8154	8032	5986	8436	8155	8295	5706	6455	6871	8134	6411	6390	-0.302579	0.810801	7.4987	4.71093e-07	2.0626e-05
C3orf64	743	749	489	562	727	842	355	509	510	607	451	526	-0.537859	0.688792	3.87942	4.75371e-07	2.07408e-05
RPL32	24360	20482	16856	24421	25336	25337	27706	27545	28656	33472	29621	28715	0.304818	1.23526	9.33642	4.86792e-07	2.11653e-05
BHLHE40	4500	4127	3676	4191	4618	4840	3172	3425	3765	4523	3763	3479	-0.300021	0.812241	6.64442	5.17236e-07	2.24112e-05
BCAN	88	185	98	122	169	173	63	57	82	93	56	83	-1.00823	0.497155	1.42682	5.36968e-07	2.31062e-05
EPB41L4B	1439	991	983	1466	1338	1550	1531	1796	1726	2114	1767	1769	0.404138	1.3233	5.25435	5.36937e-07	2.31062e-05
REV3L	2077	1726	1284	1662	1560	1698	2387	2086	2077	3303	2266	2206	0.443187	1.3596	5.65028	5.44741e-07	2.33605e-05
SHC1	6227	6459	5345	7225	7754	7518	5180	5732	5491	6767	5745	5199	-0.311928	0.805565	7.27795	5.52281e-07	2.3603e-05
TNPO2	2263	1781	1809	2287	2449	2533	3045	2805	2949	3513	2824	2527	0.367217	1.28986	5.99404	5.77015e-07	2.45308e-05
PHC2	2519	2849	2046	2717	3280	3255	2193	2246	2156	2746	2159	1815	-0.384448	0.766072	5.9605	5.7791e-07	2.45308e-05
RPL6	39354	38891	30654	44226	43632	44169	46386	48468	49327	61302	51006	51672	0.292344	1.22463	10.1494	5.82318e-07	2.46344e-05
DBI	2156	1880	1649	2185	2515	2642	2900	2524	2775	3326	2922	2847	0.353807	1.27793	5.97097	5.92928e-07	2.49988e-05
IMPDH2	17027	16837	13490	20951	20648	21135	23177	22993	24037	27936	23673	22311	0.332029	1.25878	9.03763	5.96336e-07	2.50581e-05
CPOX	6588	4691	5252	7693	7142	7956	8642	8403	8677	10733	8823	9785	0.428317	1.34566	7.60746	5.99713e-07	2.51157e-05
USP42	941	723	742	999	1104	911	1141	1133	1257	1474	1259	1304	0.418008	1.33608	4.75053	6.03349e-07	2.51838e-05
SERPINB8	233	491	162	160	227	231	69	109	90	105	137	147	-1.26027	0.417467	2.19734	6.07044e-07	2.52538e-05
SPOPL	3310	2883	2267	2926	2848	3029	3318	3639	3615	4418	3856	3721	0.320865	1.24908	6.36681	6.14614e-07	2.54841e-05
UHRF1BP1	4583	4602	2666	3189	2922	3380	2359	2449	2263	3463	2323	2013	-0.6019	0.658885	6.23863	6.50001e-07	2.6774e-05
TBC1D14	1733	1996	1232	1717	1923	1806	2180	2234	2224	2797	2281	2293	0.366036	1.28881	5.65914	6.49113e-07	2.6774e-05
RPS6	58741	68176	44125	55952	53905	61179	73619	80402	74972	89140	71860	75906	0.380177	1.3015	10.7099	7.01335e-07	2.87938e-05
MLPH	2049	1488	1808	1429	1537	1729	809	1308	1173	1330	1146	1243	-0.602598	0.658567	5.16386	7.21084e-07	2.95079e-05
CLIP2	2874	2912	2056	3080	3410	3220	4335	3827	3564	4487	3885	3569	0.37817	1.29969	6.41501	7.60203e-07	3.10074e-05
LAMB2	3892	3071	3140	2896	3313	3354	2236	2775	2658	3122	2418	2107	-0.439098	0.737595	6.19269	7.91265e-07	3.21695e-05
GPM6A	165	194	154	149	203	217	316	262	233	368	265	328	0.644806	1.56353	2.57293	7.94637e-07	3.22021e-05
EHBP1	6168	5303	4340	4141	4826	5920	3462	3785	3774	4982	3956	4225	-0.415279	0.749874	6.83713	7.97323e-07	3.22067e-05
SLC39A14	7880	8891	5327	6444	7486	8034	5470	5556	5816	7379	5485	5408	-0.394589	0.760706	7.36269	8.09447e-07	3.25913e-05
DHX40	3291	3004	2199	3399	3338	3825	3709	3814	4191	4886	3987	4067	0.315384	1.24434	6.49593	8.15488e-07	3.27293e-05
SLC25A15	1142	1227	870	1177	1377	1253	1512	1462	1503	1856	1655	1435	0.358091	1.28173	5.09221	8.18191e-07	3.27329e-05
SNRNP48	2379	1962	1707	1910	1994	2403	1146	1571	1577	2020	1609	1754	-0.423619	0.745552	5.51859	8.48701e-07	3.38453e-05
NES	830	780	668	526	698	846	408	449	551	699	517	481	-0.567698	0.674692	3.96164	8.57939e-07	3.41051e-05
ISL2	276	277	224	154	242	213	147	133	133	190	113	127	-0.802406	0.573392	2.23724	8.7044e-07	3.44925e-05
C20orf11	1831	1984	1469	2099	2126	2208	2276	2325	2504	3101	2512	2512	0.314424	1.24351	5.80052	8.85652e-07	3.49847e-05
MUM1L1	218	250	149	177	152	236	79	88	109	149	131	138	-0.840882	0.558302	1.98397	9.09417e-07	3.58104e-05
S100PBP	1401	1368	1026	1474	1513	1587	964	1052	1059	1429	1209	1160	-0.347866	0.785746	4.98466	9.26359e-07	3.63632e-05
GTPBP2	2259	3307	1751	1588	2017	1922	1256	1501	1359	1659	1415	999	-0.729931	0.602933	5.46514	9.36588e-07	3.66499e-05
CPEB3	738	653	443	506	575	609	348	414	423	573	342	439	-0.546587	0.684638	3.66078	9.44301e-07	3.68366e-05
PRMT2	1367	1217	1048	1690	1609	1753	1931	1883	1914	2328	1765	1945	0.383	1.30405	5.40135	9.58131e-07	3.71446e-05
CDCP1	14400	18569	10257	10901	12297	14354	9497	9574	9621	12357	9169	8881	-0.523597	0.695635	8.18905	9.56992e-07	3.71446e-05
NGEF	382	417	312	344	342	343	204	293	253	314	222	199	-0.606223	0.656914	2.92975	9.64788e-07	3.72873e-05
SH3YL1	1200	1072	922	1094	1184	1310	1355	1392	1428	1720	1425	1621	0.335942	1.2622	5.02717	9.74889e-07	3.75617e-05
PARP9	1554	1319	1322	1361	1385	1709	1627	1758	1902	2445	2127	2174	0.403148	1.32239	5.42148	1.01979e-06	3.91713e-05
FGF19	3464	5782	2648	2778	3249	3122	1915	2226	2271	2773	2306	2096	-0.711215	0.610805	6.18204	1.03482e-06	3.96269e-05
SHCBP1	780	962	584	846	766	741	444	615	589	745	531	528	-0.514448	0.700061	4.08548	1.07001e-06	4.07252e-05
CITED2	921	726	768	1261	980	1079	1252	1214	1369	1603	1440	1437	0.474637	1.38957	4.8627	1.06955e-06	4.07252e-05
TFB2M	926	954	800	1159	1127	1218	1341	1265	1334	1717	1261	1639	0.40698	1.32591	4.93115	1.09621e-06	4.15961e-05
RBCK1	3661	6691	3164	3363	3903	3898	1967	2769	2914	3188	2630	2452	-0.712579	0.610228	6.41086	1.11773e-06	4.22847e-05
FANCC	503	393	380	390	561	426	588	559	701	853	610	630	0.497758	1.41202	3.77219	1.12651e-06	4.24884e-05
MLEC	13792	12351	10452	14834	15019	16574	16772	16996	17285	22596	16647	16193	0.296706	1.22834	8.61117	1.15137e-06	4.32955e-05
WDR12	3083	2728	2557	3428	3553	3495	3909	3741	4286	4885	4111	3661	0.320538	1.2488	6.49059	1.18576e-06	4.44554e-05
ADA	872	915	681	1069	955	969	1252	1292	1184	1346	1371	1107	0.410828	1.32945	4.75649	1.29968e-06	4.85676e-05
CKAP2L	1386	1287	918	1127	969	958	670	854	748	987	830	777	-0.527073	0.693961	4.59151	1.3032e-06	4.85676e-05
ELK1	916	818	733	994	1206	1234	1157	1287	1436	1598	1379	1254	0.402638	1.32192	4.85518	1.31681e-06	4.89289e-05
SSR3	7592	7400	5501	8318	8522	9333	8944	8972	10030	11928	10019	10410	0.313162	1.24243	7.78692	1.32672e-06	4.91516e-05
CDK2AP1	1558	1305	1098	1476	1665	1865	2052	1794	1848	2217	2061	2018	0.368252	1.29079	5.43922	1.34586e-06	4.97135e-05
MYH15	536	595	320	415	415	592	326	322	276	431	295	327	-0.602461	0.65863	3.33915	1.41607e-06	5.21529e-05
S100A4	1433	1397	1037	1592	1641	2092	2141	1887	2007	2501	1930	2133	0.404902	1.324	5.49073	1.4249e-06	5.21712e-05
RPL27	13462	12249	9789	14449	14391	16043	16727	15107	17190	19814	17683	17086	0.311273	1.2408	8.57143	1.42367e-06	5.21712e-05
RNF125	1902	2122	1451	1859	1899	2320	1344	1500	1513	2024	1371	1638	-0.366959	0.775415	5.44309	1.47702e-06	5.39221e-05
CD9	5412	5011	4441	6677	6166	6554	6970	6640	7341	9078	7121	8173	0.341843	1.26737	7.36222	1.50528e-06	5.46353e-05
WDR25	113	110	119	84	133	138	67	76	69	73	64	49	-0.876895	0.544538	1.22549	1.50432e-06	5.46353e-05
RPS27L	1811	1603	1299	2197	2062	2000	2329	2223	2547	2833	2381	2351	0.362161	1.28535	5.72835	1.56339e-06	5.65803e-05
ATP8B1	1494	1178	1114	1153	1380	1779	1876	1638	1842	2556	1600	1912	0.429255	1.34654	5.33166	1.57808e-06	5.69474e-05
RPS3A	52291	58647	32315	53471	54125	62479	69575	64039	68026	82702	69887	71280	0.390229	1.3106	10.5741	1.59274e-06	5.71471e-05
ESRP1	9897	11629	7461	9637	9202	9664	11847	12525	13073	15604	12606	12228	0.367268	1.28991	8.13169	1.59018e-06	5.71471e-05
GCSH	2232	2259	1752	2305	2440	2756	2784	2540	2973	3450	3016	3149	0.322823	1.25078	6.03415	1.61564e-06	5.78031e-05
EFR3A	6602	6553	4650	4589	5311	6373	7169	7193	7565	10090	7739	7970	0.412872	1.33133	7.40234	1.62038e-06	5.78072e-05
ZNF280B	1141	738	776	769	908	1273	546	595	638	860	749	666	-0.531754	0.691713	4.32839	1.62633e-06	5.7855e-05
YAP1	6288	5315	4197	5485	5781	6315	3782	4209	4668	6180	4382	4773	-0.322926	0.799447	6.99082	1.66525e-06	5.90714e-05
KBTBD10	83	79	82	96	104	60	139	125	174	183	144	172	0.8161	1.76064	1.60191	1.69744e-06	5.9706e-05
RPL19	34348	31385	25430	37656	38459	40214	40607	40959	42724	51003	44249	46548	0.302817	1.23355	9.93528	1.69268e-06	5.9706e-05
ULBP1	1902	2271	1301	928	1216	1488	731	933	860	1124	939	1007	-0.785348	0.580212	4.94963	1.69393e-06	5.9706e-05
BDNF	1044	735	689	815	811	1018	1018	1058	1180	1402	1159	1341	0.422791	1.34052	4.66739	1.70893e-06	5.99418e-05
SLC16A14	796	695	701	996	1002	948	1045	1174	1093	1412	1131	1222	0.398276	1.31793	4.66117	1.72968e-06	6.05002e-05
PCSK9	1742	1365	1516	1987	2359	2356	2875	2519	2630	3212	2430	2442	0.452921	1.36881	5.82489	1.74218e-06	6.07677e-05
GALM	515	522	433	507	625	593	659	727	675	877	684	735	0.382258	1.30338	3.96999	1.82319e-06	6.34165e-05
KIAA1147	3925	3605	2726	3424	3353	3783	2743	2897	2551	3799	2664	2681	-0.335017	0.792775	6.30934	1.83529e-06	6.35383e-05
ANXA4	1513	1810	1274	1535	1668	1858	1824	2086	2085	2569	2136	2117	0.341138	1.26676	5.54067	1.83684e-06	6.35383e-05
PRCP	3018	2839	2385	3424	3606	3551	3967	3698	4171	4737	3831	3873	0.308348	1.23829	6.47879	1.84314e-06	6.35807e-05
RAB11FIP4	1699	1364	1215	1784	1767	1913	2135	2197	1997	2661	1843	2155	0.355969	1.27985	5.55383	1.88103e-06	6.45324e-05
TTPAL	1288	1349	985	1071	1129	1283	823	818	913	1312	886	876	-0.416495	0.749243	4.72896	1.87773e-06	6.45324e-05
BTN3A1	961	583	785	1026	1115	1073	1226	1377	1424	1533	1291	1298	0.49768	1.41194	4.82537	1.89919e-06	6.49773e-05
LAT2	391	768	365	444	590	524	357	283	348	357	308	296	-0.722759	0.605937	3.40138	1.9462e-06	6.64042e-05
BCYRN1	204	205	117	204	254	208	306	264	333	326	301	381	0.634506	1.55241	2.6923	1.98878e-06	6.76725e-05
DSC2	2803	2116	1704	1918	2185	2702	1386	1466	1684	2401	1709	1772	-0.437047	0.738645	5.62727	2.01018e-06	6.82155e-05
RPSA	46623	41923	33285	53950	56054	58354	69887	59902	66854	76943	61999	56261	0.382735	1.30381	10.4588	2.04517e-06	6.9215e-05
DDHD2	4496	4231	3644	4447	4632	5052	3122	3554	3956	4777	3769	3620	-0.287452	0.819348	6.67851	2.18239e-06	7.36602e-05
COL6A3	89	98	48	107	62	69	15	19	32	39	41	54	-1.30709	0.404137	0.537678	2.21064e-06	7.44131e-05
GALNTL4	464	495	381	553	474	494	701	641	721	883	551	627	0.456505	1.37221	3.85689	2.3325e-06	7.83043e-05
PHLDA2	1698	2343	1667	2512	2418	2526	1479	1679	1650	1869	1862	1659	-0.427597	0.743499	5.60572	2.4448e-06	8.18552e-05
KIAA0586	1758	1385	1128	1184	1249	1511	910	987	1080	1374	1067	1009	-0.42699	0.743812	4.93102	2.45669e-06	8.20337e-05
AMZ2	4716	4587	3677	4917	4889	5340	5546	5783	6086	6941	5788	5308	0.27126	1.20686	7.04082	2.5491e-06	8.48931e-05
RPS26	11317	11909	8821	13176	12971	14072	15074	14815	14551	17804	15885	14501	0.301392	1.23233	8.41437	2.63324e-06	8.74628e-05
RPS24	40892	40955	29605	39863	40280	43075	44520	45537	50089	59610	50262	47445	0.277557	1.21214	10.1044	2.67848e-06	8.83568e-05
C10orf105	15	0	9	32	8	5	58	40	48	51	38	51	1.98079	3.9471	-0.350177	2.67412e-06	8.83568e-05
EIF2A	7326	5919	5562	7782	7515	8012	8122	8760	8471	10976	8959	8568	0.291347	1.22378	7.63232	2.68133e-06	8.83568e-05
POLR3C	737	962	620	543	761	788	420	525	572	611	459	543	-0.568348	0.674388	3.9821	2.80087e-06	9.20537e-05
ADAMTS14	1121	666	992	1001	1199	1072	699	743	738	875	746	593	-0.532847	0.691189	4.45021	2.8676e-06	9.40003e-05
ST3GAL6	213	227	193	222	238	263	293	370	267	391	393	363	0.550379	1.46447	2.83984	2.87555e-06	9.40146e-05
CYBRD1	1711	1285	1320	2015	1820	2252	2272	2183	2309	2779	2395	2343	0.402977	1.32223	5.67244	2.90347e-06	9.46802e-05
LTA4H	13386	11675	10938	14096	14554	15490	14997	15685	17175	20406	16639	16511	0.274898	1.20991	8.55287	2.94504e-06	9.57865e-05
SLC25A3	17237	17496	13119	21374	21088	21161	23137	22547	25112	27446	23331	23563	0.326588	1.25404	9.05126	2.96216e-06	9.58453e-05
VMA21	935	1146	838	853	667	892	450	605	643	756	531	703	-0.618911	0.651162	4.24474	2.95978e-06	9.58453e-05
PLEC	14574	13936	9759	12388	12602	12043	11114	9325	9060	12534	8235	7937	-0.442062	0.736082	8.1203	3.02939e-06	9.7768e-05
PREPL	2422	2855	1803	1338	1828	2312	1067	1299	1444	1748	1398	1517	-0.647828	0.638241	5.4604	3.04471e-06	9.77764e-05
MBNL3	469	384	362	350	348	466	218	260	241	396	280	307	-0.564089	0.676382	3.09468	3.04526e-06	9.77764e-05
BTG3	2664	2385	1969	3125	3157	2848	3318	3341	3445	4062	3404	3503	0.326487	1.25396	6.26709	3.07838e-06	9.85869e-05
RNF43	2762	2147	2145	2988	3286	3552	1953	2162	2297	2730	2346	1826	-0.400387	0.757655	5.96805	3.09644e-06	9.89123e-05
PTPDC1	1070	2163	698	518	625	780	380	471	454	613	377	422	-1.20324	0.4343	4.17969	3.23415e-06	0.000103048
ETV5	4842	7109	3559	3857	4109	4508	2815	3021	3359	4286	3162	3004	-0.592028	0.66341	6.63703	3.24729e-06	0.000103205
PPP1R15A	3369	6599	2727	2427	3120	2990	1845	2101	2112	2749	1981	1679	-0.858097	0.55168	6.14642	3.30042e-06	0.000104627
RPL13A	14930	17296	10577	16933	16702	16995	20762	18784	19572	24133	20284	19798	0.343315	1.26867	8.80809	3.31768e-06	0.000104812
RASGEF1A	867	770	650	955	977	1032	1193	1201	1160	1217	1109	1157	0.371929	1.29408	4.67306	3.32298e-06	0.000104812
SPTLC2	6592	4908	4527	5492	5246	6580	7345	6768	6724	9785	6730	7118	0.346536	1.2715	7.32807	3.34213e-06	0.000105151
MARS	6952	9062	5355	5890	7242	7034	4961	5277	5704	6333	5084	4982	-0.430305	0.742105	7.26827	3.45431e-06	0.000108408
ZNF561	1556	1304	1075	1180	1371	1428	1603	1682	1898	2014	1676	1631	0.343766	1.26906	5.25565	3.47921e-06	0.000108917
EIF3D	13624	12616	11345	16735	17200	17243	17479	18870	19391	22909	19183	17690	0.320886	1.2491	8.72132	3.49052e-06	0.000108998
FNDC4	84	143	103	142	168	92	67	59	51	87	76	56	-0.963131	0.512942	1.26614	3.52701e-06	0.000109864
SERTAD1	455	587	351	496	654	549	317	318	357	433	454	291	-0.570929	0.673183	3.45686	3.56095e-06	0.000110646
CTC1	1520	1210	1134	1182	1336	1468	972	1090	1138	1187	1027	971	-0.362736	0.777688	4.89375	3.59021e-06	0.000111279
ANKRD13A	1203	1087	839	946	1083	1048	1285	1362	1267	1677	1346	1364	0.350964	1.27541	4.91137	3.61922e-06	0.000111901
CBX4	1577	2389	1070	1095	1202	1109	719	769	853	975	893	968	-0.7845	0.580553	4.84142	3.66401e-06	0.000113007
RNFT1	524	727	407	502	570	620	348	309	438	489	332	448	-0.571294	0.673013	3.57797	3.72464e-06	0.000114594
IL6R	174	252	213	129	226	199	410	316	325	354	422	327	0.779217	1.7162	2.81285	3.73498e-06	0.000114631
TRIM56	372	433	291	288	454	392	230	259	232	356	220	280	-0.572352	0.672519	2.99332	3.76356e-06	0.000115226
PRSS23	186	169	137	199	231	196	248	265	363	268	311	422	0.700183	1.62471	2.64662	3.86712e-06	0.000118108
UFC1	1617	1305	1283	1728	1748	1871	1975	1985	1991	2395	2123	1967	0.321177	1.24935	5.50941	3.94767e-06	0.000120274
KPNA5	784	543	489	811	721	772	481	476	568	635	522	454	-0.452202	0.730926	3.9162	4.02128e-06	0.00012222
SMARCD2	3458	2905	2959	3877	4163	4052	4367	4736	4646	5431	4675	4164	0.326313	1.25381	6.67753	4.05047e-06	0.000122809
ZFP36L1	7725	8333	6261	7679	8910	8586	6535	6131	6135	7798	6675	7023	-0.29998	0.812264	7.51402	4.09594e-06	0.000123887
LSM3	1027	905	759	1212	1186	1124	1390	1181	1319	1689	1500	1340	0.379103	1.30053	4.92006	4.11538e-06	0.000124175
TK2	783	901	650	632	855	893	513	586	583	821	579	583	-0.438473	0.737915	4.12642	4.1542e-06	0.000125046
WWP2	781	819	694	1084	1076	996	1206	1261	1285	1476	1181	1083	0.398508	1.31814	4.74437	4.16535e-06	0.00012508
BIRC3	1916	1775	1361	1570	1763	1943	1150	1488	1512	1703	1345	1333	-0.342296	0.788785	5.29463	4.33377e-06	0.000129517
MIDN	2831	3865	2592	3818	3715	3582	2361	2628	2881	3119	2776	2629	-0.380335	0.768259	6.26087	4.32347e-06	0.000129517
ARMC10	2119	2053	1601	2116	2408	2462	2440	2414	2745	3363	2575	2733	0.28771	1.2207	5.90669	4.3498e-06	0.000129686
BZW2	2772	2780	2217	3789	3921	3318	4501	4006	4078	5069	4054	4044	0.399105	1.31869	6.52479	4.46662e-06	0.000132853
BZW1	9771	11250	8167	14836	12475	12587	14073	14731	15449	19372	15298	15071	0.381853	1.30301	8.39468	4.49443e-06	0.000133363
SLC3A2	7633	13365	5916	6680	8155	7524	5381	5625	5724	6416	5210	4593	-0.652629	0.63612	7.42801	4.5424e-06	0.000134468
SNORA18	276	198	213	246	266	275	326	339	407	405	329	355	0.48837	1.40286	2.92154	4.57409e-06	0.000135087
CYB5R1	430	583	367	412	434	514	311	342	337	388	324	320	-0.506151	0.704098	3.31993	4.6246e-06	0.000136257
NTN4	352	274	216	337	338	343	389	368	419	570	479	468	0.471565	1.38661	3.23746	4.81318e-06	0.00014148
CHST3	1072	1044	724	998	1128	1153	1445	1283	1229	1673	1364	1182	0.358974	1.28251	4.88658	4.94363e-06	0.000144975
SMUG1	349	347	268	349	459	452	251	270	275	366	264	238	-0.480578	0.71669	3.01807	5.09327e-06	0.000149014
PIR	251	257	168	282	308	265	372	369	372	405	423	325	0.513003	1.42702	2.98266	5.11373e-06	0.000149264
FRA10AC1	1333	1226	1059	1554	1395	1549	1443	1706	1713	2266	1727	1841	0.33049	1.25744	5.28087	5.15614e-06	0.000150151
HSPA8	23004	15527	20257	38793	34571	35091	40874	40477	45035	53697	44637	44500	0.636597	1.55466	9.80961	5.38822e-06	0.000156373
USP39	3067	2596	2493	3121	3499	3526	3596	3612	3743	4699	3685	4243	0.302826	1.23356	6.43747	5.40723e-06	0.000156373
PARVA	1148	1290	965	1183	1029	1097	1416	1508	1522	2109	1440	1366	0.397255	1.317	5.05723	5.39558e-06	0.000156373
DNAJC5	1559	1572	1210	1623	1775	1895	1143	1274	1281	1646	1345	1425	-0.310096	0.806588	5.20427	5.42814e-06	0.000156616
HRH1	371	414	278	312	326	373	210	204	271	287	229	285	-0.549823	0.683104	2.9019	5.48018e-06	0.000157754
VPS54	1568	1124	1061	1514	1532	1553	1639	1709	1892	2191	1919	1678	0.340584	1.26627	5.32482	5.50659e-06	0.00015815
HSPD1	34542	32854	27383	38788	37958	38874	41155	40316	43959	51912	43258	43475	0.265472	1.20203	9.9398	5.6097e-06	0.000160421
SLC7A1	8037	8671	4884	5237	6191	6694	4918	4653	4852	6247	4617	4342	-0.49355	0.710275	7.17535	5.61126e-06	0.000160421
PRPH	219	384	217	256	289	249	180	186	141	172	169	179	-0.716654	0.608507	2.48196	5.77554e-06	0.000164741
INPP5A	329	371	351	347	414	493	562	505	592	646	634	463	0.496498	1.41078	3.56971	5.868e-06	0.000166242
ZNF74	412	413	308	548	534	568	652	671	617	773	593	633	0.449031	1.36512	3.79863	5.84867e-06	0.000166242
TM7SF3	1632	1806	1437	2057	1999	1957	2007	2290	2319	2875	2307	2415	0.317274	1.24597	5.69959	5.8598e-06	0.000166242
PDGFRL	197	190	122	232	208	245	315	298	289	378	241	299	0.55345	1.46759	2.64605	5.95091e-06	0.000168211
C1orf226	448	405	296	357	523	459	314	330	269	371	285	250	-0.509472	0.702479	3.16855	6.04676e-06	0.000169893
NOTUM	173	213	160	334	275	280	149	171	138	172	154	120	-0.718445	0.607752	2.29546	6.05113e-06	0.000169893
LTBP4	2434	2249	2115	2534	2572	2518	1968	2179	1838	2436	1916	1780	-0.321383	0.800302	5.79109	6.04719e-06	0.000169893
RALGAPA2	1041	766	614	606	656	847	485	502	520	759	541	521	-0.520145	0.697302	4.0341	6.09799e-06	0.000170826
NDUFA5	1842	1704	1362	2134	2043	2205	2139	2204	2387	2885	2626	2453	0.322124	1.25017	5.74715	6.12858e-06	0.000171299
STX17	2597	2479	1738	2131	2001	2695	1675	1722	1820	2493	1661	1708	-0.371915	0.772756	5.68197	6.18716e-06	0.000172551
PGM2L1	1026	768	621	662	678	857	521	517	509	726	552	632	-0.485172	0.714412	4.07403	6.21445e-06	0.000172877
RCOR2	350	375	234	338	399	342	257	227	231	342	197	171	-0.585839	0.666262	2.85443	6.22645e-06	0.000172877
CALM3	8454	7100	6880	10485	10090	9411	11328	11591	11656	13061	11226	10518	0.346395	1.27138	7.97857	6.24469e-06	0.000173
RPS4Y1	2968	2811	2162	2927	3197	3161	3428	3185	3943	4258	3497	3597	0.286243	1.21946	6.34013	6.36954e-06	0.000176069
PHKB	1551	1398	1095	1430	1459	1656	1891	1721	1737	2282	1701	1740	0.303518	1.23415	5.34701	6.40041e-06	0.000176533
ARHGEF2	4262	7613	3098	2620	3267	3593	2063	2273	2458	3046	2463	2112	-0.849335	0.555041	6.35238	6.45725e-06	0.000177709
AK6	3557	3185	2554	3724	3589	4150	4098	3972	4186	5345	4165	4568	0.283514	1.21716	6.60458	6.52732e-06	0.000179244
C6orf225	191	222	120	222	187	250	128	122	124	168	136	126	-0.624631	0.648585	2.06603	6.60998e-06	0.000181116
PPP3CB	2033	2288	1466	1651	1986	2173	1481	1391	1529	1880	1527	1582	-0.369636	0.773978	5.44992	6.62718e-06	0.000181191
ID2	1778	1433	1316	1585	1713	2279	958	1061	1260	1508	1398	1507	-0.452232	0.730911	5.20809	6.6974e-06	0.000182712
SDR16C5	39	21	25	33	19	60	73	63	79	69	74	73	1.08459	2.12078	0.431859	6.77085e-06	0.000184314
CEP97	752	435	458	509	558	500	302	366	362	497	335	432	-0.560417	0.678106	3.52517	6.81401e-06	0.000185087
DDX3Y	2271	1985	1694	1890	1861	2107	1480	1732	1663	1915	1530	1516	-0.333323	0.793706	5.49764	6.86255e-06	0.000186002
EEF1B2	19569	19617	13334	19033	19419	21035	22479	21605	23299	27121	24195	23088	0.282528	1.21632	9.03671	6.89431e-06	0.000186459
RPS8	27125	26233	19462	30012	28375	29572	32391	31688	32255	39557	32383	36924	0.293869	1.22592	9.56464	7.01676e-06	0.000188954
HGSNAT	396	414	339	379	491	437	613	519	652	654	583	488	0.452466	1.36838	3.63391	7.0125e-06	0.000188954
PSAT1	10885	19798	6717	5928	8022	8061	4686	5046	5608	6316	5674	5250	-0.946176	0.519006	7.59669	7.19786e-06	0.000193416
LOC100128881	240	233	178	133	198	269	138	118	147	166	118	110	-0.718091	0.607901	2.10966	7.26788e-06	0.000194879
TBC1D20	3346	3538	2477	2662	3162	3015	2280	2480	2478	3059	2414	2243	-0.35605	0.781301	6.11145	7.38161e-06	0.000197505
C12orf47	1156	889	831	1378	1327	1319	1507	1686	1490	1745	1451	1535	0.39667	1.31647	5.07764	7.40685e-06	0.000197758
C10orf137	1453	998	1172	1155	1332	1645	757	963	941	1180	965	1138	-0.450683	0.731696	4.83565	7.46121e-06	0.000198786
SEMA4D	874	663	713	764	1065	925	1128	1045	1114	1353	1107	1096	0.389018	1.3095	4.61827	7.56957e-06	0.000201245
ALOX5	136	94	96	99	140	124	140	242	180	222	206	169	0.686084	1.60891	1.95165	7.64942e-06	0.000202391
MBOAT1	898	711	753	1032	991	1076	1195	1150	1217	1483	1133	1143	0.359951	1.28338	4.72654	7.66117e-06	0.000202391
CXorf38	1795	1460	1336	1854	1732	1867	2051	2015	2195	2562	2025	2017	0.293737	1.22581	5.56854	7.65138e-06	0.000202391
SESN3	172	154	101	114	100	195	75	82	69	111	85	79	-0.802437	0.57338	1.49859	7.80199e-06	0.000205677
TMEM241	762	883	608	928	907	991	1073	1003	1041	1322	1171	1214	0.367703	1.2903	4.62409	8.11279e-06	0.000213421
OPN3	55	53	33	71	62	82	97	111	112	94	122	119	0.841938	1.79246	1.0992	8.15842e-06	0.000214171
ZDHHC7	2033	1984	1539	2621	2425	2352	2549	2896	2849	3355	2599	2765	0.334498	1.26094	5.95313	8.19906e-06	0.000214788
TIAM1	3594	3088	2505	2780	3003	3606	2553	2317	2296	3332	2502	2488	-0.330941	0.795018	6.14617	8.31353e-06	0.000217332
IRF9	502	487	308	359	516	504	307	293	331	412	321	338	-0.478978	0.717486	3.28621	8.40104e-06	0.000219162
NBPF1	1105	1033	709	528	728	804	527	557	516	695	537	514	-0.630536	0.645936	4.11396	8.49374e-06	0.00022112
PAPSS2	1674	1386	1344	1348	1517	1593	1990	1735	1674	2491	2067	2110	0.372754	1.29482	5.44045	8.60421e-06	0.000223179
DRAM2	1656	1591	1169	1714	1926	1976	2016	1998	2111	2615	2078	2003	0.296251	1.22795	5.56079	8.60848e-06	0.000223179
TNRC18	2500	2772	1689	2161	2414	2441	1902	1910	1848	2311	1521	1630	-0.395253	0.760356	5.70734	8.80091e-06	0.000227696
NUFIP1	985	794	849	995	1006	1145	1123	1153	1227	1523	1315	1323	0.341749	1.26729	4.80048	8.91365e-06	0.000230138
EEF2K	1796	1105	1214	1465	1592	1749	1962	1845	1992	2456	1816	2012	0.376203	1.29792	5.44097	9.01226e-06	0.000231604
AASS	782	616	558	638	597	659	425	506	393	613	540	480	-0.454106	0.729962	3.83194	9.02593e-06	0.000231604
UCA1	5590	5311	4243	4314	5503	6720	3958	3819	3942	5231	4610	4421	-0.348872	0.785198	6.90499	9.00868e-06	0.000231604
SYT17	586	405	480	548	652	796	714	822	787	1004	764	889	0.463853	1.37922	4.12669	9.06573e-06	0.000232149
ZFP36	5207	5129	4298	6045	6194	6034	4275	4758	4691	5744	4664	3907	-0.295967	0.814526	6.98428	9.1253e-06	0.000232681
TOB1	4237	3583	3198	4624	4237	4718	4564	4902	5059	6042	5282	5656	0.29679	1.22841	6.85961	9.14222e-06	0.000232681
FAM102A	1351	1606	994	1245	1555	1445	1008	1188	1101	1276	1014	970	-0.384119	0.766247	4.94196	9.11455e-06	0.000232681
ASAP2	2735	2796	1957	2562	2564	2815	2129	2076	2241	2617	1973	2087	-0.298027	0.813364	5.893	9.33024e-06	0.000236984
LOC283335	76	68	73	84	98	100	32	44	50	48	42	67	-0.877227	0.544413	0.747042	9.45019e-06	0.000239545
TMSB4X	8263	9035	5802	8859	9365	9176	9898	10032	10850	12532	10141	11472	0.304939	1.23537	7.89896	9.92921e-06	0.000251179
C16orf45	1248	1229	853	1409	1244	1403	985	920	1004	1277	965	957	-0.335303	0.792618	4.80867	1.01011e-05	0.000255012
TEX19	141	170	71	95	176	114	65	93	62	58	68	40	-1.03211	0.488994	1.29429	1.01544e-05	0.000255842
EEF1A1	767193	862086	585412	889145	894214	927929	985333	978029	1049265	1258052	998481	1022194	0.293015	1.2252	14.5007	1.02873e-05	0.000258669
XK	279	298	184	242	245	297	133	180	163	284	160	154	-0.604592	0.657657	2.45159	1.03087e-05	0.000258689
GOLPH3	3436	3124	2553	3587	3784	3935	3626	4037	4069	5205	4406	4572	0.282745	1.21651	6.58124	1.05731e-05	0.000264792
CDK5R2	47	56	29	56	51	113	19	25	22	19	41	21	-1.277	0.412652	0.115449	1.08504e-05	0.000270656
STIL	2310	2076	1798	2196	2010	2443	1717	1714	1824	2351	1713	1685	-0.293515	0.815912	5.6323	1.08377e-05	0.000270656
COX7B	2359	1850	1620	2561	2454	2984	2965	2716	2938	3592	3062	2963	0.347735	1.27256	6.04834	1.1118e-05	0.000276779
MYL12B	12025	11520	8761	13718	14006	12856	15783	14157	15700	18214	15026	14449	0.299124	1.2304	8.42561	1.13392e-05	0.000281725
CFL2	2881	2627	1915	3097	2849	2987	2162	2048	2236	2759	2263	2368	-0.300537	0.81195	5.9702	1.14216e-05	0.00028321
LSM12	7962	6811	6404	8696	8875	9247	5623	6435	6841	8111	7081	6912	-0.290126	0.817831	7.53003	1.17533e-05	0.000290285
PLD6	563	528	439	632	765	653	803	851	782	861	768	843	0.403748	1.32294	4.13976	1.17321e-05	0.000290285
RARA	965	1109	784	1125	1285	1333	843	906	917	958	854	835	-0.365359	0.776275	4.63235	1.17807e-05	0.000290389
MAP7	2921	3136	2256	3029	2942	3057	1992	2306	2394	3034	2427	2587	-0.304561	0.809688	6.06037	1.2237e-05	0.000301044
CHRM4	56	148	52	77	78	150	20	21	45	50	27	64	-1.36397	0.388511	0.752303	1.23495e-05	0.000303216
RRM2	3530	3589	2972	4100	3934	3918	2902	2995	3333	3780	3091	3036	-0.270504	0.82903	6.42146	1.24098e-05	0.000304101
PDIA4	7446	7385	6411	9704	9397	9172	10296	10074	10268	12419	10530	10145	0.30409	1.23464	7.87286	1.2622e-05	0.000308698
RPL34	7911	8159	5405	7766	8662	8938	9557	9276	9822	11357	9555	9485	0.279014	1.21337	7.77475	1.28404e-05	0.000312229
SNRPE	2116	1915	1405	2401	2306	2411	2440	2594	2831	3247	2421	2769	0.321303	1.24946	5.89661	1.28444e-05	0.000312229
FZD2	241	200	154	251	244	300	387	349	308	400	332	286	0.519048	1.43301	2.84308	1.28662e-05	0.000312229
GLG1	26230	22044	17894	19448	20828	24201	18083	16624	17001	23291	16562	17745	-0.327739	0.796784	8.96322	1.28077e-05	0.000312229
BTG1	3437	5141	2102	2150	2385	2376	1498	1790	1741	2259	1936	1751	-0.762777	0.589361	5.90567	1.32091e-05	0.00031993
RCN2	4316	4502	3218	4873	4663	5079	5059	5273	5341	6960	5230	5907	0.279031	1.21338	6.96397	1.3357e-05	0.000322888
RIMS3	700	666	466	541	733	750	780	1112	873	1081	827	771	0.437972	1.3547	4.26663	1.33927e-05	0.000323128
TMEM154	37	67	28	16	27	86	12	17	10	23	13	19	-1.52645	0.347129	-0.347691	1.35987e-05	0.000327468
SCFD1	3964	3775	3152	4431	3871	4140	4647	4745	4798	5967	4694	4602	0.268079	1.2042	6.77331	1.37479e-05	0.000329791
LMLN	444	394	323	269	330	351	174	228	216	356	249	247	-0.611645	0.65445	2.90901	1.37346e-05	0.000329791
LRP8	2934	2122	2230	2445	2660	3021	3007	3166	3240	4155	3111	3300	0.305964	1.23624	6.19456	1.38094e-05	0.000330633
NHS	1154	865	671	636	745	776	587	609	522	721	533	555	-0.530078	0.692517	4.13181	1.40111e-05	0.000334287
LOC100130691	359	302	218	349	288	479	171	184	249	337	235	184	-0.618703	0.651256	2.80136	1.40154e-05	0.000334287
FUT1	918	1333	708	488	798	838	441	517	524	649	609	500	-0.730066	0.602876	4.12867	1.4068e-05	0.000334903
LAMC1	11632	8224	6934	7925	7810	8970	7125	6271	6315	8596	6393	6407	-0.393537	0.761261	7.59132	1.41051e-05	0.000334907
RGS10	2337	2103	1585	2140	2137	2353	2403	2497	2478	3161	2719	2982	0.298444	1.22982	5.903	1.41216e-05	0.000334907
CATSPER1	43	49	16	25	57	43	5	20	10	17	18	22	-1.37908	0.384463	-0.467124	1.41654e-05	0.000335311
CCRN4L	898	743	634	927	972	1003	683	672	777	781	624	638	-0.365025	0.776455	4.28323	1.42437e-05	0.000336527
RRP1B	4550	4065	3363	4679	4713	5036	4781	5171	5202	6851	5312	5598	0.253506	1.1921	6.93759	1.43674e-05	0.000338144
COPS4	1798	2082	1314	2209	1997	1983	2560	2285	2465	2978	2357	2429	0.345102	1.27024	5.77549	1.43931e-05	0.000338144
UQCR10	1190	1004	914	1314	1481	1541	1579	1512	1777	1862	1817	1457	0.374801	1.29666	5.17353	1.43603e-05	0.000338144
FKBP1B	243	95	174	201	271	186	404	294	335	447	289	311	0.76479	1.69912	2.75575	1.44866e-05	0.000339703
ANTXR2	697	633	441	501	575	728	420	507	427	557	409	431	-0.439407	0.737437	3.72129	1.50422e-05	0.000350761
PSMG2	1249	995	988	1520	1399	1726	1455	1703	1832	2318	1785	1685	0.390954	1.31126	5.26415	1.50268e-05	0.000350761
LAMTOR3	704	671	594	697	730	872	862	841	1036	1103	909	881	0.335761	1.26204	4.36037	1.50014e-05	0.000350761
HNRNPM	2799	3442	2258	2143	2566	2820	1598	1867	2035	2594	2205	2091	-0.450603	0.731737	5.89067	1.52397e-05	0.000354706
SQSTM1	7346	10118	6481	8647	9227	8991	6396	6914	7201	8014	6865	6603	-0.339752	0.790177	7.59518	1.55176e-05	0.000360502
CR2	300	242	232	302	315	311	422	350	383	468	359	437	0.445707	1.36198	3.10142	1.58171e-05	0.00036678
HCCS	571	450	491	687	614	681	712	752	752	953	771	919	0.412247	1.33076	4.11496	1.58844e-05	0.00036766
PRPF4	2254	1822	1967	3329	2938	3075	3383	3256	3610	4447	3410	3475	0.429271	1.34655	6.25278	1.60122e-05	0.000369936
SUMO2	16696	14150	12448	19069	19105	19837	19742	19387	21308	25892	21391	21518	0.293824	1.22588	8.89479	1.6049e-05	0.000370102
C17orf103	260	279	173	282	267	308	155	202	192	231	203	145	-0.536293	0.68954	2.49657	1.61157e-05	0.000370958
SLC35B4	914	785	824	1074	964	1019	684	725	809	969	686	694	-0.361956	0.778109	4.40337	1.63766e-05	0.000376271
PRDX6	6360	6155	4675	7868	7123	7858	8190	7917	8192	10272	8194	8456	0.298839	1.23015	7.55819	1.651e-05	0.000378642
SNAPIN	484	379	377	467	469	596	601	592	671	742	553	641	0.395124	1.31506	3.76935	1.70978e-05	0.00038998
C20orf194	691	663	462	597	687	641	436	510	464	673	473	454	-0.383934	0.766345	3.81295	1.7074e-05	0.00038998
SGK223	641	586	642	614	646	760	491	423	502	690	499	464	-0.422416	0.746174	3.86306	1.70503e-05	0.00038998
KIAA0040	2427	1977	1841	2605	3014	3201	1777	1868	1882	2556	2038	2136	-0.354224	0.78229	5.82206	1.77283e-05	0.000402911
GLIS2	573	779	449	657	742	697	578	437	481	516	429	379	-0.52035	0.697203	3.81241	1.77291e-05	0.000402911
RNF182	472	473	310	420	344	530	301	256	265	387	243	366	-0.551876	0.682132	3.18993	1.7994e-05	0.00040819
TMC5	1479	1151	1034	1198	1327	1503	1557	1581	1570	2110	1581	1522	0.300682	1.23173	5.18723	1.80755e-05	0.000409297
U2SURP	5911	6244	4599	4619	4676	5206	3441	4252	3920	5057	4304	4142	-0.394366	0.760824	6.88066	1.81266e-05	0.000409714
FOXA1	82	69	40	81	94	92	131	135	125	122	125	137	0.719996	1.64718	1.37851	1.84539e-05	0.00041636
C1orf174	1037	789	770	1337	1318	1163	1520	1427	1406	1781	1377	1406	0.420537	1.33843	4.98592	1.86751e-05	0.000420593
TULP3	2271	1635	1822	2269	2241	2399	2417	2723	2798	3297	2936	2450	0.329151	1.25627	5.92115	1.88938e-05	0.000424157
CDKN3	980	876	659	819	829	972	692	730	673	821	675	593	-0.357698	0.780409	4.28055	1.89011e-05	0.000424157
ZCCHC8	1023	1186	775	773	938	894	514	743	595	927	747	650	-0.502911	0.705681	4.35085	1.9512e-05	0.000437082
UBFD1	4076	2960	2946	4680	4550	4428	4901	4786	5102	6257	4948	5180	0.34153	1.2671	6.82275	1.97174e-05	0.000440894
TLCD2	290	668	241	179	211	180	96	120	131	174	139	166	-1.20139	0.434856	2.46778	1.98009e-05	0.000441974
RB1	2734	2982	2041	2128	2600	2756	1691	1921	2198	2658	1984	2046	-0.360384	0.778957	5.85128	2.01293e-05	0.000448505
TRIM8	3453	4589	2810	3870	3959	3934	2734	3134	3047	3659	3016	3132	-0.338632	0.790791	6.42795	2.04415e-05	0.000454651
LAP3	1843	1938	1415	2091	2189	2116	2219	2220	2508	3072	2492	2265	0.286031	1.21928	5.76822	2.0573e-05	0.000456764
NIT1	1189	1532	986	1115	1181	1071	853	989	894	1004	923	748	-0.458791	0.727596	4.71073	2.08788e-05	0.000462733
NPC1L1	38	18	26	21	20	30	39	62	45	67	47	75	1.05483	2.07748	0.0828629	2.10923e-05	0.00046664
DNAJC2	1653	1183	1251	1479	1688	1529	1700	1938	1874	2260	1826	1863	0.317943	1.24655	5.39125	2.12305e-05	0.000468869
LOC375190	147	227	142	145	181	128	67	113	96	118	88	114	-0.784281	0.580641	1.73405	2.13233e-05	0.000470089
RPN1	10272	10398	8334	12015	12930	13526	13165	13276	14828	16646	14241	13132	0.281075	1.2151	8.30244	2.13742e-05	0.000470383
INPP5D	126	81	116	124	158	170	188	232	198	272	189	181	0.63529	1.55325	2.0858	2.15539e-05	0.000473505
RSRC2	2671	2238	2142	3137	2903	2753	3456	3457	3228	3948	3160	3317	0.314595	1.24366	6.23864	2.16966e-05	0.000475805
GNL3	12487	10742	10015	12836	12969	13061	13566	14557	14206	17372	14877	14981	0.247795	1.18739	8.38863	2.18515e-05	0.000478365
SLC6A17	943	739	743	801	1102	1052	626	709	707	994	658	576	-0.404672	0.755408	4.32478	2.19043e-05	0.000478682
ACR	51	28	35	31	56	42	65	71	78	99	62	88	0.86078	1.81602	0.591763	2.27675e-05	0.000495817
SMARCD3	516	635	534	589	785	880	518	488	468	503	511	441	-0.478455	0.717746	3.84372	2.27476e-05	0.000495817
NIF3L1	937	833	739	910	1143	1175	1125	1235	1418	1347	1323	1162	0.354303	1.27837	4.79023	2.29099e-05	0.000498051
POLG	1823	1531	1640	2039	2492	2374	1506	1564	1633	2026	1539	1427	-0.358691	0.779872	5.48703	2.30238e-05	0.000499659
C16orf52	1209	1106	874	773	1052	1044	596	826	718	940	801	803	-0.444836	0.734668	4.4887	2.33666e-05	0.000506221
KCNK5	379	358	275	381	366	546	564	529	556	584	476	545	0.448869	1.36497	3.52907	2.36501e-05	0.00051148
CDCA7L	2862	2565	2183	2710	2886	3050	3100	3108	3226	4088	3203	3403	0.242706	1.18321	6.23555	2.40755e-05	0.000519782
DUS3L	109	142	168	92	141	155	238	221	248	259	211	223	0.710218	1.63605	2.21496	2.44297e-05	0.000526522
PCK2	1124	2582	959	816	1025	1203	684	711	754	952	697	683	-0.869197	0.547451	4.68137	2.44975e-05	0.000527076
TRAFD1	1858	1502	1253	1643	1841	2024	2088	2076	2187	2336	2101	2053	0.290619	1.22317	5.57229	2.45768e-05	0.000527875
LUC7L2	2624	2176	2133	2547	2508	2970	2678	3040	3048	3991	3056	3211	0.27714	1.21179	6.13567	2.46591e-05	0.000528735
NCEH1	975	784	558	876	862	1019	1027	998	1141	1403	1140	1005	0.346365	1.27135	4.60482	2.4725e-05	0.000529243
SPAG1	327	391	205	263	275	349	190	201	212	285	206	207	-0.544109	0.685815	2.7024	2.50921e-05	0.000536183
PAPL	109	139	86	52	112	138	37	44	79	84	42	42	-1.03753	0.487162	1.03698	2.51835e-05	0.000537218
SENP3	179	160	188	242	193	243	239	265	367	395	298	302	0.555504	1.46968	2.67621	2.54914e-05	0.000542862
NCOA5	641	794	450	449	612	734	280	400	377	511	556	395	-0.614599	0.653111	3.69412	2.58423e-05	0.000549401
H2AFY	3265	3588	2677	3534	4038	4448	4091	4389	4384	5117	4646	4752	0.289896	1.22255	6.66206	2.62139e-05	0.000555416
SLC35E4	78	64	47	84	116	82	53	55	30	46	28	36	-0.96631	0.511814	0.625285	2.61866e-05	0.000555416
RANGAP1	1973	2117	1617	2331	2226	2358	1725	1764	1916	2097	1674	1547	-0.297572	0.81362	5.60238	2.64174e-05	0.000558782
RPL4	107437	108897	80336	115226	114738	118142	121618	126504	130226	156911	130152	131146	0.243199	1.18361	11.5425	2.69525e-05	0.000569138
MANF	2734	2612	2035	3266	3026	2736	3149	3562	3595	4210	3221	3367	0.299256	1.23051	6.27872	2.7068e-05	0.000570614
SOWAHC	1264	1397	852	928	1050	1182	751	799	868	1073	926	814	-0.422145	0.746314	4.63426	2.73556e-05	0.000575709
EIF1B	1507	1422	1361	2566	2067	1918	2308	2593	2624	3035	2451	2390	0.446295	1.36254	5.76136	2.77324e-05	0.000582659
STRADB	888	957	737	902	986	1030	719	730	833	919	713	724	-0.31159	0.805753	4.40164	2.78028e-05	0.00058316
TMEM167B	2283	1827	1680	2314	2309	2221	2431	2643	2475	3302	2627	2514	0.273901	1.20907	5.88876	2.80574e-05	0.000587516
IL1RAP	454	593	338	187	235	446	157	240	183	228	235	204	-0.931405	0.524347	2.88808	2.84767e-05	0.000595301
IL21R	48	38	10	11	20	47	7	7	2	19	13	3	-1.82472	0.282296	-0.957938	2.85348e-05	0.000595521
CCDC99	875	1120	778	797	921	893	623	683	687	900	733	664	-0.406326	0.754542	4.33884	2.8856e-05	0.00060097
C5orf62	1181	1360	1002	1038	1473	1485	955	1008	969	1260	1057	926	-0.352836	0.783043	4.83541	2.88919e-05	0.00060097
PFDN5	4004	3177	2587	3844	3804	4224	4549	4286	4719	5346	4409	4049	0.282996	1.21672	6.66253	3.19174e-05	0.000662802
DNAH5	12	20	10	40	12	15	35	54	36	53	47	43	1.22741	2.34147	-0.270174	3.21528e-05	0.000666586
PTGES	616	769	518	741	820	827	1026	918	1106	1103	889	831	0.396368	1.31619	4.39799	3.25086e-05	0.000672847
C10orf2	2633	2228	2186	3117	3099	2798	3346	3426	3374	4252	3138	3227	0.304794	1.23524	6.25233	3.26876e-05	0.000675435
PPA1	8413	7861	5749	9496	9293	9393	9941	9476	10257	12352	10474	10860	0.280697	1.21478	7.87445	3.27953e-05	0.000676545
KIAA0391	1082	814	934	1484	1304	1454	1416	1649	1602	2042	1649	1506	0.418861	1.33687	5.12777	3.30423e-05	0.000678675
C6orf1	217	306	195	326	352	318	232	202	208	197	142	149	-0.649426	0.637534	2.57859	3.29713e-05	0.000678675
SNHG15	784	711	519	606	686	651	407	579	530	657	486	460	-0.415585	0.749715	3.88418	3.30611e-05	0.000678675
ARSD	370	484	268	305	475	467	263	303	285	349	240	276	-0.524509	0.695196	3.09242	3.35925e-05	0.000688455
SDHB	4453	4153	3399	4715	4918	4946	5079	5067	5750	6293	5267	5365	0.244142	1.18439	6.9429	3.38192e-05	0.000690838
DNAJB14	1832	1670	1376	1614	1561	1867	1827	1895	2122	2858	1972	2426	0.326733	1.25417	5.57319	3.38192e-05	0.000690838
SLU7	2284	2373	1629	2452	2280	2284	2413	2595	2897	3491	2750	2899	0.290708	1.22324	5.97239	3.40391e-05	0.000694198
DGKD	2884	2742	2106	2768	2967	2801	2197	2377	2427	2871	2184	2168	-0.259692	0.835266	5.9869	3.4691e-05	0.000706343
ZCCHC7	2573	2469	2050	2822	2732	2901	2794	3286	3169	3732	3110	3261	0.252853	1.19156	6.17645	3.5053e-05	0.000712554
TBX19	59	48	71	130	95	110	140	147	157	160	148	213	0.860128	1.8152	1.63616	3.55409e-05	0.000721301
ZNF32	226	174	168	178	206	199	258	295	241	324	264	295	0.476271	1.39114	2.56326	3.58162e-05	0.000725389
HBEGF	655	1100	410	373	442	418	311	331	323	335	330	286	-0.902367	0.535008	3.49096	3.58581e-05	0.000725389
TUBBP5	75	62	73	90	118	132	144	195	129	167	152	152	0.722836	1.65042	1.6447	3.61326e-05	0.000729761
AKT2	1571	1324	1363	1763	1894	1778	1958	2278	2115	2457	2052	1811	0.323213	1.25111	5.53485	3.63979e-05	0.000732756
SLC22A18	400	565	355	601	677	476	386	390	339	456	337	303	-0.537528	0.68895	3.46477	3.63568e-05	0.000732756
NOA1	2386	1928	1700	2506	2724	2601	2847	2768	2768	3410	2758	3346	0.315881	1.24477	6.03731	3.79328e-05	0.000762431
DAP	3713	3372	2728	3891	4283	4477	4333	4415	4615	5640	4437	4437	0.253642	1.19221	6.70023	3.80599e-05	0.00076376
RPL22	22884	24482	17375	23725	23488	24593	24855	26482	28268	33593	28185	29005	0.254295	1.19275	9.31187	3.84134e-05	0.00076962
PARD6G	632	597	422	630	694	768	707	837	707	978	900	918	0.377151	1.29877	4.18482	3.93001e-05	0.000786128
PTPRJ	3026	2501	2071	2607	2531	2643	3625	3162	3012	4293	2976	3091	0.321316	1.24947	6.20176	3.93676e-05	0.000786222
GRB7	935	1118	804	1427	1210	1160	1597	1544	1732	1770	1522	1186	0.432012	1.34911	5.05192	3.95119e-05	0.000787846
ATAD1	6781	6656	5032	6879	6649	7043	7557	7548	7820	9438	7731	7978	0.23644	1.17808	7.49601	3.9661e-05	0.000789562
ZNF592	3261	2822	2427	3185	3294	3183	2657	2491	2592	3294	2419	2124	-0.28996	0.817925	6.13291	3.98426e-05	0.00079192
RAD23B	15975	14324	11929	15288	15906	16433	12252	12798	13523	16480	13141	12245	-0.226294	0.854828	8.46637	3.99905e-05	0.000793598
FAM64A	367	339	287	423	433	421	304	286	295	359	218	277	-0.445913	0.734119	3.06641	4.01683e-05	0.000795867
NT5C3	1198	1604	861	971	1313	1310	779	897	972	1138	958	863	-0.439025	0.737633	4.74404	4.0569e-05	0.00080127
HIF1AN	3740	4020	2787	3024	3661	3834	2400	2688	3043	3961	2867	2719	-0.329111	0.796027	6.3304	4.05461e-05	0.00080127
RPL9	30611	32686	21127	33939	32749	36445	39068	36501	40007	46188	37495	37819	0.283165	1.21686	9.77742	4.0727e-05	0.000801861
SNX5	5693	5925	4425	5773	5800	6190	6228	6423	7007	8586	6703	6887	0.23942	1.18052	7.29079	4.07119e-05	0.000801861
SH2B3	1416	1435	857	1342	1170	1390	911	913	1045	1244	1040	1054	-0.355993	0.781332	4.84472	4.08398e-05	0.00080282
LRP11	1951	1902	1464	2142	1947	2045	2237	2212	2310	2773	2377	2527	0.271778	1.20729	5.7464	4.10926e-05	0.000806523
HOXB9	2173	3404	1580	1213	1607	1877	1134	1219	1187	1623	1339	1135	-0.719411	0.607345	5.35479	4.17494e-05	0.000818131
PLEKHA4	327	321	283	215	262	281	184	176	196	233	192	224	-0.566705	0.675157	2.61176	4.22082e-05	0.00082583
SLC19A2	1023	798	732	1065	1007	949	1143	1196	1095	1443	1188	1174	0.313317	1.24256	4.73172	4.26302e-05	0.000832786
IMP4	1297	1131	1176	1851	1832	1603	2079	1998	2054	2306	1888	1864	0.398317	1.31797	5.44866	4.27004e-05	0.000832857
PRDX4	2663	2819	1969	3298	3184	3251	3345	3269	3875	4276	3703	3521	0.299212	1.23047	6.33928	4.31498e-05	0.000840313
MT1E	1419	2140	1187	1680	1853	1747	2067	2138	2293	2616	2352	2214	0.385423	1.30624	5.61837	4.34013e-05	0.000843899
ZNF860	46	9	37	33	57	33	75	115	53	97	75	100	1.19498	2.28942	0.640953	4.36108e-05	0.000846658
FAM162A	1931	1672	1178	1912	1833	1900	2177	2107	2196	2477	2231	2081	0.294388	1.22636	5.61667	4.36951e-05	0.000846982
MBOAT2	1845	1533	1212	1681	1568	1610	1166	1258	1185	1729	1236	1407	-0.31384	0.804498	5.1794	4.40299e-05	0.000852152
SIRT5	854	926	644	795	919	1068	654	641	674	958	673	713	-0.33804	0.791115	4.30523	4.52087e-05	0.000873616
SNRPD2	4394	3808	3045	4545	4516	4519	5171	4844	5148	5694	5108	4969	0.262379	1.19945	6.85258	4.59038e-05	0.000885682
PTPLAD1	6713	4596	4903	8077	7574	7923	8152	8149	8505	10908	9004	8796	0.37162	1.2938	7.58761	4.64347e-05	0.000894547
FA2H	474	570	421	663	698	762	901	846	825	976	819	663	0.435171	1.35207	4.15759	4.67876e-05	0.000899961
SUN2	1357	1565	1090	1534	1650	1568	1131	1205	1293	1463	1195	909	-0.348982	0.785138	5.05356	4.70775e-05	0.000904148
ZC3H7B	2099	2326	1803	2473	2658	2643	1820	1989	1946	2580	1958	1623	-0.300415	0.812019	5.74966	4.75181e-05	0.000911213
ECE1	4146	4627	3413	4429	4559	5156	3380	3400	3684	5012	3871	3640	-0.265609	0.831847	6.67694	4.80624e-05	0.00092024
SLC25A25	604	842	452	631	703	678	446	509	466	569	528	499	-0.435601	0.739386	3.85511	4.81688e-05	0.00092087
SEC14L2	510	561	452	496	622	556	345	457	473	495	341	398	-0.419437	0.747716	3.57731	4.84824e-05	0.000922639
CPT1A	2114	1677	1579	2052	2167	2656	2425	2314	2489	3194	2542	2756	0.302046	1.23289	5.85227	4.84165e-05	0.000922639
CAMK1	246	239	206	277	311	283	163	213	201	263	141	171	-0.510016	0.702215	2.50598	4.84152e-05	0.000922639
INTS7	1575	1670	1145	1293	1507	1612	1054	1115	1251	1446	1234	1271	-0.322361	0.79976	5.07459	4.96834e-05	0.00094406
FKBP15	1011	1092	719	805	758	1014	647	707	649	876	668	728	-0.407661	0.753845	4.33659	4.98441e-05	0.000945679
RPL38	14285	14648	10721	15530	16140	16606	17906	16751	17597	20364	17964	18405	0.254125	1.19261	8.67195	5.02989e-05	0.000951424
KCTD3	2665	2399	1959	2212	2605	2793	2680	2793	3025	3801	2912	3150	0.260309	1.19774	6.09319	5.02557e-05	0.000951424
F11R	7737	7918	5822	8284	8524	8239	9002	9763	9477	11533	9073	8745	0.244635	1.18479	7.75166	5.05186e-05	0.000954138
CDCA7	1121	737	831	1063	1165	991	1184	1322	1303	1626	1446	1139	0.374052	1.29599	4.85053	5.07646e-05	0.000956808
RPSAP58	232	281	175	239	260	277	378	376	309	367	320	355	0.469938	1.38505	2.89757	5.08127e-05	0.000956808
SPATS2	5083	4607	3719	5323	5001	5274	6033	5911	5717	7112	5463	5742	0.248987	1.18837	7.07288	5.09419e-05	0.000957799
TRIM5	682	707	695	875	976	796	890	1037	985	1330	1050	1146	0.372036	1.29418	4.53373	5.11071e-05	0.000959466
WEE1	1306	1063	983	1429	1370	1394	998	1018	903	1273	1103	1043	-0.313312	0.804792	4.8523	5.12955e-05	0.000960123
COMMD3	426	336	289	399	503	350	462	484	574	621	519	593	0.436798	1.3536	3.52839	5.12245e-05	0.000960123
VEGFA	3117	3570	2221	1824	2354	2430	1628	1856	1930	2045	1979	1898	-0.527182	0.693909	5.81665	5.16458e-05	0.000965236
RPS4X	45066	45114	34377	47519	51306	52068	52539	52831	56909	64894	56163	54300	0.235016	1.17692	10.3095	5.17649e-05	0.000966021
MYH9	14878	15068	10155	12593	11803	12841	11574	9794	9660	12987	9084	9924	-0.365215	0.776353	8.19351	5.22084e-05	0.000972847
STRN	3128	2386	2055	2446	2220	2857	1779	2145	2003	2671	1969	2077	-0.325939	0.797779	5.85011	5.25761e-05	0.000975344
PCNA	2910	2832	2194	3512	3343	3646	3171	3823	3843	4793	3996	3830	0.287104	1.22019	6.43397	5.24817e-05	0.000975344
FAM86DP	330	353	258	345	402	332	216	263	264	351	253	193	-0.464641	0.724651	2.89507	5.25242e-05	0.000975344
IMPA2	287	249	213	325	410	342	381	430	460	505	392	410	0.442274	1.35874	3.19124	5.31022e-05	0.000982195
HPCAL1	1634	2188	1416	2011	2290	2424	1684	1565	1497	1755	1580	1577	-0.360466	0.778913	5.4921	5.3054e-05	0.000982195
EGR3	79	62	47	46	72	52	44	23	25	52	23	20	-1.01338	0.495385	0.24146	5.34109e-05	0.000986448
NUMA1	4459	4398	3498	3780	4213	4221	3510	3407	3457	4478	3195	2943	-0.30178	0.811251	6.56876	5.35015e-05	0.000986666
AEBP2	2558	2062	1874	2541	2353	2578	2505	2801	2831	3467	2896	3044	0.264201	1.20097	6.02839	5.3957e-05	0.000993603
AP3S1	26193	30227	18552	26352	25908	26558	31415	30342	31846	38312	33274	32315	0.29787	1.22933	9.50727	5.43942e-05	0.000998717
TNKS1BP1	2401	3219	1673	2025	2338	2383	1751	1661	1712	2403	1748	1733	-0.423439	0.745645	5.70459	5.43478e-05	0.000998717
CCNT2	2242	1613	1518	1289	1776	2211	1228	1347	1308	1771	1273	1470	-0.410928	0.75214	5.30855	5.50343e-05	0.00100751
ZNF623	1344	1275	857	885	1089	1105	767	717	877	1167	818	838	-0.415	0.75002	4.6118	5.5006e-05	0.00100751
TACSTD2	1463	1713	1237	1421	1714	1712	1741	1763	1900	2458	2134	2005	0.30531	1.23568	5.46068	5.53755e-05	0.00101228
SRI	1532	1397	1166	1735	1706	1864	1971	1925	2057	2416	1829	1749	0.286822	1.21995	5.46436	5.59672e-05	0.0010216
HN1	5595	6209	4344	6643	6629	6079	4809	4890	5102	5999	4845	5063	-0.271096	0.82869	7.10494	5.72135e-05	0.00104283
C3orf58	744	512	587	897	814	855	807	1017	917	1298	1033	1088	0.417868	1.33595	4.44869	5.93012e-05	0.00107932
LOC388692	279	225	204	265	315	235	323	312	334	456	385	359	0.441134	1.35767	2.94098	5.94299e-05	0.00108009
LPHN1	2100	1853	1469	1812	2271	2377	1603	1654	1467	2123	1601	1700	-0.287664	0.819227	5.51405	5.95518e-05	0.00108074
GPR63	368	290	305	291	210	276	182	193	224	228	172	215	-0.60202	0.658831	2.64384	5.99716e-05	0.00108678
MIR614	356	345	334	504	372	480	707	567	520	722	517	479	0.49099	1.40541	3.61671	6.01195e-05	0.00108789
MALL	7896	6603	6292	8673	9440	10460	5956	6131	6591	8419	7263	7150	-0.307971	0.807777	7.55673	6.03046e-05	0.00108966
B2M	12285	13543	9453	14555	14075	15352	14431	15020	16810	20119	17003	16149	0.267391	1.20363	8.52869	6.05578e-05	0.00109163
RFWD2	1371	1316	864	1342	1330	1557	1642	1441	1618	2034	1648	1592	0.301857	1.23273	5.19719	6.0588e-05	0.00109163
RAP1B	3426	3559	2743	3752	3723	3937	3907	4039	4237	5164	4283	4382	0.23492	1.17684	6.6098	6.11062e-05	0.00109938
RPL30	23798	23058	18150	24863	26118	26346	26992	27630	29560	33022	28884	27659	0.228065	1.17126	9.35481	6.13342e-05	0.00110094
HPCAL4	710	650	528	788	850	846	607	579	573	739	489	575	-0.354301	0.782248	4.0443	6.13686e-05	0.00110094
RPL11	38213	33732	28305	36331	36005	37945	39158	40994	42937	50446	43489	40827	0.227233	1.17059	9.92285	6.16002e-05	0.00110234
SHQ1	915	859	732	957	927	1060	999	994	1314	1454	1159	1143	0.306448	1.23666	4.69546	6.16228e-05	0.00110234
C3orf67	222	249	152	171	195	193	98	135	108	165	155	150	-0.61524	0.652821	2.07117	6.21641e-05	0.00111044
APBB1	162	196	168	213	159	173	117	116	131	166	95	125	-0.596856	0.661193	1.94545	6.35433e-05	0.00113346
RPL12	62152	63624	47455	67970	67186	70281	70631	72381	76400	91440	78546	75300	0.233532	1.17571	10.7694	6.36946e-05	0.00113408
RPL35	11200	11209	8210	12552	12170	13039	13456	13073	13448	16672	14045	13602	0.243497	1.18386	8.30263	6.37589e-05	0.00113408
TARS	11629	16111	7827	7896	9003	10218	6425	7008	7664	9257	7685	7417	-0.540285	0.687635	7.82017	6.40927e-05	0.00113678
SLC1A3	807	450	552	585	734	809	940	772	846	1081	917	1104	0.467169	1.38239	4.31419	6.40206e-05	0.00113678
MAN1A1	3711	2572	2327	2971	3172	3691	3631	3504	3578	4943	3902	4497	0.323197	1.2511	6.45547	6.4346e-05	0.00113966
SLC35E1	3620	3318	2912	4624	4050	4378	4530	4984	4621	5666	4548	4740	0.28588	1.21915	6.74957	6.45946e-05	0.00114245
IL18R1	77	67	56	61	49	68	25	32	28	60	45	26	-0.895305	0.537633	0.360431	6.53026e-05	0.00115172
TBC1D2	336	361	235	465	511	503	591	566	611	613	559	519	0.480193	1.39493	3.60423	6.53018e-05	0.00115172
UFSP2	1125	1061	854	1124	1155	1022	1143	1319	1337	1711	1468	1244	0.302916	1.23364	4.91562	6.68793e-05	0.00117787
PPP3CA	5675	4866	3814	4623	5485	6257	5637	5739	6003	8118	6517	7350	0.296698	1.22833	7.17656	6.7895e-05	0.00119407
EIF3H	23825	21047	17761	25714	26106	27323	27243	27024	28174	34601	28478	28497	0.23668	1.17828	9.35075	6.82659e-05	0.00119891
ITGA2	2945	1926	1793	1454	1733	2446	1392	1326	1393	2027	1312	1657	-0.508314	0.703044	5.47886	6.91975e-05	0.00121357
APOBEC3C	774	658	744	1164	1155	1013	1221	1206	1381	1486	1319	1141	0.434417	1.35136	4.77961	6.95298e-05	0.00121769
CEP57L1	814	763	531	675	726	784	464	521	616	786	563	568	-0.358533	0.779957	4.02148	6.97803e-05	0.00122038
MTSS1L	1306	1341	1015	1585	1471	1514	1125	1136	1161	1427	1145	1051	-0.286957	0.819629	4.98934	7.02667e-05	0.00122717
PPP1R18	1301	1490	1014	1258	1468	1555	1133	1096	1165	1149	1137	992	-0.331697	0.794601	4.94477	7.06997e-05	0.00123301
PABPC1L	647	653	665	333	530	367	288	435	294	371	327	271	-0.787396	0.579389	3.4636	7.12153e-05	0.00124027
OST4	1300	1064	922	1584	1695	1771	1812	1720	1937	2200	2077	1592	0.396434	1.31625	5.3426	7.21499e-05	0.00125481
NADKD1	959	1115	736	1237	1268	1064	1259	1211	1408	1731	1485	1404	0.35103	1.27547	4.94348	7.23126e-05	0.00125589
MAPK14	1924	1893	1473	2153	2152	2267	2186	2354	2345	3011	2553	2302	0.25203	1.19088	5.78237	7.29792e-05	0.00126571
FGFBP1	823	854	565	1105	930	1085	1189	1147	1121	1399	1084	1233	0.36876	1.29124	4.69574	7.37065e-05	0.00127656
KIAA0753	561	585	427	491	557	648	355	441	387	520	410	499	-0.388375	0.76399	3.61764	7.51498e-05	0.00129976
MIEN1	1424	1504	1086	1710	1650	1770	2108	1781	1810	2317	1986	1782	0.309751	1.23949	5.43731	7.59179e-05	0.00131123
SLC44A1	3996	3897	2730	3929	3789	4406	4429	4199	4353	5775	4745	4939	0.261282	1.19854	6.72567	7.648e-05	0.00131912
POLD4	596	750	512	749	953	795	496	612	555	726	466	546	-0.419349	0.747762	4.01127	7.66255e-05	0.00131981
BCL9L	8143	7975	6911	10197	10070	9518	7647	7652	7332	8927	6992	6071	-0.305228	0.809314	7.66252	7.74422e-05	0.00133205
RAB7L1	1244	1070	844	1170	1313	1326	1357	1321	1436	1744	1401	1468	0.266008	1.20248	5.02125	7.89403e-05	0.00135595
TNS1	364	246	206	253	308	410	191	185	152	344	197	164	-0.606494	0.656791	2.64893	8.05188e-05	0.00138117
SNORA8	173	113	187	161	169	155	258	256	229	291	234	247	0.58106	1.49595	2.37649	8.21881e-05	0.00140788
ADCK3	806	938	758	951	1054	1153	1253	1239	1137	1464	1251	1055	0.325115	1.25276	4.75914	8.43022e-05	0.00144212
NUDT16	968	832	684	600	875	795	928	1042	1164	1255	1038	1120	0.391868	1.31209	4.55321	8.49961e-05	0.00145201
HMGN2	5372	5460	4590	6610	6565	6234	6596	6903	7053	8405	7127	7223	0.251303	1.19028	7.33893	8.59403e-05	0.00146614
SSFA2	73462	60901	52439	68485	71218	80754	79744	77961	79921	104021	77247	81012	0.233299	1.17552	10.8722	8.61794e-05	0.00146822
RPL10A	21399	22149	15121	20904	22559	23341	23892	24601	25694	29900	24470	25574	0.237566	1.179	9.17655	8.63101e-05	0.00146844
APEX2	775	1004	782	1189	1223	1170	1379	1333	1384	1569	1415	1206	0.373654	1.29563	4.90281	8.9097e-05	0.0015138
IQCH	551	551	233	333	462	629	247	271	283	335	320	377	-0.630828	0.645806	3.25556	9.03464e-05	0.00153295
FDX1L	190	208	160	228	193	231	112	170	139	159	169	116	-0.547439	0.684234	2.12809	9.06104e-05	0.00153328
C2orf29	2782	3114	2255	2855	3259	3573	2090	2421	2564	3211	2561	2608	-0.272082	0.828124	6.11009	9.04985e-05	0.00153328
MRPS10	3932	5055	2716	3669	3702	4528	2965	2961	3006	3869	3115	3336	-0.356842	0.780872	6.47746	9.09663e-05	0.00153355
NFE2L2	7338	8729	5320	5149	5923	6637	4527	4985	4911	6316	5240	4939	-0.414869	0.750087	7.19181	9.09941e-05	0.00153355
C2orf42	341	448	301	224	274	287	153	212	238	276	215	169	-0.663749	0.631236	2.72727	9.08322e-05	0.00153355
NDE1	1573	1874	1352	1620	1606	1995	1298	1427	1463	1600	1442	1221	-0.310093	0.80659	5.26751	9.24798e-05	0.0015565
ATP2C2	378	726	358	374	412	468	242	368	276	371	288	301	-0.634698	0.644075	3.26145	9.26889e-05	0.00155792
EPS8	4028	3222	3158	4490	4327	4726	4319	4682	4975	6252	4805	5274	0.276156	1.21096	6.80847	9.29369e-05	0.0015581
CCDC3	357	338	315	368	476	468	518	520	521	592	472	510	0.374144	1.29607	3.50348	9.29486e-05	0.0015581
AP2A2	2387	2573	2074	2474	2658	3228	2107	2177	2122	2694	2254	2061	-0.261901	0.833988	5.90434	9.48297e-05	0.00158751
CARS	5011	7011	3478	4189	4316	4504	3214	3400	3679	4436	3656	3482	-0.456912	0.728544	6.71668	9.52896e-05	0.00159308
RGS5	166	199	180	102	195	222	92	146	93	127	101	117	-0.727018	0.604151	1.88275	9.58882e-05	0.00160095
MAL2	15269	17624	11756	15822	16160	18921	17617	18142	19464	24849	20289	19493	0.262142	1.19926	8.79786	9.6024e-05	0.00160108
TMEM194A	1422	1175	1161	1261	1260	1310	868	1093	1089	1237	1112	1031	-0.311881	0.805591	4.87275	9.63294e-05	0.00160404
UEVLD	642	642	481	534	643	795	432	409	524	623	416	558	-0.399913	0.757904	3.8019	9.66268e-05	0.00160472
CLCF1	198	162	150	151	214	234	125	120	143	136	123	146	-0.537798	0.688821	2.00274	9.65364e-05	0.00160472
PHB2	6072	6075	4963	7301	7607	7710	7861	7698	8256	9637	7900	7902	0.252243	1.19106	7.52404	9.68077e-05	0.0016056
C17orf76-AS1	19126	21690	13359	20137	21030	23756	24798	23324	23706	29483	25056	23826	0.279909	1.21412	9.12018	9.72959e-05	0.00161156
FOXM1	1339	1263	1141	1527	1566	1364	1078	1118	1262	1390	1109	1068	-0.291082	0.817289	4.98827	9.75807e-05	0.00161414
PRRG1	1558	1407	1226	1640	1569	1924	1981	1622	1878	2366	1965	2171	0.30199	1.23284	5.46363	9.78352e-05	0.00161622
PRF1	236	281	232	342	463	411	224	227	179	295	252	201	-0.567101	0.674972	2.80164	9.90899e-05	0.00163479
SERPINA5	327	362	319	446	473	651	270	273	330	407	313	308	-0.496527	0.708811	3.21918	9.99025e-05	0.00164603
MERTK	451	549	399	419	323	482	287	342	371	342	279	300	-0.522702	0.696067	3.25856	0.000102148	0.00168081
SLCO1B3	250	204	129	186	190	220	116	135	121	164	82	172	-0.636994	0.643051	2.04845	0.000104073	0.00171024
RPS7	17709	19363	12998	20046	21315	21699	24088	21737	23457	27709	23081	21750	0.271308	1.2069	9.04182	0.000105009	0.00172336
TRAK2	1558	1584	1033	1100	1291	1466	910	1137	973	1506	993	945	-0.390315	0.762963	4.91334	0.000105176	0.00172384
LTBP2	117	132	70	76	97	101	43	58	57	87	63	64	-0.747469	0.595648	1.03868	0.000106408	0.00173723
NAGS	114	146	109	128	100	170	76	77	86	89	105	52	-0.725484	0.604794	1.41167	0.000106345	0.00173723
STYX	2682	2371	1907	2575	2705	2671	2938	2864	2906	3559	2885	3270	0.24429	1.18451	6.11048	0.000106409	0.00173723
CSRNP1	331	334	195	262	338	265	210	221	216	223	195	208	-0.494281	0.709915	2.65422	0.000106933	0.0017435
SEMA6C	109	150	94	121	99	141	66	75	57	120	65	82	-0.69991	0.615611	1.32095	0.000107253	0.00174645
VWA5A	370	354	268	334	439	349	266	254	272	321	258	295	-0.40523	0.755116	2.98419	0.000108752	0.00176856
METTL16	1612	1297	1198	1794	1898	1745	1841	1973	1843	2578	2016	1955	0.292403	1.22468	5.48957	0.000109358	0.00177381
KIAA0090	4636	4421	3050	3683	4098	4604	3491	3259	3245	4558	3309	3199	-0.284574	0.820984	6.56326	0.000109261	0.00177381
DBP	1416	1613	1232	1760	1840	1606	1398	1215	1259	1439	1078	1382	-0.344436	0.787616	5.16922	0.000110201	0.00177946
SLC22A18AS	30	70	23	32	46	49	26	11	13	23	28	13	-1.18362	0.440246	-0.310257	0.000110275	0.00177946
SHROOM3	2320	1874	1341	2016	1756	2263	2930	2471	2227	3388	2153	2427	0.370602	1.29289	5.80965	0.000110032	0.00177946
ZMAT2	2381	2581	1970	2662	2342	2809	2763	2873	3103	3719	3315	2820	0.267021	1.20332	6.11036	0.000109964	0.00177946
TSG101	2511	2037	1814	2784	2743	2957	2823	3084	3027	3669	3120	2902	0.270961	1.20661	6.1122	0.000111776	0.00180137
MLH1	245	298	180	232	268	297	135	211	197	213	162	197	-0.508322	0.70304	2.46607	0.000112616	0.00181258
PRICKLE1	193	124	102	189	107	169	253	172	291	248	237	239	0.651963	1.5713	2.28118	0.000112848	0.00181397
PDCD7	802	669	654	703	800	820	772	1005	907	1182	958	968	0.310002	1.23971	4.40922	0.000113714	0.00182533
DDX23	1835	1681	1818	2500	2331	2603	2513	2610	2766	3429	2667	2709	0.320983	1.24918	5.92953	0.000113846	0.00182533
TBCEL	998	796	695	662	717	933	505	590	575	787	604	729	-0.413731	0.750679	4.16461	0.000115031	0.00184196
SLBP	2403	2202	1923	2872	2880	3069	2846	3012	3128	3769	3163	3363	0.271415	1.20699	6.16207	0.00011519	0.00184216
UNC93B1	771	612	683	927	1146	1193	1129	1240	1217	1416	1132	1227	0.414559	1.33289	4.71307	0.000115617	0.00184663
ZCCHC17	928	887	756	986	1098	1365	1078	1247	1369	1515	1250	1385	0.326139	1.25365	4.84121	0.000116243	0.00185426
GCC1	1543	1841	1175	1293	1517	1693	1182	1095	1294	1539	1130	1261	-0.341443	0.789252	5.10889	0.00011652	0.00185632
ERI1	5620	5108	4122	5239	5374	5445	5922	5972	5942	7830	5808	6546	0.230819	1.1735	7.15753	0.000116692	0.00185669
PRKAA2	467	376	386	263	352	380	163	265	238	339	279	285	-0.592769	0.663069	2.99637	0.000118318	0.00188017
NFYA	2713	2072	2220	3629	3002	3132	3473	3448	3543	4519	3665	3537	0.341388	1.26697	6.33148	0.000118528	0.00188112
ITFG1	2215	1995	1690	2386	2368	2543	2308	2601	2780	3535	2513	2679	0.248034	1.18759	5.93441	0.000119659	0.00189666
ST3GAL1	1307	918	793	1249	1382	1486	1555	1520	1529	2027	1341	1457	0.348443	1.27319	5.09256	0.00012047	0.0019047
TLR6	111	119	86	95	61	98	56	60	49	91	28	38	-0.920031	0.528498	0.931918	0.000120434	0.0019047
TMOD2	853	769	593	662	694	669	488	474	481	794	555	595	-0.406189	0.754614	3.99212	0.000120725	0.00190633
RTKN2	388	297	238	351	248	276	193	219	191	300	230	196	-0.512944	0.700791	2.71292	0.000122162	0.00192659
MGST1	2297	2125	2044	2854	2751	3010	2719	2893	3211	4045	3008	3508	0.296032	1.22776	6.15426	0.000122894	0.00193569
KIAA1683	198	155	147	154	181	171	140	102	126	133	81	115	-0.593785	0.662602	1.84928	0.000123727	0.00194637
NEIL3	548	483	364	683	581	697	434	443	417	492	458	365	-0.412227	0.751462	3.63397	0.000124464	0.00195142
CGGBP1	3670	3242	2383	3011	3110	3519	2445	2645	2726	3482	2427	2775	-0.265499	0.831911	6.20101	0.000124382	0.00195142
LOC100287482	120	145	57	99	113	103	53	66	48	88	76	60	-0.767425	0.587465	1.1258	0.000124516	0.00195142
SUMF1	223	229	199	258	235	324	446	292	358	407	329	312	0.489937	1.40438	2.91303	0.000125516	0.00196464
MYO1D	2019	2170	1583	1824	2061	2316	1381	1421	1488	2243	1770	1800	-0.317818	0.802282	5.51886	0.000125994	0.00196966
HS6ST1	761	754	827	1231	1212	1349	1406	1314	1511	1679	1344	1340	0.43045	1.34765	4.92893	0.000127714	0.00199157
MAFG-AS1	72	72	70	92	102	96	31	73	43	55	57	46	-0.785122	0.580303	0.7933	0.000127633	0.00199157
EPB41L2	4784	4384	3578	4301	4252	4862	3522	3671	3611	5003	3813	3727	-0.235826	0.849199	6.68484	0.000129656	0.00201935
PAICS	14393	11984	11275	16728	16888	17914	16951	17535	18359	22505	18088	18362	0.267988	1.20413	8.69705	0.000130122	0.00202409
RPS16	20277	22875	14432	22503	23401	24899	26437	25370	27214	30590	26455	24799	0.271927	1.20742	9.22435	0.000131092	0.00203664
ZNF189	532	587	281	359	422	505	278	334	312	340	332	351	-0.517436	0.698612	3.27653	0.000132057	0.00204909
TAF5L	1211	978	961	1248	1380	1459	1374	1542	1554	1859	1328	1600	0.294388	1.22636	5.09286	0.000132273	0.0020499
TXNL4A	1875	1814	1389	1986	2125	2076	2068	2147	2498	2664	2351	2238	0.250853	1.18991	5.70749	0.000133462	0.00206323
ZNHIT3	994	849	627	1062	1011	1121	1056	1063	1188	1489	1278	1225	0.30917	1.23899	4.74248	0.000133359	0.00206323
ACTG1	90750	83302	76663	140943	132973	125490	160147	139027	143551	170849	137981	137359	0.401747	1.32111	11.634	0.000133952	0.00206825
STK10	657	747	563	598	705	763	845	879	818	1043	834	831	0.312969	1.24226	4.27	0.000136582	0.00210245
UQCRB	11758	10659	7783	10795	10791	11053	11842	11824	12795	15029	12894	12767	0.234045	1.17613	8.17948	0.000136647	0.00210245
RGS2	1433	842	1039	1524	1504	1832	1540	1820	1714	2334	1895	2431	0.468059	1.38325	5.35894	0.000136817	0.00210245
SH3TC1	63	129	90	59	86	142	44	55	52	70	56	50	-0.874642	0.545389	0.938689	0.000136839	0.00210245
DAZAP2	7133	5434	5411	8600	8391	8942	8506	9023	9631	10964	9381	9147	0.314047	1.24319	7.69785	0.000137758	0.00211398
FUCA1	1079	1018	931	1437	1413	1449	1349	1550	1562	1839	1646	1553	0.31633	1.24516	5.12172	0.000138477	0.00212241
KCNQ2	358	314	315	428	420	463	527	491	439	584	540	548	0.387548	1.30817	3.49719	0.000138787	0.00212243
CCT8	14460	13808	10687	14743	14779	15248	15794	15765	17330	19643	16483	16388	0.214583	1.16037	8.58315	0.000138817	0.00212243
LRPPRC	11924	11750	9004	10194	11003	11262	12886	12435	13200	16166	13004	13602	0.249944	1.18916	8.24697	0.00014007	0.00213537
TMEM183A	335	245	224	427	388	358	446	413	448	551	446	479	0.438734	1.35541	3.30316	0.000140175	0.00213537
IMP3	494	540	376	532	620	569	644	568	776	849	663	667	0.349813	1.2744	3.91854	0.000139917	0.00213537
EIF5A2	729	665	550	712	875	836	613	507	563	715	635	585	-0.329639	0.795736	4.05545	0.000142571	0.00216923
RFK	2998	3351	1896	3392	2963	3620	3403	3554	3731	4844	3927	4402	0.332418	1.25912	6.4396	0.000142803	0.00217013
TIMP1	3761	4797	3369	4626	5496	5666	3291	3644	4090	4650	4074	2973	-0.347384	0.786008	6.70864	0.000144054	0.00218383
CEBPG	5777	8747	3879	3370	4440	4610	2738	3436	3558	4288	3360	3599	-0.636927	0.643081	6.76193	0.000144042	0.00218383
RPL7A	48184	54007	37119	55325	55524	56612	60974	59870	62261	74105	61984	59495	0.244095	1.18435	10.4703	0.000144446	0.00218713
CCDC97	486	531	359	370	498	478	327	329	409	425	327	325	-0.413399	0.750852	3.34712	0.000144623	0.00218717
HMGA2	7127	4547	5707	5511	6312	6470	3638	4783	4621	5335	4883	5520	-0.380113	0.768377	7.0728	0.000148543	0.00224373
TMPRSS4	36	17	32	6	26	19	48	50	63	75	74	31	1.22237	2.3333	0.0518375	0.000149705	0.00225856
GPR125	2336	2339	1792	2318	2394	2588	2426	2635	2877	3409	2726	2804	0.227902	1.17113	5.98768	0.000150363	0.00226576
CD97	2137	2302	1670	2257	2376	2378	1865	1821	2009	2219	1834	1781	-0.248434	0.841809	5.68101	0.000150789	0.00226698
PIP5KL1	153	94	169	141	163	124	86	98	99	109	70	87	-0.705786	0.613109	1.56989	0.000150806	0.00226698
LRRFIP1	7119	7584	5149	5736	5683	6087	4462	4656	5025	6259	5185	5505	-0.340433	0.789804	7.15846	0.000152535	0.00228883
RTKN	828	925	725	896	1125	1057	686	837	828	842	725	675	-0.333307	0.793715	4.40328	0.000152626	0.00228883
SAR1A	4943	4049	3668	5935	5681	5861	5433	6109	6422	7516	6387	6305	0.284177	1.21772	7.1402	0.000153725	0.00230256
ZNF512B	345	336	319	301	375	452	262	318	243	330	238	261	-0.431407	0.741538	2.98562	0.000153932	0.00230292
HMGN4	2809	2950	2073	3504	3230	3402	3670	3585	3726	4427	3556	3534	0.267746	1.20393	6.38697	0.000156863	0.00234396
NCBP2	7176	6961	5562	7651	7542	7617	7358	8415	8690	10527	8235	8605	0.218965	1.1639	7.60934	0.00015751	0.00234838
IVNS1ABP	5883	4747	4605	6501	6225	6779	6860	6817	7152	8750	6443	7251	0.255168	1.19347	7.33411	0.000157534	0.00234838
ZNF697	602	746	405	393	536	621	358	346	445	558	367	373	-0.507795	0.703297	3.58426	0.000157736	0.00234859
PRNP	6845	9022	4834	5798	7018	7301	4527	5398	5706	6640	5589	5324	-0.365672	0.776107	7.2661	0.000158419	0.00235596
AKR1B1	804	912	626	989	1019	1101	1164	1166	1256	1357	1045	1070	0.318503	1.24704	4.69476	0.000160504	0.00238131
PRDX1	19638	18036	14776	23259	22396	21926	23947	22731	25254	28767	23393	24661	0.251815	1.1907	9.11936	0.000160359	0.00238131
GPR180	2562	2089	1881	2403	2577	2911	1915	1873	1836	2752	2036	2149	-0.264975	0.832213	5.80578	0.000161612	0.00239491
PPIB	3747	3715	2885	4947	4202	4035	4793	4807	4966	5811	4937	4590	0.285131	1.21852	6.78998	0.000162052	0.00239859
JAK2	536	531	480	515	469	409	348	383	333	494	377	375	-0.434391	0.740006	3.46405	0.000162336	0.00239927
ABCF1	3071	2820	2587	3121	3381	3505	2406	2729	2814	3280	2656	2676	-0.224722	0.85576	6.1877	0.00016248	0.00239927
EIF4B	72312	73069	55299	78433	77569	79915	82618	83487	86333	105384	85186	86505	0.215502	1.16111	10.9658	0.00016333	0.00240898
PCMTD1	1054	768	721	868	824	1035	980	990	1084	1387	1286	1241	0.337714	1.26375	4.66455	0.000163596	0.00241006
STK38	2725	2512	1972	2137	2689	3253	2840	2852	3149	3979	3310	3293	0.283244	1.21693	6.16442	0.000164643	0.00241924
ALG10	153	155	162	100	149	130	80	88	76	109	119	83	-0.700659	0.615291	1.58211	0.000164799	0.00241924
VTI1B	1322	1305	1052	1652	1438	1568	1675	1654	1774	2265	1639	1571	0.277315	1.21194	5.28953	0.000164517	0.00241924
IFT88	286	251	220	190	293	290	197	210	171	216	167	179	-0.487024	0.713495	2.48919	0.000167369	0.00245409
N6AMT2	135	161	134	154	145	144	222	193	236	199	259	218	0.541688	1.45567	2.2124	0.000167652	0.00245536
GRHL1	695	543	529	562	582	644	600	824	866	976	729	791	0.355134	1.2791	4.11383	0.000168617	0.00246662
NUDCD2	934	824	684	1048	872	839	1014	1111	1067	1251	1231	1109	0.319585	1.24797	4.63871	0.000170457	0.0024901
FAM120A	10150	9520	8160	10129	10083	10998	11130	11143	11326	14479	11608	11766	0.207549	1.15472	8.07911	0.00017062	0.0024901
RPL7	66878	67420	47625	68897	68046	68893	72331	74021	82748	93427	79456	73669	0.23228	1.17469	10.8034	0.000172083	0.00250852
CPEB2	277	273	162	300	209	239	205	169	160	206	145	157	-0.546472	0.684693	2.39483	0.000173018	0.00251922
SF3A3	3326	2593	3035	4613	4129	4211	4266	4591	4897	5732	4898	4787	0.35104	1.27548	6.72311	0.000173612	0.00252493
GARS	15707	23143	11638	12450	13875	13943	10490	11099	11483	13600	11377	10995	-0.47024	0.721845	8.38498	0.00017708	0.00256643
PREP	2014	1733	1713	2338	2363	2393	2415	2196	2692	3351	2597	2771	0.285572	1.21889	5.8849	0.000176715	0.00256643
NAPRT1	1467	1964	1480	1749	2083	1705	1354	1496	1522	1691	1377	1222	-0.341299	0.78933	5.31893	0.000176927	0.00256643
ATP1B1	3192	3200	2496	3354	3220	3346	4124	3548	3637	4365	3711	4214	0.266666	1.20302	6.46109	0.000178138	0.0025762
EXOSC2	1093	838	810	1125	1207	1166	1169	1203	1354	1588	1501	1226	0.305233	1.23562	4.88557	0.000178166	0.0025762
TLR3	252	157	152	125	160	183	202	263	254	296	282	320	0.584653	1.49968	2.46763	0.000179761	0.00259029
HIST3H2A	58	72	63	85	86	111	123	132	111	150	101	171	0.672976	1.59436	1.41188	0.000179401	0.00259029
WDR75	4974	4258	4099	5016	5420	5544	5528	5705	5886	6912	5819	5839	0.220654	1.16526	7.07427	0.000179689	0.00259029
BICD2	1093	983	926	1362	1293	1293	1329	1418	1427	1854	1308	1643	0.304282	1.2348	5.0431	0.00018096	0.00260458
PTMA	57171	54714	43958	66679	62997	68300	69477	65629	69115	84408	72313	74065	0.240261	1.18121	10.6726	0.000182014	0.00261075
ANXA3	9736	10183	7003	10428	10535	10896	12017	11224	12049	14055	11004	11904	0.23974	1.18078	8.0834	0.000181841	0.00261075
PLEKHB2	6624	6629	5155	7079	7391	7410	7709	7401	8344	9913	7751	7792	0.215902	1.16143	7.52832	0.000181854	0.00261075
SOD2	1907	1650	1353	1748	1975	2180	2103	2136	2015	2836	2084	2213	0.24623	1.1861	5.64387	0.000183353	0.00262394
HSPE1	2220	1381	1684	2504	2406	2832	2670	2777	2843	3298	3093	2936	0.384543	1.30545	5.98465	0.000183211	0.00262394
OSBPL10	1277	1062	974	1264	1164	1359	1483	1288	1436	1776	1416	1595	0.277251	1.21188	5.06137	0.000186519	0.00266619
PTGES3	21559	17739	15589	24469	23857	23351	24476	24473	26565	30908	24726	26060	0.25507	1.19339	9.19627	0.00018695	0.00266931
ELAC1	123	164	109	97	85	84	62	48	87	78	60	60	-0.835019	0.560576	1.18061	0.000187178	0.00266953
PPM1F	846	852	736	1061	979	961	660	848	757	956	645	675	-0.329132	0.796015	4.37726	0.000187828	0.0026727
FAM114A2	1001	1132	903	1036	1105	1276	698	824	1027	1126	891	878	-0.317039	0.802716	4.63074	0.00018778	0.0026727
FAM116A	2255	2021	1606	2246	2215	2313	1792	1784	1850	2292	1845	1719	-0.229337	0.853027	5.63636	0.000188585	0.00268044
LOC201651	84	100	61	64	78	133	45	35	51	70	55	60	-0.778747	0.582873	0.833953	0.000189491	0.00269026
EXOSC10	2586	2273	2054	2012	2493	2543	1491	1976	1900	2391	2008	2120	-0.304807	0.809551	5.75101	0.000191	0.0027086
ASS1	4123	4398	3227	4177	4754	5175	4764	5032	5221	6342	5291	4940	0.22812	1.17131	6.89235	0.000191646	0.0027147
ACVR1B	1318	1234	1018	1519	1498	1525	1501	1819	1556	2011	1739	1568	0.269096	1.20505	5.24429	0.000193183	0.00273338
ATG12	18628	18683	13178	19192	17677	20105	21094	21274	20708	25395	20916	22413	0.234876	1.17681	8.95304	0.000194428	0.00274789
DDB2	1526	1224	1328	1539	1722	1590	1675	2028	2017	2221	1815	1696	0.291316	1.22376	5.40257	0.000197006	0.00278119
SARS	9666	14989	7683	8846	10195	10486	6877	8135	8298	9699	8226	7498	-0.416361	0.749312	7.84985	0.000200125	0.00282203
EPHB2	1128	960	837	1197	1425	1474	1528	1427	1548	1844	1414	1308	0.315532	1.24447	5.05434	0.000200411	0.00282289
GDE1	3308	3032	2461	3571	3466	3678	3652	3608	3875	4654	3919	4073	0.224767	1.16859	6.48618	0.000200867	0.00282613
STAMBPL1	257	323	183	203	355	379	159	174	238	277	161	180	-0.578283	0.669761	2.58927	0.000201129	0.00282665
PKD1	1393	1474	1063	1359	1334	1265	981	1178	1086	1496	986	900	-0.329879	0.795603	4.91779	0.000201585	0.00282988
CDC25B	10742	10996	8666	12016	12237	10801	9613	9669	9570	10916	9117	8256	-0.259757	0.835228	7.99667	0.000201965	0.00283203
SKA1	987	1343	605	737	740	688	461	626	600	709	575	631	-0.578334	0.669737	4.18943	0.000206025	0.0028825
PANK2	1017	1120	685	806	910	1143	699	743	767	884	769	797	-0.345697	0.786928	4.42925	0.000205939	0.0028825
NOP16	976	1043	989	1585	1371	1268	1486	1456	1659	1922	1591	1578	0.356389	1.28022	5.1325	0.000207843	0.0029047
MYD88	522	473	492	747	734	650	714	767	831	950	888	764	0.37927	1.30068	4.14553	0.00020834	0.00290516
UST	563	498	442	593	690	687	774	630	753	943	679	782	0.333083	1.2597	4.05652	0.000208311	0.00290516
SLC26A2	784	659	527	429	516	626	373	464	418	633	361	413	-0.497336	0.708414	3.69652	0.000208704	0.002907
ZNF25	695	777	472	816	759	694	858	909	851	1152	864	903	0.330367	1.25733	4.33561	0.000210785	0.00293272
YWHAH	4852	4387	3716	6424	5957	6146	6597	6712	7104	7728	6039	6166	0.305271	1.23565	7.2138	0.000213635	0.00296745
C4orf46	432	347	245	276	274	366	434	370	487	515	467	523	0.466523	1.38178	3.30132	0.000213953	0.00296745
ACSS2	3189	2697	2567	3029	3279	2961	2336	2658	2795	2934	2451	2332	-0.26046	0.834821	6.11496	0.000213992	0.00296745
ENO2	1907	1619	1406	1641	1846	1930	1337	1495	1588	1753	1518	1456	-0.241693	0.845753	5.34292	0.000214521	0.0029715
C3orf39	556	455	541	955	848	918	1096	987	1044	1231	1047	854	0.499052	1.41328	4.44447	0.000215182	0.00297736
DDX19B	1718	1962	1323	1329	1606	1675	1226	1442	1283	1582	1265	1128	-0.349908	0.784634	5.19474	0.000215775	0.00298226
KIF3A	1417	1121	889	949	1006	1079	757	795	748	1102	889	951	-0.37504	0.771084	4.60978	0.00021989	0.00303579
NDUFA10	1937	2365	1706	2307	2390	2380	2550	2704	2833	3088	2777	2476	0.265572	1.20211	5.93651	0.00022442	0.00308812
DNAJB1	6007	6486	4150	5373	5796	5599	4507	4388	4527	5937	4907	4736	-0.271928	0.828212	7.02027	0.000224212	0.00308812
RMI1	1073	1253	826	1016	881	1159	745	780	939	998	789	854	-0.351922	0.783539	4.56213	0.000224406	0.00308812
FHAD1	339	302	227	361	276	452	232	262	199	287	256	240	-0.460136	0.726918	2.84208	0.000228677	0.00314324
BRMS1L	529	543	430	417	392	556	230	393	368	416	422	301	-0.505021	0.70465	3.38941	0.000230332	0.00315905
LPIN2	1794	1945	1357	1775	1823	2138	1508	1599	1540	1910	1457	1480	-0.252768	0.839284	5.40107	0.00023026	0.00315905
RWDD1	1335	1316	932	1259	1146	1351	1364	1339	1539	1915	1559	1624	0.280313	1.21446	5.11061	0.000231369	0.0031698
FAM53C	1622	1724	1275	1967	1942	2184	1366	1530	1597	1914	1482	1304	-0.281384	0.822801	5.36707	0.000231654	0.00317024
KIDINS220	2134	1766	1392	1491	1578	1549	1280	1279	1205	1888	1268	1260	-0.35809	0.780197	5.23614	0.000232279	0.00317533
WLS	1726	1539	1167	1517	1745	1590	1142	1283	1339	1661	1357	1353	-0.256241	0.837267	5.17801	0.000233043	0.00318229
ELL3	312	428	282	270	369	381	227	290	252	325	241	225	-0.460725	0.726621	2.91669	0.000239341	0.00326474
TFE3	1808	2254	1348	1422	1718	1924	1362	1369	1460	1655	1352	1387	-0.353118	0.78289	5.31362	0.000240416	0.00327584
DTL	1154	868	866	897	1195	1276	724	747	954	1062	891	826	-0.330006	0.795533	4.5745	0.000241927	0.00329284
CRYBB2P1	391	309	277	215	340	328	216	232	263	271	204	201	-0.492828	0.710631	2.76996	0.000245001	0.00333106
PPP2R5B	395	418	374	318	427	427	247	284	338	425	308	236	-0.444795	0.734689	3.1353	0.000246436	0.00334693
SCARA3	763	634	599	849	794	928	1045	928	1066	1017	917	964	0.326851	1.25427	4.44877	0.0002483	0.0033686
CTIF	922	748	685	950	934	982	734	701	626	888	624	800	-0.317458	0.802482	4.32052	0.000249768	0.00337866
PRPSAP2	1099	1412	785	1113	1180	1320	838	898	977	1191	830	984	-0.336961	0.791707	4.7138	0.000249851	0.00337866
RSPH3	867	1011	690	937	884	1075	772	643	661	951	805	724	-0.327304	0.797025	4.38325	0.000249506	0.00337866
C11orf1	791	737	467	772	752	773	858	889	880	1021	977	893	0.308485	1.23841	4.34639	0.000250381	0.00338217
RPL29	18659	15528	14284	22120	21505	21616	22602	22088	21957	28312	23459	23421	0.260818	1.19816	9.04493	0.000251468	0.00339319
RPS27A	24310	28470	16694	22714	24759	25900	28337	28144	30716	35162	29101	28943	0.27584	1.2107	9.38594	0.000251788	0.00339386
RANBP10	1129	1041	810	1018	1147	1117	746	806	999	1083	946	778	-0.291439	0.817087	4.59571	0.000254166	0.00342223
CACNA1G	138	112	76	153	136	152	79	88	76	139	69	67	-0.633062	0.644806	1.43396	0.000255832	0.0034299
SERPINA1	159	218	127	186	188	181	81	97	88	133	163	143	-0.651489	0.636623	1.89655	0.000255697	0.0034299
PLOD1	6321	6164	4813	6621	7247	8345	5563	5571	5548	7283	5632	5351	-0.235625	0.849317	7.26864	0.000255023	0.0034299
CCDC113	1207	1292	1105	1461	1321	1361	998	1008	954	1384	1251	1010	-0.303347	0.81037	4.90334	0.000255788	0.0034299
FOXN2	2620	1966	1734	2381	2270	2464	2512	2678	2517	3377	2696	3120	0.268372	1.20445	5.97268	0.000256193	0.00343107
HPSE	856	666	570	670	666	752	821	894	847	1060	831	982	0.313147	1.24241	4.32	0.00025703	0.0034386
CERS4	499	412	363	589	665	654	741	743	695	854	638	625	0.38268	1.30376	3.95143	0.000258852	0.00345928
INPP4B	945	1120	516	633	827	933	1213	979	1142	1507	1071	1211	0.456855	1.37255	4.64366	0.000259324	0.0034619
ZC3H4	852	994	710	819	782	899	720	574	593	844	751	645	-0.364954	0.776493	4.26348	0.000262064	0.00349474
AAK1	3130	3125	1788	1950	1659	2462	1729	1444	1548	2539	1610	1561	-0.519573	0.697578	5.67588	0.000262427	0.00349587
C1orf115	1460	1534	1148	1571	1610	1566	1554	1956	1881	2221	1686	1801	0.253848	1.19238	5.37226	0.000264509	0.00351985
TUFT1	780	935	525	731	783	830	616	611	626	693	573	626	-0.349436	0.784891	4.1193	0.000265303	0.00352667
LRP12	625	589	409	408	556	639	393	409	414	491	468	389	-0.39178	0.762189	3.59562	0.000266975	0.00354513
MEX3D	486	409	385	658	703	527	668	671	673	848	693	923	0.443103	1.35953	3.98599	0.00026779	0.00355219
RNGTT	2900	2430	2082	2662	2822	2982	2839	3010	3139	3833	3265	3183	0.215959	1.16148	6.18551	0.000268513	0.00355801
ESAM	89	123	121	112	161	166	71	85	108	89	86	49	-0.726346	0.604433	1.42001	0.000273104	0.00361502
CDK8	1157	1078	850	1168	1272	1320	1267	1333	1400	1615	1459	1353	0.241466	1.18219	4.98393	0.000274172	0.00362532
MRS2	2141	1989	1576	2298	2575	2452	2226	2561	2643	3285	2615	2922	0.258461	1.1962	5.91883	0.00027578	0.00364274
FAM60A	6952	6489	4769	7532	7592	8460	8072	8108	7888	10368	8355	8406	0.237764	1.17916	7.58456	0.000276168	0.00364402
ZNF324	98	151	88	123	103	109	48	82	87	83	74	65	-0.686742	0.621255	1.24286	0.000278794	0.00367097
GREB1L	761	477	356	579	628	697	490	400	418	579	414	390	-0.429593	0.742471	3.68263	0.000278797	0.00367097
EIF3L	26194	25156	20134	28496	30126	31180	29778	31071	32855	38056	32840	30331	0.214732	1.16049	9.5252	0.000279292	0.00367363
ABCB7	1304	998	854	1301	1282	1452	1573	1337	1465	1761	1427	1566	0.291705	1.22409	5.07794	0.000280675	0.00368794
PARP1	9916	7621	7785	10576	10767	11948	11317	11754	11487	15081	11630	11651	0.253824	1.19236	8.08588	0.000282223	0.00370052
TJAP1	776	888	628	848	875	766	582	738	619	809	660	593	-0.326808	0.797298	4.19624	0.000282181	0.00370052
MICAL1	945	818	792	738	761	746	550	745	602	740	653	578	-0.390955	0.762625	4.18614	0.0002849	0.00373172
SLFN5	2382	4042	1525	1123	1528	1685	951	1124	1297	1619	1178	1325	-0.804512	0.572556	5.37785	0.000285487	0.00373294
HELLS	583	460	388	467	449	650	668	572	603	973	616	661	0.379507	1.3009	3.87208	0.00028559	0.00373294
METTL15	2227	1822	1569	2613	2253	2476	2645	2371	2598	3241	2715	2816	0.281202	1.21521	5.92353	0.000286771	0.00373946
PPIA	26264	23687	20339	32647	33238	34383	36688	32927	35584	42242	34624	33241	0.283796	1.21739	9.63826	0.000286487	0.00373946
IL20RB	215	445	88	58	129	143	64	66	65	128	59	91	-1.28305	0.410925	1.71768	0.000286985	0.00373946
ZEB1-AS1	164	177	153	158	183	182	110	96	120	164	136	134	-0.495394	0.709368	1.90663	0.000288236	0.00375186
OSTC	3385	3155	2255	3953	3927	4193	4147	3964	4458	5243	4171	4139	0.271791	1.20731	6.5988	0.000291424	0.00378943
HSPA1A	41	13	31	36	45	54	87	42	60	76	90	88	0.964967	1.95202	0.507498	0.000291883	0.00379079
ORMDL3	886	841	694	670	843	913	625	680	700	778	599	693	-0.316781	0.802859	4.2204	0.000292135	0.00379079
DNMT3A	408	283	265	372	316	261	462	521	398	569	392	416	0.461833	1.37729	3.27948	0.000294591	0.0038187
BRF1	408	521	408	352	475	585	286	337	315	431	348	409	-0.441912	0.736159	3.35099	0.000295782	0.00383018
IL1R1	967	811	746	769	882	1030	611	635	720	895	665	837	-0.323628	0.799058	4.31764	0.000297644	0.00385031
SNHG11	86	108	38	67	107	71	46	50	50	46	52	29	-0.849596	0.55494	0.685544	0.000299401	0.00386904
FAM73A	1607	1376	1238	1663	1406	1523	1080	1143	1179	1568	1154	1432	-0.294388	0.815418	5.0921	0.000301146	0.00388757
SPAST	1301	1350	949	1178	1320	1626	1389	1517	1484	1993	1715	1685	0.279515	1.21379	5.17796	0.000303018	0.00390772
JHDM1D	2589	2250	1622	1512	1609	1896	1248	1343	1382	2043	1379	1609	-0.433821	0.740298	5.41685	0.000304512	0.00391966
PA2G4	12255	10363	9305	13279	13674	14075	12749	14284	14307	17747	15018	15159	0.231033	1.17368	8.38934	0.00030457	0.00391966
VAV1	907	1162	654	950	833	805	664	614	699	872	738	668	-0.392437	0.761841	4.32103	0.000305151	0.0039231
NCKAP5L	384	456	316	381	481	476	260	340	270	395	382	322	-0.405091	0.755189	3.22056	0.000306422	0.0039354
RPL3	97668	101895	76227	110405	112829	115017	116433	119564	122818	148338	121013	115574	0.215419	1.16104	11.4558	0.000308267	0.00395504
SRP14	3809	3955	2970	4405	4031	4318	4435	4300	4643	5560	4967	4964	0.235923	1.17766	6.7616	0.000308678	0.00395538
ARFRP1	399	509	333	261	524	443	301	291	273	376	319	253	-0.513956	0.700299	3.16469	0.000308925	0.00395538
SEPT11	7651	7211	5685	7299	7503	8484	8589	8153	8287	10833	8358	8668	0.207138	1.1544	7.64525	0.000310542	0.00397201
LAMC2	3605	3800	2562	3030	2986	3792	2366	2758	2869	3524	2837	2686	-0.284694	0.820916	6.2583	0.000313434	0.00400492
ASPM	1813	1483	1321	1289	1268	1494	991	1178	1133	1541	1180	1211	-0.341338	0.789309	5.05323	0.000314008	0.00400817
LIPA	2934	2313	1951	3038	3077	3141	3210	3021	3463	3991	3275	3412	0.252898	1.1916	6.25023	0.000315943	0.0040196
CDC42EP1	1985	2703	1700	2444	2980	2974	2052	2034	1977	2438	1991	1700	-0.334002	0.793333	5.80728	0.000316509	0.0040196
SLC4A5	1033	1454	757	814	1048	971	732	738	765	1001	771	737	-0.431705	0.741385	4.49825	0.000315397	0.0040196
DCLRE1B	450	477	307	398	465	463	290	351	341	476	329	294	-0.369516	0.774042	3.27278	0.00031642	0.0040196
AP3M1	3655	2732	2810	2938	3543	3670	2193	2712	2668	3515	2912	2781	-0.276433	0.82563	6.23049	0.000315623	0.0040196
TCP1	12275	11709	9240	13451	12600	13615	13227	13809	14812	17337	14403	14248	0.206827	1.15415	8.37811	0.000316914	0.00402067
PROS1	1078	1052	767	1116	1033	1190	1141	1252	1345	1521	1166	1386	0.263557	1.20044	4.86351	0.00032024	0.00405875
RASA3	815	749	705	839	938	895	636	735	652	855	645	736	-0.281703	0.822619	4.26215	0.000320884	0.0040628
HSPA13	3046	4179	1926	2748	2568	2632	2034	1888	2180	2706	2227	2241	-0.43592	0.739222	5.9853	0.000321504	0.00406654
PEX5	1150	1253	962	1406	1427	1282	1356	1593	1679	1881	1576	1395	0.276111	1.21093	5.1354	0.00032514	0.00410838
FAM122B	3805	3294	3281	4309	4656	4006	3276	3287	3418	3896	3379	3162	-0.257272	0.836669	6.51046	0.00032648	0.00412115
IRF2BP2	3028	4297	2066	2282	2491	2485	1881	1911	1983	2626	2046	2153	-0.480324	0.716817	5.93415	0.000326906	0.00412238
NDUFA1	1105	943	794	1196	1129	1429	1350	1325	1570	1588	1327	1247	0.297374	1.22891	4.95643	0.000327744	0.00412463
MRPS15	2003	1643	1520	2197	2086	2218	2260	2252	2278	2786	2337	2507	0.246173	1.18606	5.75627	0.000327726	0.00412463
DHX8	1814	1402	1478	1914	2071	2016	2054	2347	2179	2692	2047	2133	0.267789	1.20396	5.64407	0.000330347	0.00415322
ProSAPiP1	193	237	214	250	324	349	154	181	216	239	191	190	-0.482982	0.715497	2.5186	0.000333867	0.00419326
SERPINB1	4488	5613	3504	4962	5087	5147	3576	3788	4232	5025	4143	4262	-0.268427	0.830224	6.80561	0.000336021	0.00421608
JMJD4	88	114	79	110	116	140	78	71	59	65	81	75	-0.639091	0.642118	1.19595	0.000337625	0.00422775
CACNA2D2	770	615	557	607	585	809	488	517	513	766	478	494	-0.351877	0.783564	3.90498	0.000337359	0.00422775
IRAK2	233	312	157	101	194	301	108	123	150	177	137	118	-0.743424	0.59732	2.1491	0.000340696	0.00425768
CNTRL	1020	1038	644	778	717	720	589	691	624	827	525	584	-0.434992	0.739698	4.19471	0.000340631	0.00425768
YARS2	662	555	439	698	828	685	801	794	775	935	818	991	0.352714	1.27696	4.21859	0.000341991	0.0042696
CMBL	3398	2936	2538	3873	3998	4089	3805	3818	4356	5123	4220	4657	0.261741	1.19892	6.59563	0.000343044	0.00427848
POC1A	335	424	290	319	372	392	260	293	237	354	303	239	-0.409577	0.752844	2.99945	0.000344933	0.00429776
STT3B	6318	5757	4619	6103	6229	6464	6851	6612	6869	8821	6982	6599	0.202283	1.15052	7.33928	0.000345403	0.00429934
COX7A2	2695	2427	1957	3183	3133	3373	3908	3378	3540	3895	3486	3093	0.297317	1.22886	6.30037	0.000346832	0.00430856
NCOA4	5589	5650	4368	6661	6172	7031	6392	7102	7191	8644	6950	6933	0.224447	1.16833	7.34588	0.000346702	0.00430856
CD274	160	116	124	157	133	118	78	78	74	94	135	73	-0.672101	0.627592	1.5112	0.000347616	0.00430975
SOCS6	5496	4736	3806	4647	4881	4851	4176	3854	3931	5125	3966	4208	-0.237214	0.848382	6.80359	0.000347297	0.00430975
PYGB	3473	6299	2750	3252	4033	3844	2691	2867	3206	3477	2910	2515	-0.491362	0.711353	6.43097	0.000348472	0.00431609
LAD1	1299	1452	1179	1380	1496	1827	1037	1166	1232	1473	1343	1197	-0.277601	0.824962	5.0642	0.000349881	0.00432926
NAA60	591	513	478	622	691	681	720	738	887	928	823	607	0.332774	1.25943	4.10169	0.000353487	0.00436956
PRSS3	619	856	405	600	707	894	488	472	593	646	491	388	-0.462573	0.725691	3.89373	0.00035481	0.00437906
FLJ33630	422	476	267	314	407	462	245	274	265	401	325	306	-0.437044	0.738647	3.11744	0.000354955	0.00437906
SNRPF	1807	1802	1342	2117	2067	1991	2296	2243	2330	2496	2312	2141	0.257924	1.19576	5.69351	0.000359595	0.00443194
TMEM184A	298	225	243	150	197	278	121	180	187	162	141	162	-0.618413	0.651387	2.31002	0.000361726	0.00445381
PAPSS1	3639	3137	2724	4159	3562	3965	3917	4266	4094	5218	4233	4280	0.232945	1.17523	6.61005	0.000364292	0.00448101
HIAT1	1536	1293	1186	1812	1658	1640	1633	1986	1908	2394	1927	1693	0.272917	1.20825	5.41779	0.000366089	0.00449869
C19orf71	85	72	55	75	49	58	37	50	34	44	46	31	-0.77143	0.585837	0.46123	0.000369119	0.00453148
GPR56	1307	2133	879	895	1228	1241	992	886	856	1107	851	659	-0.592639	0.663129	4.76949	0.000370459	0.00454347
BIRC5	1866	2061	1273	2123	2047	1935	1575	1492	1642	1833	1623	1507	-0.282423	0.822209	5.44732	0.000372011	0.00455682
RAB3GAP2	2266	2276	1482	1675	1757	2012	1604	1507	1493	1993	1446	1564	-0.325079	0.798254	5.45683	0.000372275	0.00455682
SERPINE2	6601	7203	4809	6001	7000	8132	4752	5327	5779	6776	5998	5926	-0.26157	0.834179	7.26826	0.000375438	0.00459105
DOCK1	4219	3937	2773	3814	3616	4269	3239	3049	3164	4336	2919	3218	-0.250219	0.840769	6.46391	0.000377016	0.00460585
RPL10	34229	33378	27436	40783	42397	42763	42300	43680	44761	55125	44642	40316	0.233564	1.17574	9.98876	0.000378428	0.00461552
CLCN5	1117	999	734	727	742	993	767	621	568	959	523	654	-0.45333	0.730355	4.29429	0.000378545	0.00461552
RAB25	1976	2115	1653	2823	2622	2890	2958	2900	3068	3553	2881	2652	0.301175	1.23215	6.05114	0.000389338	0.0047425
RBM34	2112	1919	1635	2140	2177	2021	2200	2272	2340	2955	2394	2819	0.252169	1.191	5.80672	0.000390456	0.0047515
FAM83D	1048	849	771	1044	1092	1127	741	792	878	1095	844	834	-0.259593	0.835324	4.52895	0.000391657	0.00476148
HEATR6	2983	2674	2068	2467	2493	2755	2206	2251	2207	2750	2190	2019	-0.248151	0.841975	5.91914	0.000393537	0.0047797
PTDSS1	1886	1666	1472	2071	2095	2497	2276	2175	2362	2693	2575	2504	0.266687	1.20304	5.76552	0.000394733	0.00478439
GSG2	376	355	295	354	381	368	267	293	333	340	257	240	-0.367071	0.775355	3.01512	0.000395069	0.00478439
ZNRD1	457	444	377	674	510	562	670	689	626	790	657	616	0.36108	1.28439	3.87599	0.000394909	0.00478439
FAM86B1	271	295	257	143	191	305	111	166	162	215	191	139	-0.661452	0.632242	2.36821	0.000396672	0.00479916
KIAA1217	640	476	364	344	323	516	360	291	286	366	299	326	-0.52902	0.693025	3.26805	0.000398689	0.0048189
OSGIN1	438	673	387	542	464	424	383	379	333	447	376	285	-0.485873	0.714065	3.42973	0.0003997	0.00482647
CRY2	902	737	647	876	1010	861	703	748	632	877	661	652	-0.298918	0.812862	4.27603	0.000401945	0.0048489
LONP1	3425	5700	3117	4014	4500	4212	2906	3517	3312	4022	3298	3239	-0.369054	0.77429	6.56022	0.000402856	0.00485521
SPTBN2	1015	889	586	882	958	923	682	640	704	1061	594	672	-0.341233	0.789366	4.31453	0.000404122	0.00486578
MPV17L2	318	336	342	500	502	617	562	576	647	634	622	631	0.441419	1.35794	3.70635	0.000405147	0.00487344
GALNT2	2242	1793	1766	2760	2446	2672	2643	2627	2894	3507	2860	2733	0.274744	1.20978	5.99933	0.000408052	0.00490367
RWDD2B	653	948	525	589	729	860	479	490	629	636	536	597	-0.416845	0.749061	4.00116	0.000409835	0.00491608
KIF12	62	43	52	66	76	75	19	27	51	51	39	38	-0.802157	0.573491	0.369267	0.000409869	0.00491608
CDC42EP3	2390	2142	1735	1951	2115	2174	1713	1782	1727	2116	1874	1830	-0.246477	0.842952	5.618	0.000410986	0.00492476
ARL5A	3338	3112	2306	3123	2957	3870	2229	2404	2596	3427	2605	2993	-0.267008	0.831041	6.17936	0.000413171	0.0049462
NSA2	5252	5326	3875	5319	5243	5526	5792	5625	5749	7269	6262	6511	0.221935	1.1663	7.13351	0.000414734	0.00496017
KDM2B	1244	851	952	1334	1448	1373	1373	1560	1588	1781	1567	1450	0.314459	1.24355	5.09605	0.000415559	0.00496056
GLTSCR2	4539	4556	3835	5349	5494	5384	5448	5798	5673	6646	5716	6553	0.238137	1.17947	7.07446	0.000415384	0.00496056
HNRNPA3	14736	15014	11196	13386	13324	13384	10832	11388	12293	14029	11951	11403	-0.243902	0.844458	8.31665	0.000416686	0.00496927
MTFMT	789	704	676	1001	921	964	937	964	1193	1284	995	1176	0.310551	1.24018	4.58788	0.000418167	0.0049822
S100A6	12669	13674	10142	15055	16467	16908	16766	16194	17258	20290	18226	15979	0.247453	1.18711	8.61475	0.000421518	0.00501258
ATF5	298	895	262	241	316	316	144	193	211	262	276	204	-0.94046	0.521067	2.93528	0.000421442	0.00501258
TOMM6	2224	1650	1847	2857	2650	2838	2911	2937	3203	3632	3258	2582	0.339956	1.26572	6.07394	0.000422042	0.00501405
FAM155B	408	341	416	587	654	660	736	698	737	902	668	597	0.442498	1.35896	3.93709	0.00042496	0.00504393
CLEC16A	608	623	479	494	644	599	397	499	453	647	420	451	-0.342188	0.788844	3.71867	0.000427533	0.00506488
PDLIM7	744	799	684	818	1141	1039	623	727	730	740	775	663	-0.348606	0.785342	4.30527	0.000427213	0.00506488
LIMK2	330	492	316	370	425	454	296	314	351	374	271	268	-0.416777	0.749096	3.1573	0.000428077	0.00506652
GPR173	361	295	309	438	392	540	539	567	525	686	459	445	0.403904	1.32308	3.52437	0.000433222	0.00512257
C2orf70	70	45	34	100	81	92	40	36	31	55	50	34	-0.822086	0.565623	0.515872	0.00043567	0.00513214
ERCC1	1682	1876	1255	1897	2044	2170	1496	1481	1540	1884	1663	1376	-0.267438	0.830794	5.40096	0.000434747	0.00513214
MRPS21	1676	1490	1334	1704	1652	1695	1641	1923	2150	2248	1973	1902	0.242849	1.18333	5.47253	0.000435023	0.00513214
PFDN4	1369	1163	816	1117	926	1066	1295	1295	1380	1709	1358	1437	0.323718	1.25155	4.95268	0.000435611	0.00513214
LOC100287314	102	90	61	50	75	57	23	42	29	58	59	40	-0.877301	0.544385	0.564069	0.000438999	0.00516649
CHCHD2	2811	2822	1983	3328	3553	3723	3823	3426	3808	4625	3570	3598	0.274884	1.2099	6.40471	0.000439963	0.00517298
NPC1	4948	4081	3199	3145	3791	3873	3384	3200	3007	3850	2847	2924	-0.330725	0.795137	6.46187	0.000441785	0.0051798
PM20D2	2776	2297	1866	2526	2439	2904	2665	2631	2873	3737	3197	3375	0.257129	1.1951	6.10509	0.000441621	0.0051798
NUDT15	1751	1743	1323	1743	1638	1766	2068	1938	2095	2365	1902	1940	0.240331	1.18126	5.53173	0.000441251	0.0051798
WDR67	915	908	597	785	827	763	478	597	703	905	654	606	-0.360227	0.779042	4.18377	0.000442656	0.00518516
AP5B1	312	376	246	204	321	398	235	189	234	284	188	237	-0.507149	0.703611	2.75592	0.000443749	0.00519311
RMND5B	380	406	306	346	513	476	304	333	351	361	299	297	-0.37587	0.77064	3.1912	0.000448867	0.0052481
PTGES2	1018	971	811	1106	1265	1174	1331	1242	1445	1498	1213	1225	0.26841	1.20448	4.89054	0.000449572	0.00525144
OTUD1	584	700	397	555	626	574	320	473	458	564	482	446	-0.392998	0.761546	3.68698	0.000450572	0.00525822
LSM1	869	952	761	1115	1040	1162	1134	1194	1167	1465	1194	1222	0.260151	1.1976	4.78228	0.000451056	0.00525896
XRN1	3001	2074	1787	1970	1959	1945	1499	1580	1650	2357	1671	1700	-0.364878	0.776534	5.59404	0.000451996	0.00526073
LMAN2L	421	478	354	351	486	603	279	345	329	488	382	289	-0.421065	0.746873	3.32183	0.000452048	0.00526073
GSPT1	7925	7394	6254	7690	8002	8767	8207	8506	9271	10645	9167	9497	0.200617	1.14919	7.71471	0.000452782	0.00526438
MIS18BP1	1050	818	816	1048	846	1256	1120	1292	1170	1500	1168	1279	0.304171	1.23471	4.79174	0.000458115	0.00532144
VWF	42	58	8	69	49	26	19	20	19	25	9	20	-1.21412	0.431037	-0.314089	0.000460168	0.00532502
SLC6A8	1344	1316	1102	1466	1845	1597	1638	1886	1767	2154	1780	1638	0.265271	1.20186	5.33738	0.000459758	0.00532502
COX19	557	685	425	330	420	636	269	329	354	360	429	412	-0.568198	0.674459	3.45098	0.0004602	0.00532502
C4orf52	733	617	532	661	784	800	894	826	934	1014	747	830	0.287613	1.22062	4.28132	0.000460267	0.00532502
METTL9	1434	1320	1156	1586	1652	1821	1525	1758	1755	2192	2023	1988	0.265921	1.2024	5.38619	0.000460549	0.00532502
PODXL	5296	3686	3584	5120	5110	5991	5806	5752	5888	7290	5751	5432	0.263274	1.2002	7.06175	0.000466815	0.00539249
CCDC28A	342	429	201	338	314	284	195	247	255	306	206	216	-0.491241	0.711413	2.80216	0.000468258	0.00540418
PER1	3134	2973	2410	3818	3444	3006	3003	2653	2488	2882	2185	1769	-0.386574	0.764944	6.13847	0.000469363	0.00540695
RSPRY1	1186	1177	905	1110	1320	1445	1193	1518	1382	1806	1562	1481	0.261663	1.19886	5.05643	0.000469003	0.00540695
RYK	3456	3298	2709	3502	3818	4357	3968	4019	3841	5271	4307	4252	0.218217	1.16329	6.59628	0.000475571	0.00547344
ITGA7	242	187	168	196	236	264	156	178	166	218	113	145	-0.470742	0.721593	2.24895	0.000481763	0.00553961
HLA-E	7371	7417	6044	8887	8729	8433	9037	9023	9511	11032	9016	9300	0.218502	1.16352	7.7487	0.000484434	0.00556521
ETNK1	3865	2917	2508	2960	2871	3565	2052	2583	2262	3273	2647	2979	-0.310947	0.806113	6.16326	0.00048755	0.00559148
TBC1D24	531	536	475	407	479	482	336	345	417	465	413	377	-0.386558	0.764952	3.46653	0.000487613	0.00559148
AFMID	1746	1556	1520	2619	2375	2507	2611	2672	2547	3086	2650	2578	0.337209	1.26331	5.87925	0.000491509	0.005631
RASGRF1	112	119	82	125	146	144	96	72	83	92	98	60	-0.589636	0.664511	1.38	0.000497509	0.00569453
UGGT2	952	923	612	555	944	805	520	581	577	795	633	678	-0.409951	0.752649	4.1597	0.000503137	0.00575368
DUSP12	792	783	623	668	764	863	560	581	650	692	695	637	-0.299052	0.812786	4.11761	0.000508181	0.00580606
AKR1A1	3319	3242	2614	4384	4491	4449	4397	4667	5253	5724	4398	4170	0.29162	1.22401	6.72062	0.000509331	0.0058139
ENSA	1763	2097	1378	1658	1829	2023	1423	1459	1478	1862	1633	1501	-0.265864	0.831701	5.38722	0.000511415	0.00583237
FAM175B	2708	2332	2058	2634	2453	3008	2057	2093	2212	2794	2112	2352	-0.223768	0.856326	5.90384	0.000516737	0.0058877
APOBEC3B	559	438	383	636	597	555	640	761	732	799	681	571	0.343717	1.26902	3.93087	0.000518062	0.00589743
PPP6R2	1915	2052	1418	1900	2140	2160	1409	1773	1752	2046	1698	1499	-0.250308	0.840717	5.49809	0.000520154	0.00591587
TMEM67	692	716	477	448	519	729	465	417	439	487	482	489	-0.425107	0.744784	3.73582	0.000521991	0.00593085
TOR1AIP1	2088	1742	1549	2210	2269	2611	2264	2466	2532	3184	2348	2574	0.242223	1.18281	5.8449	0.000522419	0.00593085
MXRA7	3269	3272	2923	4041	3844	4536	4266	4019	4277	5400	4639	4436	0.243493	1.18386	6.66186	0.000524226	0.00594598
TRIAP1	1371	1574	1168	1628	1542	1518	1585	1812	1844	2235	1805	1691	0.248124	1.18766	5.35757	0.000525141	0.00594916
RPLP2	14784	15554	11403	16777	16941	17062	17893	17579	18597	21386	17838	18305	0.211722	1.15807	8.72377	0.000525457	0.00594916
LHFPL2	2639	2703	1762	2085	2248	2417	1675	1878	1872	2484	1979	2047	-0.285688	0.82035	5.74552	0.000526942	0.0059552
AKNA	942	1462	559	875	1003	889	728	711	656	843	691	637	-0.486565	0.713723	4.38239	0.000526609	0.0059552
HECA	1449	1541	1083	1523	1525	1586	1626	1811	1684	2312	1656	1661	0.236201	1.17789	5.33101	0.000528126	0.00596321
SNHG6	4989	4789	3680	4580	4280	4673	4810	5295	5595	6384	5373	6208	0.250919	1.18997	6.97648	0.000529671	0.00597526
IRF2	579	500	429	616	588	608	678	697	731	723	713	686	0.293388	1.22551	3.97407	0.000534254	0.00602154
RPS20	24747	28213	18013	25239	23909	25024	27445	28068	29784	34725	30030	30422	0.249634	1.18891	9.39888	0.000539652	0.00607691
PPFIA4	201	121	135	151	170	145	70	120	126	112	125	74	-0.624638	0.648582	1.71407	0.000543582	0.00611567
IPO9	4628	3925	3506	4081	4703	5126	3596	3636	3905	4760	4021	3463	-0.215582	0.861199	6.67897	0.000545186	0.00612821
CDKN1A	9217	11838	8516	12291	13670	12835	12901	15564	15293	18170	14170	11842	0.298987	1.23028	8.33466	0.000549551	0.00617173
DDX31	643	549	579	642	677	682	729	721	777	1056	761	797	0.28416	1.2177	4.16008	0.000552769	0.00620231
HEATR3	622	845	527	662	796	711	570	536	599	663	536	534	-0.34054	0.789746	3.98909	0.000554528	0.00621647
DHRS11	190	255	189	241	276	266	171	183	171	251	158	173	-0.427619	0.743488	2.40315	0.000555317	0.00621975
CKS2	1385	1115	1054	2078	1615	1475	2024	1692	2039	2238	1950	1851	0.379687	1.30106	5.40893	0.000557945	0.0062436
SYNGAP1	295	189	287	270	285	319	175	183	215	262	240	145	-0.510622	0.70192	2.59031	0.000560182	0.00625745
NHEJ1	768	599	605	701	787	877	945	958	912	961	877	876	0.295603	1.2274	4.35948	0.000559903	0.00625745
ZNF827	715	538	464	457	464	521	456	291	468	469	361	336	-0.479128	0.717411	3.53931	0.000564864	0.00630412
SPATS2L	4540	4092	3432	4557	4518	4734	3322	3638	3733	4477	4029	4112	-0.213926	0.862188	6.67648	0.000566325	0.0063148
TCTN3	2124	1682	1715	2735	2779	2958	2802	2854	3063	3524	2939	2890	0.317106	1.24583	6.04881	0.000568584	0.00633435
MCF2L2	124	98	70	98	121	88	53	66	44	108	45	73	-0.70226	0.614609	1.06742	0.000569455	0.00633841
LDLR	6899	4390	4799	6094	6245	7023	5230	5138	4746	6284	4366	4243	-0.302185	0.811023	7.08623	0.000571205	0.00635225
TNFRSF6B	356	764	364	606	569	512	400	374	368	476	326	372	-0.521541	0.696628	3.52185	0.000572013	0.00635375
LDOC1L	1246	1196	864	977	1352	1549	840	994	1059	1173	1056	920	-0.305649	0.809078	4.77897	0.000572355	0.00635375
CLN5	1161	954	734	1170	1162	1323	1057	1264	1402	1708	1422	1414	0.287735	1.22072	4.92936	0.00057543	0.00637803
PDDC1	597	550	510	479	660	602	337	487	509	548	460	446	-0.358185	0.780146	3.6928	0.000575561	0.00637803
SEMA4A	21	16	19	37	5	19	43	39	38	61	48	30	1.05516	2.07795	-0.273671	0.000580687	0.00642915
OTUD7A	21	11	15	25	5	13	34	18	42	53	32	27	1.09648	2.13833	-0.596888	0.000581365	0.00643097
RPS11	28866	24896	20684	29789	30114	33365	34546	32908	35496	39146	33661	29110	0.234143	1.17621	9.59036	0.000582149	0.00643395
BCL6	1022	682	690	604	913	840	534	550	684	853	650	555	-0.387499	0.764454	4.15875	0.000586845	0.00646872
EXOSC9	1387	1120	1158	1280	1313	1338	1330	1496	1468	1951	1716	1673	0.269258	1.20519	5.16084	0.000586452	0.00646872
CCDC137	1166	885	1192	1256	1236	1171	1472	1454	1620	1720	1321	1655	0.345856	1.2709	5.07277	0.00058584	0.00646872
RPLP0	82839	77738	64967	104200	109980	108541	115738	109727	117309	138436	110715	98240	0.278048	1.21255	11.3197	0.000587444	0.00646963
HNRNPU	17588	17304	13112	12808	13986	15707	10387	11822	12916	15418	13273	13387	-0.305498	0.809163	8.45049	0.000588966	0.0064807
LDLRAP1	1001	1186	831	755	1073	1149	707	842	814	953	833	821	-0.337822	0.791235	4.5169	0.000589938	0.00648569
BEND6	206	285	139	184	212	172	122	149	134	206	131	120	-0.554537	0.680875	2.1147	0.00059128	0.00649474
ARHGEF10	3537	2647	2393	2557	2819	2788	2144	2448	2343	2922	2268	2441	-0.271924	0.828214	6.02791	0.000596286	0.00652174
ZNF259	3450	3085	2695	3731	3894	3594	3944	4095	4029	4838	4195	3725	0.217562	1.16277	6.55226	0.000594906	0.00652174
FLT3LG	38	55	17	28	31	59	14	26	11	32	21	8	-1.08533	0.471284	-0.409578	0.000596822	0.00652174
CLIP4	2070	2772	1501	1934	1903	1623	1297	1370	1617	1886	1541	1664	-0.409802	0.752727	5.46832	0.000594673	0.00652174
KIAA1524	852	752	660	846	751	799	469	611	691	871	641	658	-0.320438	0.800827	4.16341	0.000596863	0.00652174
WWC3	900	1013	724	787	820	942	660	680	672	1022	579	727	-0.337843	0.791223	4.31063	0.000595887	0.00652174
DCTN6	2020	1820	1637	2217	2348	2223	2157	2484	2366	2909	2669	2458	0.231857	1.17435	5.82275	0.000599166	0.00653738
RPS21	4125	4266	2678	4489	4225	4967	5239	4749	4974	5512	5446	4945	0.27116	1.20678	6.84726	0.000599338	0.00653738
PLEKHG3	903	830	698	974	1049	1031	725	850	777	971	752	697	-0.263102	0.833294	4.41463	0.000603447	0.00657075
WAC	11222	9573	7888	9420	10304	11016	7862	8648	8811	11263	8814	8731	-0.202364	0.869125	7.88077	0.000603436	0.00657075
SEPT10	6380	7663	4559	6450	6392	7359	5394	5133	5024	6746	5707	5659	-0.266598	0.831277	7.2341	0.000608648	0.00662163
RPL24	13838	15798	10478	15616	14798	16346	16430	16209	16811	21026	18085	17686	0.22906	1.17207	8.64269	0.000613551	0.00666616
LMF2	505	358	372	453	531	479	369	387	374	394	345	243	-0.412424	0.75136	3.33126	0.000613806	0.00666616
VDAC2	8772	9108	6770	10057	10075	10445	10060	10248	11686	13030	10806	10815	0.211291	1.15772	7.97819	0.000616465	0.00668924
ZNF518A	3745	3316	2447	2492	2891	2933	1964	2368	2301	3577	2246	2457	-0.341879	0.789013	6.08777	0.000621785	0.00674112
TRIM22	17	23	28	7	13	7	31	40	45	52	48	21	1.1857	2.27473	-0.436682	0.000622331	0.0067412
HPS5	2321	2375	1682	1803	2259	2108	1692	1658	1878	2262	1625	1779	-0.275375	0.826235	5.60935	0.000624149	0.00675505
TTI2	535	348	384	644	680	615	689	645	757	854	766	668	0.397507	1.31723	3.9722	0.000625815	0.00676724
EDC4	1865	2054	1660	2193	2267	2011	1626	1727	1792	2254	1735	1473	-0.257053	0.836795	5.55939	0.000626792	0.00677195
TMEM43	2170	2111	1767	2303	2654	2761	2645	2758	2768	3501	2490	2640	0.225461	1.16915	5.98169	0.000630437	0.00680546
LSM6	988	946	682	1154	928	1119	1165	1166	1174	1358	1267	1182	0.27442	1.20951	4.76711	0.000632541	0.00682229
SPTB	368	488	279	334	324	424	299	287	229	366	276	253	-0.444082	0.735052	3.03976	0.000637199	0.00686593
MCMBP	5270	4381	3903	6438	6431	6421	6256	6383	6695	8164	6721	6700	0.262254	1.19935	7.25049	0.000637684	0.00686593
NPR3	57	40	35	31	65	35	22	21	30	27	8	32	-0.970076	0.510479	-0.171381	0.000644798	0.00693656
ZNF277	1492	1403	1141	1429	1715	1590	1586	1715	1649	2233	1706	1849	0.226433	1.16994	5.33568	0.000646501	0.00694891
LOC283070	344	232	169	235	251	246	303	307	315	412	356	359	0.413262	1.33169	2.87563	0.00065036	0.0069844
MEGF9	1202	961	942	1194	1279	1315	1261	1413	1248	1891	1519	1331	0.26101	1.19832	5.00761	0.000651671	0.00699248
D2HGDH	250	157	223	220	264	166	139	169	158	154	156	143	-0.54999	0.683025	2.22	0.000653169	0.00700256
GMCL1	1672	1279	1210	1503	1676	1555	1806	1660	1829	2252	1680	1776	0.241205	1.18198	5.36595	0.000655725	0.00702394
SHANK1	33	58	49	46	44	51	17	43	29	35	16	18	-0.916071	0.52995	-0.0515887	0.00065641	0.00702527
PDLIM1	1800	2008	1498	2182	2156	2227	2438	2276	2364	2737	2435	2319	0.237001	1.17854	5.77751	0.00066021	0.00705388
KLF6	4281	3768	3506	4344	4559	5120	3790	3760	3615	4743	3673	3525	-0.210647	0.86415	6.65992	0.000659726	0.00705388
DKC1	4667	4857	3847	5034	5129	5136	5347	5441	5874	6778	5434	5533	0.19714	1.14642	7.03136	0.000661331	0.00705959
ZNF678	1117	707	718	724	850	820	572	633	562	848	752	644	-0.37267	0.772352	4.22263	0.000661872	0.00705959
INTS6	3177	3231	2274	2462	2599	3242	2052	2382	2473	2989	2339	2481	-0.276975	0.82532	6.04388	0.000665994	0.00709751
NFE2L1	10105	14353	7885	10131	11302	11516	8353	9041	9240	11412	9112	7916	-0.314656	0.804043	7.96749	0.000667979	0.00711262
PKIB	1980	1826	1435	2073	2141	2252	1761	1421	1581	2083	1524	1821	-0.25925	0.835522	5.50686	0.000669634	0.00712418
CALCRL	125	109	54	85	66	137	56	35	50	60	62	79	-0.794737	0.576448	0.96728	0.000672406	0.00714153
SPPL2B	306	320	345	367	344	380	265	299	259	308	282	248	-0.38418	0.766215	2.97001	0.000672099	0.00714153
RASA2	710	585	643	759	753	704	438	521	579	720	668	531	-0.341988	0.788953	3.99085	0.000678281	0.00719783
TMEM131	6723	4654	4456	4570	4955	5301	4202	4131	3916	5583	4057	4438	-0.293111	0.81614	6.89078	0.000684782	0.00726066
FLOT1	2223	2236	1770	2930	2996	2729	2958	2924	3232	3473	3045	2974	0.268045	1.20418	6.11543	0.000688819	0.00729728
OR51B5	4054	4676	3214	4032	4692	4978	4796	4802	5139	6183	5342	5014	0.22444	1.16832	6.88076	0.000693845	0.00733811
TAF1D	4898	5047	3727	4479	4359	4563	4820	5297	5359	6575	5747	6044	0.251094	1.19011	6.98267	0.000693609	0.00733811
WBP5	1406	1364	1123	1656	1624	1696	1589	1596	1779	2155	1887	2058	0.258477	1.19622	5.36728	0.000700472	0.00740194
SEC11C	667	836	493	811	685	653	814	899	893	1073	1023	816	0.346366	1.27135	4.32667	0.000701176	0.00740314
NDUFV2	3371	2988	2377	3316	3682	3399	3438	3503	3678	4672	3889	3962	0.212312	1.15854	6.45054	0.000704704	0.00743413
ERAP2	105	71	68	56	67	60	95	101	123	150	121	111	0.632582	1.55034	1.25372	0.000707078	0.00745289
NEK4	1273	1119	942	1001	1178	1445	695	953	908	1351	925	1038	-0.31926	0.801481	4.73383	0.000711269	0.00749075
ZNF16	466	382	347	450	534	401	550	540	566	670	534	513	0.321423	1.24956	3.62985	0.000715078	0.00752454
FIGNL1	822	987	540	503	619	599	429	482	516	568	505	547	-0.491733	0.71117	3.90129	0.000715684	0.0075246
HAUS5	442	504	395	414	524	498	311	425	382	462	354	371	-0.339416	0.790361	3.40998	0.000716855	0.00753023
MYO6	7722	5571	5447	4983	5221	6109	6900	7545	7198	9323	7253	7841	0.317452	1.24613	7.39559	0.000717422	0.00753023
HMGN5	307	402	276	457	399	461	250	281	264	390	264	358	-0.414473	0.750294	3.09919	0.000718063	0.00753065
KIAA1377	226	226	187	105	216	195	111	112	70	168	131	161	-0.700351	0.615422	2.01248	0.000722113	0.00756678
DPH2	955	699	793	1392	1491	1187	1450	1493	1458	1822	1507	1297	0.415957	1.33418	5.00415	0.000725796	0.00759901
GINS4	294	381	314	269	316	369	206	267	233	275	292	236	-0.438455	0.737924	2.86202	0.000727943	0.00761513
ARL6IP1	6185	6535	4652	7821	6516	6629	7272	8041	8416	9536	7772	6868	0.257708	1.19558	7.47974	0.000729609	0.00762618
MCOLN3	258	202	162	99	164	210	107	120	114	139	124	140	-0.625401	0.64824	1.95887	0.000732236	0.00764725
FAM129A	1227	2095	773	682	763	956	616	644	782	934	627	617	-0.710608	0.611063	4.49129	0.000739778	0.00771958
SLC2A1	3123	2782	2325	3318	3773	4354	2676	2572	2708	3175	2915	2872	-0.26622	0.831495	6.24492	0.000743261	0.00774947
RUNDC1	787	766	578	839	908	945	719	568	649	849	712	594	-0.29648	0.814237	4.21163	0.000745349	0.00776065
TMEM175	54	114	74	59	95	92	48	69	46	57	27	42	-0.827638	0.563451	0.740963	0.000745573	0.00776065
SLC4A7	3954	2656	2670	2711	2990	3259	2394	2347	2507	3163	2538	2737	-0.287718	0.819197	6.14336	0.000746217	0.00776091
EIF4E	3800	3684	2973	4891	4670	4724	4458	4911	5118	6259	4868	4857	0.240232	1.18118	6.83304	0.000749918	0.00778646
PPP2R2A	5404	4707	4302	6873	5700	6023	6458	6294	6695	8041	6589	6803	0.246522	1.18634	7.25757	0.000749547	0.00778646
ATXN7L1	692	560	558	491	480	522	393	412	335	595	372	485	-0.440098	0.737085	3.62865	0.000754805	0.00783072
CDC42SE1	2262	2034	1446	1693	2090	2177	1311	1690	1840	1921	1686	1621	-0.278169	0.824637	5.49999	0.000755941	0.00783601
OGFOD1	2123	1874	1542	2194	2139	2398	2171	2259	2630	3086	2643	2228	0.228268	1.17143	5.81791	0.000759225	0.00786354
OSMR	3077	3358	2128	1844	2237	3306	1785	1925	1958	2542	2250	2169	-0.406141	0.754639	5.89628	0.000761904	0.00788214
XAB2	2049	1497	1724	2650	2937	2656	2891	3038	3034	3743	2869	2493	0.362226	1.28541	6.02554	0.000762281	0.00788214
SRPR	7185	5531	5835	8055	7994	8080	8012	8477	9024	10431	8601	8137	0.241305	1.18206	7.62475	0.000763791	0.00789125
HSPA5	89741	143049	62310	68143	67252	66968	53931	60424	61099	74246	58954	52382	-0.546126	0.684857	10.8131	0.000765339	0.00790072
MIA3	5891	3931	3794	3476	3442	3847	2946	3219	3231	4187	3114	3152	-0.378547	0.769212	6.53019	0.000768683	0.00792218
MRPS27	4687	4227	3456	6118	5848	5358	6074	5764	6129	7086	6350	5832	0.273291	1.20856	7.11289	0.000768437	0.00792218
GPR114	175	183	162	146	268	290	120	129	178	174	149	126	-0.539581	0.687971	2.1384	0.000770314	0.00793246
TAF1A	836	809	620	903	825	800	930	1052	1040	1152	873	992	0.269149	1.2051	4.49245	0.000786218	0.00808958
NARS2	1298	1215	999	1545	1434	1524	1645	1394	1693	2054	1510	1701	0.257114	1.19509	5.22014	0.000794196	0.00816496
LOC100131138	158	183	90	151	189	120	293	239	223	234	169	219	0.578824	1.49363	2.24978	0.00079968	0.00821459
STEAP2	2424	1822	1469	1190	1439	1757	1041	1153	1236	1719	1389	1359	-0.435485	0.739445	5.2307	0.00080095	0.0082209
PSMD3	3009	2873	2542	3739	4188	3924	4070	4169	4397	4959	4185	3593	0.267226	1.20349	6.56063	0.000807644	0.00828281
ALG14	118	121	104	115	159	126	170	149	202	191	185	172	0.462589	1.37801	1.92885	0.00081053	0.00830562
UNC13D	153	191	202	161	208	236	120	160	160	161	134	114	-0.514189	0.700186	2.08005	0.000817189	0.008367
LAMP1	3296	2896	2477	3616	3827	3677	3967	3820	4358	4370	3695	3996	0.236932	1.17848	6.51108	0.00082152	0.00840448
GALNT6	688	631	595	811	884	968	916	908	981	1178	955	863	0.282611	1.21639	4.42501	0.000829158	0.00847569
ACBD6	1109	959	824	1001	1274	1158	1145	1219	1259	1534	1291	1349	0.240188	1.18115	4.87119	0.000842231	0.0086023
EI24	6821	6650	5528	7761	8068	8502	7924	8171	8767	9840	8870	8447	0.206081	1.15355	7.62535	0.000844308	0.00861649
C11orf54	1548	1737	1188	1725	1746	1723	1808	1818	1886	2311	2004	2042	0.23386	1.17598	5.4805	0.000852246	0.00869041
VSIG10L	85	55	65	77	119	137	107	121	123	222	146	158	0.64084	1.55924	1.56001	0.000853451	0.00869562
LUZP1	2051	1722	1460	1673	1772	1943	2103	2106	2116	2930	1830	2188	0.249051	1.18843	5.62787	0.000854894	0.00870324
ERP44	1861	1356	1460	1895	1789	1807	1921	2156	2081	2447	2067	1977	0.249258	1.1886	5.5656	0.000863161	0.00878026
PRKCDBP	58	64	50	85	39	53	36	36	42	27	37	30	-0.805693	0.572087	0.280289	0.000864839	0.00879019
TGIF1	6131	5457	4403	6454	6741	6943	4984	5341	5448	6728	5325	4924	-0.201873	0.869421	7.15697	0.000866893	0.00880392
KLHL9	2616	2275	1938	2610	2804	2787	2864	2865	3005	3776	2661	2950	0.205686	1.15323	6.09982	0.000873424	0.00886306
KDM4A	3894	4465	2771	3314	3326	3351	2815	2836	3051	3592	2838	2921	-0.298824	0.812915	6.35297	0.000875877	0.00887935
TMEM86A	43	45	9	34	50	50	21	15	12	15	29	21	-1.04389	0.485017	-0.391471	0.000876447	0.00887935
BRMS1	353	377	343	475	479	495	432	562	543	644	558	583	0.333829	1.26035	3.60157	0.000877514	0.00888297
DNAJB12	681	767	619	771	772	788	528	638	539	817	652	622	-0.286431	0.819928	4.09463	0.000890455	0.00900669
SUGP1	492	503	469	498	560	586	344	433	420	494	473	454	-0.316407	0.803068	3.583	0.000894937	0.00904472
NMI	189	223	163	200	230	178	222	269	284	322	275	263	0.395185	1.31511	2.55825	0.000896526	0.00905347
PRR24	70	100	56	85	113	88	49	66	48	53	73	36	-0.705701	0.613144	0.840964	0.000906343	0.00914523
ATP8B3	335	409	299	344	379	307	283	300	286	298	247	219	-0.413792	0.750648	2.96356	0.000907279	0.0091473
FLNA	20770	18158	15367	23472	22128	21900	19772	16991	16230	22052	15561	13772	-0.284706	0.820909	8.87534	0.000923926	0.00930016
C1GALT1C1	859	774	584	871	900	920	810	957	996	1312	1098	982	0.262029	1.19916	4.51488	0.00092375	0.00930016
RPL37	15286	14963	11126	15533	15852	16407	17007	16468	18164	20374	17581	16663	0.19328	1.14336	8.66139	0.000925466	0.00930071
TXNDC17	361	513	261	452	434	527	593	456	560	664	639	578	0.401781	1.32114	3.64661	0.0009254	0.00930071
ELF3	2451	2513	2036	2510	2908	2994	3179	3118	3114	3617	3097	2664	0.225994	1.16958	6.14805	0.000931136	0.00935019
MYLK	205	125	141	136	154	217	117	107	60	144	95	138	-0.628478	0.646858	1.78906	0.000933778	0.00936921
TRIM9	213	230	203	271	282	263	348	300	296	411	312	301	0.3616	1.28485	2.83793	0.000935312	0.00937709
KDM6B	1827	2009	1354	1357	1622	1357	1362	1326	1221	1513	1242	1112	-0.367269	0.775249	5.17993	0.000938357	0.00940008
TMEM8A	418	356	326	432	561	516	439	587	609	666	632	527	0.349985	1.27455	3.65265	0.000941625	0.00942529
TATDN2	1077	863	762	1083	1149	1276	1193	1206	1266	1554	1272	1163	0.243897	1.18419	4.84143	0.000942651	0.00942801
SPRED2	3138	2729	2096	2609	3009	2780	2041	2398	2377	3045	2527	2236	-0.230056	0.852602	6.0079	0.000950948	0.0095034
PRR5	97	157	88	99	230	168	95	109	84	94	75	72	-0.707399	0.612423	1.53066	0.000956006	0.00954634
C5orf56	7	9	18	17	13	22	43	51	23	32	23	20	1.09091	2.13009	-0.673621	0.000957505	0.00955369
EIF4E2	1311	1275	935	1896	1622	1548	1755	1720	1916	2165	1840	1666	0.311329	1.24085	5.34386	0.000959106	0.00956204
FAM102B	1734	1238	1214	1920	1855	1760	2046	1952	1869	2716	1736	2164	0.297988	1.22943	5.51875	0.000970427	0.00966721
PRSS12	1176	1016	961	1342	1295	1424	1504	1340	1340	1864	1541	1392	0.253109	1.19177	5.0676	0.000978081	0.00972798
MOAP1	464	574	353	427	461	553	333	406	396	441	340	402	-0.351851	0.783578	3.42803	0.000978004	0.00972798
CCDC88B	153	142	157	179	156	186	85	159	85	133	119	118	-0.548673	0.683649	1.82313	0.000980203	0.00973849
SMG5	1881	1868	1829	1683	1928	1847	1512	1674	1443	1957	1634	1314	-0.291992	0.816774	5.42772	0.000980692	0.00973849
CACHD1	931	625	552	520	687	765	551	525	487	687	495	554	-0.371727	0.772857	3.94366	0.000981735	0.00974111
STK11	1383	1324	1305	1878	1796	1684	1812	2043	1930	2322	1797	1897	0.267848	1.20401	5.45638	0.000983622	0.00975211
DNAL1	682	629	415	415	426	666	322	396	424	552	427	402	-0.430081	0.74222	3.58489	0.000989757	0.00980517
PARL	1559	1493	1297	1707	1726	1726	1750	2000	1905	2334	2001	1649	0.22517	1.16891	5.4545	0.000991249	0.00981219
HIP1R	1371	1514	1072	1355	1446	1480	1204	1197	1136	1449	1181	1163	-0.233372	0.850644	5.01942	0.000993815	0.00981432
ATXN2L	8786	7166	7252	8471	9001	8347	6968	7595	6988	8913	7174	6483	-0.222973	0.856798	7.59994	0.000993392	0.00981432
LAMB2P1	54	60	38	86	66	79	72	103	91	128	102	112	0.606724	1.5228	1.06506	0.000992829	0.00981432
NEAT1	9715	8008	8767	3369	4903	4263	2163	4398	4397	4069	4693	4289	-0.812818	0.569269	7.07256	0.000998463	0.00985244
SNORA40	255	145	185	246	153	181	282	309	325	327	224	286	0.517038	1.43101	2.61105	0.0010021	0.00988054
RNPEP	2412	2050	2158	3103	3175	3214	3300	3174	3293	4080	3516	3018	0.279697	1.21394	6.23805	0.00100475	0.00989893
HSPA1B	749	832	856	2090	1369	1340	1482	1755	1918	2068	2018	1868	0.564367	1.47874	5.24376	0.00100584	0.00990184
MMP25	76	75	60	116	112	90	53	59	51	82	68	44	-0.631165	0.645655	0.915255	0.0010105	0.00993381
ZHX1	1140	1349	822	905	910	1032	777	713	859	991	865	852	-0.356648	0.780977	4.55172	0.00101068	0.00993381
WDR96	77	72	40	62	60	71	23	33	51	62	41	36	-0.707057	0.612569	0.432723	0.00101194	0.00993554
ATP2A3	499	586	422	589	711	724	478	460	502	635	454	401	-0.330467	0.795279	3.7469	0.00101244	0.00993554
YY1	3949	3292	2823	3920	3715	3711	3973	4081	4199	5244	3986	4325	0.203204	1.15125	6.6121	0.00101358	0.00993892
IL4R	1489	1494	1209	1100	1605	1624	969	1178	1243	1557	1246	1133	-0.291017	0.817326	5.04303	0.00101617	0.00995655
C12orf43	304	321	212	307	351	393	211	284	220	274	260	257	-0.378074	0.769464	2.82606	0.0010173	0.00995981
KCNG3	53	58	47	42	47	24	26	32	28	29	20	24	-0.851389	0.554251	-0.0755592	0.00102027	0.00998114
MTO1	1429	2024	1218	1414	1578	1584	1296	1212	1225	1560	1284	1231	-0.314362	0.804206	5.15413	0.00102615	0.0100308
FAM58A	239	214	208	261	335	270	305	284	394	447	307	356	0.386743	1.30744	2.91124	0.00102747	0.0100359
IGF2R	2069	1602	1332	1136	1143	1387	1102	972	1090	1599	1010	1044	-0.435658	0.739357	5.01623	0.00103299	0.0100756
ALKBH8	918	957	664	637	696	748	527	522	667	760	640	635	-0.379021	0.768959	4.13118	0.00103315	0.0100756
NEK1	1228	1343	723	819	890	1093	731	808	711	1136	748	741	-0.398051	0.758883	4.51216	0.00103647	0.0101001
ZFP30	192	168	163	186	263	220	231	314	231	364	255	268	0.412394	1.33089	2.57064	0.00103896	0.0101165
MTERFD1	997	889	753	972	1128	1173	1073	1103	1224	1412	1192	1218	0.229395	1.17234	4.76597	0.00103999	0.0101187
IPO8	3955	2764	2884	3336	3313	3777	3785	3959	3974	5045	3815	4111	0.233519	1.1757	6.53388	0.00104868	0.0101953
RRP12	2575	2610	2095	2692	2538	2877	2384	2335	2162	2834	1996	1873	-0.247841	0.842156	5.91405	0.00105277	0.0102255
MMRN2	576	549	495	781	644	611	560	466	419	571	510	459	-0.3549	0.781924	3.79644	0.00105342	0.0102255
SMARCC2	3413	3099	2731	3031	3339	3616	2740	2821	2816	3539	2849	2853	-0.194216	0.874048	6.26077	0.00105572	0.0102399
CAMSAP1	3007	3027	2195	2658	2721	2849	2176	2450	2199	3033	2422	2446	-0.231061	0.852008	6.02018	0.00105693	0.0102437
SKA2	2331	2465	1630	2456	2578	2452	1839	1896	2019	2388	2236	1940	-0.235367	0.849469	5.76808	0.00105947	0.0102604
SOCS3	688	674	586	689	760	836	524	606	606	804	607	575	-0.255547	0.837669	4.04898	0.00106155	0.0102726
ABAT	180	216	153	226	182	246	289	249	255	340	249	265	0.388878	1.30938	2.57177	0.00106945	0.010341
BTF3	17917	18063	13295	19257	18807	21157	19745	19740	21633	25491	21590	21146	0.193829	1.1438	8.94267	0.00107162	0.010354
ZFP1	948	761	716	882	943	1062	1135	973	1047	1260	1033	1159	0.25627	1.19439	4.62901	0.00107923	0.0104195
RSRC1	1092	934	773	1152	1326	1313	1237	1302	1230	1658	1294	1556	0.273944	1.20911	4.94133	0.00108199	0.0104349
CFDP1	1904	1793	1502	1912	1981	1932	1919	2334	2059	2496	2291	2388	0.227308	1.17065	5.67006	0.00108249	0.0104349
JMJD6	1050	907	953	1616	1453	1346	1448	1511	1556	1947	1571	1584	0.331393	1.25823	5.1311	0.00108442	0.0104375
UBE2W	4748	4763	3204	4449	4678	4929	3617	3654	3739	4904	4048	4151	-0.213416	0.862493	6.72231	0.00108421	0.0104375
ZNF518B	2857	2330	1792	1467	1705	2260	1371	1307	1504	2085	1552	1896	-0.431707	0.741384	5.52882	0.00108635	0.0104479
EIF4A2	26686	26297	20437	30990	30424	31116	31326	31335	33374	38616	31893	31886	0.199316	1.14815	9.55866	0.0010966	0.0105385
POLR1C	1358	1021	1131	1501	1448	1674	1597	1603	1682	2155	1671	1518	0.265552	1.2021	5.24695	0.00109771	0.010541
C1QBP	6758	6210	5273	8266	7655	8070	8066	7688	8666	9949	8521	8350	0.220847	1.16542	7.59565	0.00110013	0.0105523
GLRX2	274	296	175	214	263	263	179	156	163	272	173	210	-0.436684	0.738831	2.46437	0.00110141	0.0105523
MRPS17	534	473	357	616	634	732	656	621	724	880	716	724	0.317348	1.24604	3.98504	0.00110139	0.0105523
RIPK2	2280	2179	1664	2014	2309	2023	2292	2407	2508	2973	2555	2501	0.221917	1.16628	5.84567	0.00111943	0.0107167
POLR1A	3008	2123	1768	2077	2229	2597	2032	1723	1648	2784	1780	1570	-0.330746	0.795125	5.71479	0.00113846	0.0108906
GPR155	556	510	374	390	393	511	238	332	354	545	264	383	-0.457726	0.728133	3.33651	0.00114159	0.0109122
NAF1	1013	742	710	968	959	1039	1087	1064	1126	1412	1022	1031	0.248351	1.18785	4.65553	0.00114284	0.0109158
MRPL45	2580	2703	1833	2827	2888	3255	3168	3048	3224	3765	3064	3211	0.222435	1.1667	6.20093	0.00114755	0.0109524
KRT10	858	642	579	844	911	783	856	985	879	1077	1120	985	0.297514	1.22903	4.44849	0.00115086	0.0109719
PHC3	4676	3302	3317	3755	3353	3791	3078	3221	2791	4463	2676	2667	-0.314655	0.804043	6.41766	0.00115134	0.0109719
MCC	2668	2416	1646	2159	2166	2373	2032	1848	1929	2474	1694	1638	-0.27551	0.826158	5.70182	0.00115589	0.0110069
AGBL5	1123	1198	1006	1349	1547	1687	1749	1513	1635	2052	1643	1409	0.280452	1.21458	5.2111	0.00115804	0.011019
SLK	5985	4177	4289	4440	4652	5135	3644	3966	4004	5254	4137	4271	-0.256191	0.837296	6.81162	0.00117085	0.0111325
SGPL1	5849	6674	4035	5655	5778	6170	4714	4696	5111	6411	4788	4620	-0.237566	0.848175	7.06443	0.00118132	0.0112234
IGF2BP1	27	63	38	39	42	49	14	32	18	24	38	7	-1.0262	0.491002	-0.209563	0.00118912	0.011289
NT5DC2	1243	1146	1085	1549	1775	1753	1815	1813	1804	2145	1833	1491	0.29545	1.22727	5.33033	0.0011906	0.0112945
ZNF608	327	135	211	244	191	157	295	292	292	398	376	343	0.577563	1.49233	2.7685	0.00119442	0.0113221
EIF2AK3	1313	1096	1112	1274	1200	1212	1435	1472	1333	1877	1450	1465	0.249978	1.18919	5.07699	0.00119802	0.0113476
FAM81A	109	85	75	84	139	136	130	142	152	169	160	162	0.491168	1.40558	1.69443	0.0011994	0.0113521
CBX2	417	341	369	476	496	581	558	551	629	664	564	524	0.323351	1.25123	3.67963	0.00120243	0.0113722
B4GALT3	1740	1733	1381	2123	2246	2260	2246	2307	2363	2792	2178	2169	0.235048	1.17695	5.7228	0.00120959	0.011425
BCL2L13	2673	3414	2144	2348	2946	2748	2319	2177	2312	2941	2221	1950	-0.298005	0.813376	5.97491	0.00120984	0.011425
CLCN7	483	418	447	434	578	591	367	466	396	484	390	321	-0.35062	0.784247	3.48974	0.00121564	0.011468
SPATA5L1	570	412	446	703	730	593	600	786	814	889	782	742	0.357191	1.28093	4.06323	0.00121622	0.011468
HOXB8	612	425	408	564	674	810	474	475	442	558	427	444	-0.356525	0.781044	3.71231	0.00122068	0.0114859
MXI1	4475	4287	3298	4401	4691	4490	4526	4811	5043	6068	4843	5386	0.194161	1.14406	6.86655	0.00122087	0.0114859
PPP1R14C	499	529	328	541	481	499	505	586	616	753	622	631	0.303578	1.2342	3.77261	0.00121985	0.0114859
BACH1	2144	1919	1638	1825	1735	2028	1533	1596	1629	2084	1451	1729	-0.245735	0.843386	5.4731	0.00122577	0.0115234
MRPS14	542	471	485	540	544	579	414	447	420	521	422	486	-0.290999	0.817336	3.6195	0.00122963	0.0115262
ARL4A	1625	1464	947	1207	1357	1565	912	913	1116	1383	1234	1276	-0.318455	0.801928	4.96092	0.00122902	0.0115262
OAZ1	6013	5851	4761	7710	7704	7864	8040	7781	8081	9431	7567	7987	0.239573	1.18064	7.52035	0.00123305	0.0115262
DHRS2	41	79	51	61	58	64	47	40	22	52	28	13	-0.88942	0.539831	0.27172	0.00123036	0.0115262
CCDC24	275	200	238	297	250	210	139	223	203	211	177	162	-0.475725	0.719105	2.44679	0.00122906	0.0115262
PSPC1	1941	2086	1387	1672	2011	2025	1415	1541	1514	1918	1729	1677	-0.246848	0.842735	5.44322	0.00123297	0.0115262
UBL5	825	709	655	943	1053	1063	1258	1116	1151	1199	1008	994	0.309683	1.23944	4.63517	0.00123343	0.0115262
SHOC2	3149	3149	2112	2384	2569	3083	2123	2197	2259	2963	2365	2456	-0.263789	0.832897	6.00155	0.00123154	0.0115262
MNT	1544	1280	1166	1374	1762	1463	1278	1249	1159	1528	1231	1034	-0.264376	0.832559	5.06379	0.00123861	0.0115659
YBX1	38506	35204	30791	45618	42272	43663	45888	44034	44990	54623	46729	48426	0.210343	1.15696	10.0756	0.00124083	0.011578
TPRG1L	1277	928	982	1705	1690	1687	1519	1870	1769	2233	1696	1823	0.345545	1.27063	5.30517	0.00124439	0.0116025
MAPKAP1	2891	2957	2226	3011	2948	3280	2971	3223	3379	4210	3478	3498	0.196201	1.14568	6.30064	0.00124964	0.0116428
CHMP4C	766	1109	491	604	590	722	473	568	435	695	529	536	-0.478284	0.717831	3.97353	0.00125108	0.0116476
METTL2B	1745	1573	1183	1861	1762	2040	1878	1894	2061	2453	1960	2061	0.219089	1.164	5.53787	0.00125336	0.0116602
PHF11	256	268	232	332	249	294	288	335	369	461	364	383	0.357506	1.28121	2.9959	0.0012564	0.0116797
SNRNP40	1800	1648	1482	2515	2370	2246	2408	2328	2554	2972	2387	2539	0.275729	1.21061	5.81685	0.00126201	0.0117232
TP53INP2	801	694	681	784	830	691	595	711	613	806	502	421	-0.376253	0.770436	4.08665	0.00126404	0.0117334
PARM1	2106	1705	1541	1926	2001	2351	2138	2189	2410	2736	2190	2363	0.209679	1.15643	5.73196	0.00127314	0.0118091
RPL17	9051	9578	6368	8700	8769	9156	9644	9904	9979	11820	10834	10313	0.214391	1.16021	7.88652	0.00127616	0.0118283
POP4	552	507	307	554	536	642	553	653	652	829	658	642	0.30917	1.23899	3.87105	0.0012801	0.0118561
ERN1	1187	1447	633	842	655	802	776	603	547	898	627	500	-0.572436	0.67248	4.31592	0.00128693	0.0119105
UBE2F	735	527	445	593	682	516	709	704	739	886	724	778	0.312606	1.24195	4.06141	0.00129633	0.0119887
UPRT	251	255	202	177	230	364	156	157	175	209	212	200	-0.474009	0.719961	2.44041	0.00130001	0.0120138
TONSL	473	552	469	597	632	662	399	541	475	600	422	396	-0.326338	0.797558	3.69636	0.00130316	0.0120341
FAM96A	830	871	644	1071	925	1056	1066	1092	999	1305	1082	1231	0.271056	1.20669	4.65712	0.00130972	0.0120857
C9orf7	176	196	117	163	176	182	109	152	107	113	146	113	-0.499532	0.707336	1.88654	0.00132139	0.0121844
ELK4	5068	4077	3408	3284	3549	4171	2585	3270	3140	4265	3456	3364	-0.308157	0.807673	6.50571	0.00132549	0.0122133
HBP1	1326	1305	1089	1411	1553	1287	1671	1661	1665	2001	1445	1472	0.247059	1.18679	5.21455	0.00132734	0.0122213
NPHS1	55	43	27	61	16	38	12	21	30	31	17	17	-0.983941	0.505597	-0.296644	0.00133014	0.0122381
TUBG2	762	676	686	682	828	720	615	618	674	666	602	494	-0.315927	0.803335	4.07211	0.00133403	0.0122649
KCNQ4	379	240	268	335	383	352	181	249	260	310	306	238	-0.407336	0.754014	2.87138	0.0013388	0.0122821
SYNPO2	57	55	35	37	26	20	25	29	12	17	21	5	-1.1468	0.451627	-0.39754	0.00133885	0.0122821
MFHAS1	1591	1622	1094	1609	1779	1700	1865	1764	1766	2422	1824	1819	0.224496	1.16837	5.4303	0.00133699	0.0122821
LOC100131564	569	441	486	259	374	361	198	339	317	349	262	311	-0.584104	0.667063	3.17341	0.00134652	0.0123434
GPN3	924	952	596	1114	1075	1022	1149	1045	1232	1478	1244	1061	0.286163	1.21939	4.73561	0.0013486	0.0123534
ATP5G1	1420	1102	1022	1870	1977	1793	2303	1861	2093	2419	1876	1686	0.367273	1.28991	5.46667	0.00135556	0.0124081
MRPL3	7468	6249	5774	8401	7828	8274	8136	8063	8549	10359	9443	8635	0.212767	1.15891	7.65275	0.00137848	0.0126078
TCF19	146	143	113	220	216	241	135	133	138	150	109	121	-0.50238	0.705941	1.96749	0.00137938	0.0126078
ERCC6	1062	971	849	938	902	1098	814	740	800	1101	790	875	-0.258845	0.835756	4.51132	0.00138623	0.0126611
HLA-A	6748	6779	5673	7930	8139	8404	6188	6481	6772	7785	6439	6069	-0.197246	0.872214	7.43634	0.00139166	0.0127014
EXOC7	2209	2397	1912	2444	2383	2707	1961	2086	2050	2631	2129	1935	-0.203651	0.868351	5.80272	0.00139426	0.0127159
VCL	12696	10072	9182	13575	12523	12713	10321	10148	10327	12878	10183	10162	-0.20695	0.866367	8.12862	0.00139971	0.012747
SLC38A5	527	465	461	456	679	599	342	470	487	520	403	414	-0.340363	0.789843	3.60325	0.00139932	0.012747
DIEXF	1981	1616	1464	1728	1840	2058	2194	1968	2000	2525	2148	2128	0.216557	1.16196	5.61694	0.00140232	0.0127615
ACOX1	2723	2418	2098	2826	2700	3110	3109	2969	2978	4201	2896	3033	0.205629	1.15319	6.17962	0.00140782	0.0128023
ARHGAP33	65	71	78	126	104	108	54	68	53	72	72	54	-0.627558	0.647271	0.980771	0.00141205	0.0128314
FSD1	79	104	46	107	87	64	56	63	51	48	49	43	-0.701152	0.615081	0.774602	0.00142057	0.0128994
CDC26	739	919	553	871	818	911	829	971	969	1234	1095	1025	0.284979	1.21839	4.50075	0.00142289	0.0129019
ASB1	1126	1205	814	842	1107	981	713	943	821	988	861	798	-0.31497	0.803868	4.54777	0.00142244	0.0129019
GBA	263	231	233	329	319	346	233	243	181	287	232	195	-0.390442	0.762896	2.69372	0.0014263	0.0129234
TMED7	7649	8273	5121	7662	7180	8492	8787	7967	8650	10872	9037	8980	0.231151	1.17377	7.67314	0.00142788	0.0129284
ZNF473	1379	1276	1005	910	1245	1478	887	949	943	1453	974	1000	-0.308575	0.807439	4.80874	0.00143018	0.0129399
MID1IP1	2169	2415	1823	2674	2592	2156	2486	2809	3009	3264	2843	2802	0.24888	1.18828	6.0101	0.00143301	0.0129557
AQP7P1	79	68	50	60	47	67	30	33	25	67	29	51	-0.74522	0.596577	0.3859	0.00143504	0.0129557
LOC100499466	3132	2882	2354	2657	2814	3148	2205	2567	2499	3165	2542	2487	-0.205591	0.867183	6.07681	0.00143403	0.0129557
CRHR1	8	9	10	38	36	21	56	39	36	61	47	27	1.07315	2.10402	-0.234939	0.00143675	0.0129618
UQCRC2	9280	8436	7236	10642	10781	10515	10687	10828	11188	13799	10605	10931	0.196502	1.14592	8.01353	0.00144426	0.0130202
GPR110	5699	5149	4520	5844	6363	6801	6718	6429	6523	8385	6450	6412	0.189339	1.14024	7.28344	0.0014467	0.0130328
PRDX3	7001	6575	5447	9186	9030	9190	9258	8983	9506	11549	8732	9278	0.248914	1.18831	7.74245	0.00145031	0.0130497
PPM1M	375	504	292	319	329	333	339	274	236	311	231	222	-0.485906	0.714049	2.98736	0.00145066	0.0130497
C17orf62	541	753	418	386	642	703	438	466	432	491	433	417	-0.419898	0.747477	3.6768	0.00145915	0.0131167
SLC7A6	1684	1269	1395	1524	1471	1689	1745	1865	1731	2230	1862	1776	0.24079	1.18164	5.39432	0.00146456	0.0131559
GYG1	1023	984	905	1400	1478	1453	1408	1400	1484	1910	1467	1496	0.280049	1.21424	5.08308	0.0014674	0.0131719
KLHL12	2924	3324	2244	2909	3043	3086	3228	3396	3647	4193	3465	3351	0.213391	1.15941	6.33062	0.00147653	0.0132349
DOCK7	3115	2577	2480	2022	2416	2465	2046	1833	2097	2897	1931	1971	-0.327089	0.797143	5.86223	0.00147632	0.0132349
FKBP5	3084	2472	2299	3016	3023	3397	2247	2401	2462	3345	2456	2727	-0.21163	0.863561	6.09345	0.00148133	0.0132684
TGFB3	80	50	47	42	51	66	34	36	25	34	48	33	-0.732573	0.60183	0.246939	0.00148292	0.0132731
CAMK4	122	64	40	57	100	76	123	116	111	157	108	122	0.631623	1.54931	1.32937	0.00149809	0.0133993
ZEB1	283	248	195	305	250	231	137	186	166	176	196	260	-0.49012	0.711966	2.47188	0.00150152	0.0134192
C4orf32	925	1094	622	469	556	634	468	424	458	686	542	541	-0.552713	0.681737	3.96185	0.00150245	0.0134192
ASUN	2895	2830	2033	2831	2840	3073	2271	2368	2455	2918	2376	2614	-0.198374	0.871532	6.03254	0.00151339	0.0135072
USP1	2662	2840	1825	2016	2153	2489	1771	1928	2021	2594	1877	1917	-0.281986	0.822458	5.76271	0.0015182	0.0135405
FSD1L	317	311	204	204	206	232	173	176	167	200	155	226	-0.495759	0.709188	2.43958	0.00152298	0.0135735
QARS	6127	6062	4863	7334	8176	7751	7953	7929	8585	9446	8031	7231	0.232288	1.1747	7.53192	0.00152974	0.0136241
TMEM97	2164	1303	1502	2568	2367	2495	2432	2405	2597	3189	2777	2931	0.345483	1.27058	5.88992	0.00153377	0.0136405
KIAA0930	2103	2328	1530	2397	2441	2740	2589	2527	2784	3299	2572	2696	0.226113	1.16968	5.95443	0.00153373	0.0136405
HOMEZ	473	533	357	352	383	602	193	329	282	414	394	397	-0.49655	0.7088	3.29768	0.00153721	0.0136461
ZSCAN5A	98	109	71	80	101	125	56	56	58	76	76	86	-0.574606	0.671469	1.07771	0.0015377	0.0136461
ZAK	3739	3455	2660	3691	3390	3569	4118	4016	4072	5367	3567	3872	0.217102	1.1624	6.55803	0.00153875	0.0136461
TPX2	7234	7124	5658	7125	6851	6872	5696	6157	6467	7371	5842	5789	-0.201153	0.869855	7.34745	0.00153739	0.0136461
VAPB	3682	3323	2693	3343	3484	4036	2453	2867	3008	3892	3170	3210	-0.212063	0.863302	6.34405	0.00154213	0.0136664
NGDN	785	877	594	830	952	957	864	966	1063	1298	1018	984	0.246328	1.18618	4.53232	0.00154356	0.0136694
CUL4B	5334	5008	3954	4982	4456	5543	5746	5643	5743	6999	5627	5575	0.205148	1.1528	7.06637	0.00154588	0.0136802
BAG4	2763	1873	1745	2249	2614	2752	2717	2527	2843	3416	2715	3061	0.247755	1.18736	6.01483	0.00154745	0.0136844
MZT1	1280	1156	794	1394	1325	1219	1300	1260	1499	1893	1422	1763	0.288922	1.22173	5.07413	0.00155118	0.0136992
SLC39A10	6492	3931	4664	6769	6176	6759	7300	6725	7001	9018	7036	7170	0.286835	1.21996	7.35209	0.00155131	0.0136992
ZBTB8B	54	66	36	61	71	40	23	51	36	33	29	10	-0.909934	0.532209	0.152106	0.00155889	0.0137468
SETD8	1099	1453	897	1169	961	974	1312	1457	1429	1677	1356	1526	0.342812	1.26823	4.99438	0.0015579	0.0137468
HEXIM1	2964	2698	2401	2905	2998	3137	2908	3290	3216	4178	3307	3765	0.203783	1.15171	6.29083	0.00156231	0.0137672
HMGB1	13366	12116	10746	16235	15638	15448	15189	15732	16532	20158	16339	16747	0.207444	1.15464	8.57423	0.00156841	0.0138113
C20orf112	656	483	393	531	424	457	322	348	389	395	473	399	-0.403171	0.756194	3.46656	0.00157226	0.0138355
CDC42BPB	6098	5615	4401	5015	5347	5720	4359	4775	4529	6505	4280	4656	-0.221338	0.857769	6.99211	0.00157525	0.013852
ERI3	827	790	686	968	1267	1107	1221	1174	1256	1421	1132	1022	0.302661	1.23342	4.73488	0.00157792	0.0138561
OLFM2	981	948	781	1281	1402	1422	1434	1297	1557	1738	1507	1212	0.308101	1.23808	5.00602	0.00157712	0.0138561
FAM22D	42	52	24	40	28	31	20	23	19	35	16	16	-0.828902	0.562957	-0.380587	0.0015801	0.0138655
SLC9A1	912	1042	617	502	745	653	594	598	582	567	538	486	-0.476798	0.718571	4.04308	0.00159113	0.0139525
GADD45A	4797	7280	3304	3856	3805	3933	2709	3473	3786	4168	3407	3149	-0.462319	0.725819	6.639	0.0015965	0.0139799
FAM89B	526	509	395	607	707	816	464	560	462	524	450	356	-0.382719	0.766991	3.72805	0.00159599	0.0139799
XRRA1	582	537	475	591	607	657	431	508	529	612	480	466	-0.255677	0.837594	3.75493	0.00159885	0.0139908
TWF2	1503	2434	1134	1758	1812	1872	1286	1386	1498	1723	1433	1293	-0.349933	0.78462	5.31462	0.00160721	0.0140443
SNX33	319	334	278	291	337	407	237	317	243	255	292	201	-0.404598	0.755447	2.88251	0.00160673	0.0140443
SNX18	1647	1410	1120	1542	1503	1459	1644	1588	1797	2048	1694	1801	0.220339	1.16501	5.32033	0.00161144	0.0140715
RPS13	12086	13806	8585	13482	13146	14119	14680	13910	15443	17106	15240	14990	0.225205	1.16894	8.43027	0.00161408	0.0140847
TM7SF2	767	850	681	883	1021	1128	703	713	792	1002	752	630	-0.27957	0.823836	4.36396	0.00161758	0.0141054
CD59	4337	3300	3405	4344	4565	4705	4678	4682	4921	5915	4749	4773	0.206523	1.1539	6.81535	0.00162719	0.0141793
NIPA1	4210	3086	2918	3968	3550	4293	4014	4328	4347	5547	4226	4264	0.214155	1.16002	6.65581	0.00162956	0.0141901
FNBP1	1817	1726	1306	1919	1836	2016	2001	2027	2151	2525	2014	1980	0.197014	1.14632	5.59375	0.00163312	0.0142013
PPP1R12C	646	758	632	713	836	792	619	595	622	781	634	569	-0.266612	0.831269	4.09694	0.00163202	0.0142013
SLC43A1	280	496	162	211	200	297	188	119	175	258	186	159	-0.677491	0.625252	2.51839	0.0016352	0.0142095
NUFIP2	10747	7043	7458	5680	6598	7480	5286	5942	5722	7739	5946	6164	-0.374557	0.771342	7.41816	0.00163674	0.014213
ZC3H8	587	769	507	577	466	642	366	494	473	554	481	500	-0.382909	0.76689	3.74939	0.00164321	0.0142593
C18orf21	543	436	408	410	483	532	634	568	496	735	564	684	0.322552	1.25054	3.75607	0.00164721	0.0142645
LMBRD2	91	116	68	76	43	98	66	50	39	64	33	50	-0.775813	0.584059	0.770932	0.0016468	0.0142645
LRRC59	14161	12081	11441	18790	17698	18559	17114	19037	19025	22384	18789	18805	0.25755	1.19545	8.74629	0.00164694	0.0142645
MED22	230	190	166	161	262	248	174	148	158	165	113	181	-0.472833	0.720549	2.2079	0.001651	0.0142865
HEG1	160	73	104	82	119	103	169	142	146	174	196	174	0.578942	1.49375	1.7907	0.00165205	0.0142865
PPP1R10	3979	4383	2859	3244	3475	4106	3170	3001	2931	3817	3269	3125	-0.256845	0.836916	6.42861	0.00165377	0.0142916
CCDC68	598	558	316	455	507	620	298	380	402	539	440	414	-0.365882	0.775995	3.51991	0.00165829	0.0143208
GAD1	413	263	373	437	343	329	473	462	475	664	435	523	0.405277	1.32434	3.43454	0.00166394	0.0143596
CEBPB	854	1337	720	770	808	862	662	717	668	781	657	752	-0.409171	0.753056	4.33047	0.00167053	0.0144066
GPCPD1	1628	1625	1346	1467	1610	1238	996	1386	1242	1624	1251	1101	-0.314332	0.804223	5.10854	0.00168365	0.0145097
AKAP12	149579	123258	92948	91209	95202	117506	95748	82262	81622	118800	84995	94787	-0.336386	0.792023	11.3211	0.00168733	0.0145315
PSMC2	2613	2659	1922	2459	2668	2904	1903	2286	2262	2717	2328	2310	-0.204334	0.867939	5.91427	0.00169756	0.0146095
NDUFS5	2775	2279	2112	3243	2982	3409	3658	3167	3490	3593	3765	3229	0.266813	1.20315	6.28939	0.00171547	0.0147277
RAB4A	2053	1794	1361	2135	2162	1969	2154	2105	2271	2559	2427	2546	0.238284	1.17959	5.72646	0.00171817	0.0147277
PTGS2	47	53	21	5	29	43	4	16	12	12	12	26	-1.31714	0.40133	-0.661906	0.00171411	0.0147277
QSOX2	1760	1608	1457	1474	1879	1905	1860	2016	1989	2497	1938	1952	0.212202	1.15846	5.53378	0.00171835	0.0147277
CXCL16	2342	2472	1988	2793	3012	2910	3058	2861	3133	3647	3125	2907	0.211627	1.15799	6.14901	0.00171736	0.0147277
MED4	1817	1693	1449	2204	2153	2388	2091	2257	2302	2852	2395	2330	0.223109	1.16725	5.74439	0.0017132	0.0147277
ZNF702P	81	64	56	92	70	71	87	121	107	159	75	139	0.588967	1.50417	1.24133	0.00171958	0.0147281
RPS6KA5	1187	1444	903	790	845	1041	723	759	795	1070	832	791	-0.405921	0.754754	4.54849	0.00172786	0.0147743
SCN4A	75	40	47	33	59	91	33	23	23	61	39	19	-0.875867	0.544926	0.228569	0.00172798	0.0147743
CRLS1	1466	1256	1026	1445	1562	1656	1524	1630	1802	1985	1617	1574	0.210842	1.15736	5.26205	0.0017285	0.0147743
AHCY	10647	10627	8281	12779	13705	14074	14665	13471	13693	16791	14022	12742	0.231255	1.17386	8.32803	0.00172976	0.0147749
RNF141	11455	9408	8918	13731	12501	12992	12965	13103	13394	17211	13314	13942	0.220166	1.16487	8.30456	0.00173993	0.0148517
STRADA	906	865	845	895	1096	1024	656	819	897	959	865	663	-0.283685	0.82149	4.45193	0.00174987	0.0149263
SRRM3	346	353	252	391	431	435	293	318	318	367	266	272	-0.324273	0.798701	3.07477	0.00176218	0.0150007
CENPBD1	132	176	107	58	182	204	73	64	82	60	98	123	-0.815844	0.568076	1.52807	0.00176112	0.0150007
FTSJD1	1386	1460	1065	1361	1394	1597	1116	1078	1182	1473	1242	1306	-0.223909	0.856242	5.0258	0.00176014	0.0150007
USP3	2456	2274	1858	2451	2606	2692	2620	2626	2834	3351	2746	2778	0.179633	1.1326	6.01881	0.00177738	0.0151198
TOP2A	5530	4597	3756	4036	4090	4077	3522	3707	3763	4686	3502	3667	-0.267371	0.830832	6.67353	0.00179252	0.0152383
TMEM231	393	363	397	542	534	479	630	542	552	707	581	551	0.330177	1.25717	3.70601	0.00179957	0.0152878
YARS	10456	14170	8305	9724	10891	11461	8703	9189	9569	11116	9209	8471	-0.277433	0.825058	7.98071	0.00181096	0.0153533
AEN	1452	1368	1088	1564	1657	1669	1557	1838	1693	2174	1667	1669	0.206568	1.15394	5.32648	0.00180926	0.0153533
JKAMP	1982	1580	1451	2316	2448	2528	2404	2233	2664	3178	2550	2351	0.266783	1.20312	5.83536	0.00181043	0.0153533
BTN3A2	1250	964	896	1166	1336	1495	1455	1284	1392	1779	1349	1524	0.248973	1.18836	5.03844	0.00181333	0.015363
PEX2	1446	1442	1108	1738	1780	1730	1671	1796	1719	2174	2020	1935	0.234638	1.17661	5.4117	0.0018187	0.0153876
ECT2	4837	3903	3521	4937	4545	4312	4749	5091	5334	6271	5030	5032	0.206701	1.15405	6.89901	0.00181753	0.0153876
C16orf55	172	201	134	235	208	219	133	131	110	165	176	169	-0.459265	0.727357	2.10972	0.00182552	0.0154246
NAT10	4053	3541	3019	3791	3902	4067	3259	3270	3372	4322	3324	3148	-0.180578	0.882349	6.4833	0.00182511	0.0154246
PPP1R9A	666	539	404	396	444	488	392	400	263	546	330	352	-0.442921	0.735643	3.44725	0.00183331	0.0154799
STK25	1463	1258	1279	1332	1890	1726	1274	1321	1306	1513	1225	1157	-0.260452	0.834826	5.1236	0.00183533	0.0154866
ZNF587B	228	226	128	133	164	219	75	130	141	194	130	117	-0.558086	0.679203	1.9824	0.00184422	0.015551
TADA2A	685	650	478	599	623	608	350	553	465	651	520	523	-0.32426	0.798708	3.80506	0.00184916	0.0155822
RPS15	7509	7519	5841	9234	9882	9860	9457	9592	10041	11567	9923	9747	0.222607	1.16684	7.83109	0.00185434	0.0156153
TRIM59	1899	1832	1205	1577	1637	1723	1204	1390	1481	1774	1450	1438	-0.243012	0.844979	5.27374	0.00185864	0.015641
ZNF780A	310	368	265	190	184	354	167	188	203	297	176	186	-0.549221	0.683389	2.60107	0.0018604	0.0156454
FYCO1	2333	2015	1549	1958	2045	2195	1930	1696	1600	2215	1677	1614	-0.23618	0.848991	5.56909	0.00186235	0.0156512
LOC100506190	282	360	216	139	263	327	158	191	209	232	196	153	-0.549583	0.683218	2.51759	0.0018654	0.0156663
ANKRD12	2501	2313	1561	1513	1757	2087	1565	1475	1357	2146	1506	1688	-0.343432	0.788164	5.48247	0.00187086	0.0157016
PLRG1	4126	4031	2854	3411	3493	3773	2744	3104	3309	4029	3243	3033	-0.22791	0.853871	6.41911	0.00187521	0.0157277
LOC645638	33	143	44	22	31	47	29	21	28	34	16	20	-1.21157	0.431797	0.0425159	0.00187708	0.0157328
ANKRD13B	614	393	591	547	655	647	730	712	795	884	753	716	0.341756	1.2673	4.06506	0.00189088	0.0158186
APH1B	216	224	127	188	206	247	172	133	168	162	161	117	-0.45238	0.730836	2.15549	0.00188995	0.0158186
LOC100130093	22	15	16	38	10	46	5	10	19	21	7	4	-1.22121	0.428924	-1.0289	0.0018911	0.0158186
VPS26A	3643	4192	2502	3193	3282	3685	2580	2719	2837	3721	3090	3020	-0.25878	0.835794	6.32095	0.00189334	0.0158267
RASSF8	1039	874	724	765	980	1064	630	693	726	1045	740	865	-0.283188	0.821773	4.39705	0.00189549	0.0158341
SOX12	1328	1529	978	1054	1402	1509	980	1056	1083	1417	1178	1036	-0.27561	0.826101	4.91845	0.00190229	0.0158804
SLIRP	1182	1188	918	1272	1260	1281	1361	1325	1406	1701	1586	1277	0.221966	1.16632	5.03085	0.00190599	0.0159006
PRKAG1	3290	2923	2329	3258	3283	3104	3499	3655	3800	4196	3634	3132	0.207185	1.15443	6.37811	0.00190844	0.0159105
GZF1	1429	1293	1105	1604	1393	1210	1052	1089	1033	1469	1196	1193	-0.265699	0.831796	4.97306	0.00191022	0.0159147
HECTD3	902	680	782	1120	1097	1279	1180	1201	1340	1506	1174	1139	0.306388	1.23661	4.79263	0.00192154	0.0159984
RPS26P11	87	88	81	80	112	113	116	146	147	125	149	134	0.487015	1.40154	1.54179	0.00192621	0.0160265
CNTLN	221	249	121	174	144	229	148	144	122	154	133	133	-0.503192	0.705544	2.05391	0.00192974	0.0160453
ACAA1	571	598	444	576	616	667	725	716	754	818	678	628	0.255032	1.19336	4.01751	0.00193163	0.0160504
TOP1	29972	31932	22500	28826	27856	29153	22257	23837	24837	31278	25516	26502	-0.213497	0.862444	9.39863	0.00193486	0.0160559
METAP2	8486	8407	6562	9153	8454	8927	8923	9049	9791	11730	10046	9984	0.186026	1.13763	7.82666	0.00193387	0.0160559
BAG2	1333	1723	1001	1212	1456	1718	982	1129	1136	1401	1274	1248	-0.296781	0.814067	5.02058	0.00193662	0.0160599
SAC3D1	159	154	215	215	222	210	217	274	265	327	368	265	0.467171	1.3824	2.59775	0.00195101	0.0161685
TMEM158	379	376	262	350	294	412	222	308	261	322	313	262	-0.359675	0.77934	2.97635	0.00195282	0.0161727
CDCA2	1593	1807	1236	1631	1374	1310	1054	1343	1174	1607	1270	1199	-0.30732	0.808142	5.11529	0.00195644	0.0161894
RAB21	2282	1954	1760	2301	2082	2310	1711	1707	1896	2263	1956	1975	-0.207984	0.865746	5.65467	0.00195741	0.0161894
ACSL3	8966	7904	6514	7659	8295	9452	6046	6707	7685	9108	7516	7421	-0.200705	0.870126	7.59675	0.00195948	0.0161958
EHD1	1129	1124	1025	1660	1558	1511	1096	1163	1200	1319	1028	1024	-0.28768	0.819218	4.94777	0.00196781	0.0162539
FADS2	329	280	215	328	397	334	481	426	468	431	398	326	0.379287	1.3007	3.20072	0.00197297	0.0162689
NFXL1	1844	1945	1347	1417	1505	1857	1367	1278	1450	1763	1361	1414	-0.270444	0.829064	5.27267	0.00197108	0.0162689
PNRC2	4073	4127	3303	2996	3835	4251	2314	2910	2986	3940	3626	3482	-0.305435	0.809198	6.44548	0.00197353	0.0162689
RPL31	16225	14949	10638	15203	15090	15442	16716	16339	16935	19765	17123	17495	0.194808	1.14457	8.63583	0.00197723	0.0162835
NKIRAS2	1128	1328	901	1224	1292	1298	1019	985	1146	1174	1020	984	-0.241088	0.846107	4.81433	0.0019779	0.0162835
SLC30A9	2551	2865	1932	2380	2464	2822	3004	2876	2997	3492	2934	2959	0.219723	1.16451	6.11004	0.00198744	0.0163514
PDCD2	3348	3226	2406	3097	3684	3883	3480	3926	3687	4553	3865	3846	0.191967	1.14232	6.47546	0.00199287	0.0163852
SSR2	4271	3607	3361	6061	5163	5359	5620	5655	5932	6986	5798	5125	0.279968	1.21417	7.02254	0.00200471	0.0164718
PPT1	2190	1919	1614	2239	2319	2814	2711	2521	2566	2975	2492	2556	0.221053	1.16558	5.90392	0.00201282	0.0165276
TJP3	2089	1636	1811	2617	2683	2533	2787	2682	2789	3238	2687	2597	0.26971	1.20557	5.96473	0.00201843	0.0165628
RIPK1	1595	1569	1338	1613	1738	1896	1197	1354	1433	1895	1445	1520	-0.211089	0.863885	5.27099	0.00202182	0.0165798
EIF4G2	29639	29623	21774	28206	29280	32666	30081	31859	32877	40537	32879	34446	0.179959	1.13285	9.59605	0.00202407	0.0165873
NSF	4571	4444	3497	4511	4915	4952	4647	5287	5064	6352	5260	5105	0.173596	1.12787	6.92343	0.00202542	0.0165875
CSDA	14459	15120	11862	16888	16266	15909	16698	16437	17791	20776	17583	19428	0.201086	1.14956	8.69062	0.0020273	0.016592
ST3GAL5	421	365	306	471	467	600	597	586	448	730	546	542	0.33713	1.26324	3.65281	0.00202955	0.0165996
SYNPO	1321	1291	1033	1273	1615	1505	1133	1177	1122	1432	1224	1125	-0.217236	0.860212	4.98659	0.00203822	0.0166507
SMCR7L	3205	2691	2484	4737	4213	3644	4507	4275	4456	5542	4256	4038	0.310791	1.24039	6.6326	0.00203845	0.0166507
CKAP5	13262	10495	9134	9443	9123	9582	8774	8138	8331	11345	8027	8182	-0.289525	0.818172	7.89185	0.00205265	0.0167558
TMEM205	439	548	359	693	567	563	767	642	674	741	715	648	0.349932	1.2745	3.9355	0.00205518	0.0167655
TMEM144	1104	935	709	988	1096	1198	1316	1110	1181	1438	1119	1241	0.242657	1.18317	4.7987	0.00205734	0.0167721
IDI1	5385	3758	4057	5942	5801	6177	5610	5919	6393	8050	5982	6801	0.255219	1.19352	7.1723	0.00206512	0.0168247
CCDC126	413	545	374	447	474	505	259	322	384	561	340	392	-0.37381	0.771742	3.38485	0.00206735	0.0168318
EEF1D	6176	6410	4662	6568	7539	6878	7640	7276	7533	9018	6995	7282	0.199832	1.14856	7.44182	0.00207506	0.0168831
SLC38A10	1209	1718	1010	1385	1567	1460	1085	1039	1131	1423	1274	1201	-0.288016	0.819028	5.01239	0.00207635	0.0168831
DNAJC3	3487	3152	2638	3624	3300	3517	3507	3859	3793	5084	3504	3977	0.195872	1.14542	6.49053	0.00208881	0.0169734
AGRN	1916	1824	1611	1818	1964	1948	1493	1836	1631	1958	1632	1354	-0.232342	0.851252	5.45148	0.00210089	0.0170509
FAM108C1	1004	853	726	1239	1112	1238	1158	1187	1156	1548	1342	1300	0.261077	1.19837	4.84106	0.00210258	0.0170509
UBE3B	1632	1486	1152	1468	1586	1685	1239	1263	1251	1792	1349	1303	-0.204411	0.867893	5.15801	0.00210271	0.0170509
MALT1	2178	3434	1452	1225	1599	1670	1055	1237	1340	1653	1534	1425	-0.570307	0.673473	5.37596	0.00210379	0.0170509
LOC100130899	828	760	596	799	879	1028	942	1002	1033	1174	941	887	0.23328	1.1755	4.49259	0.00211411	0.0171234
MXD1	745	872	523	624	644	638	522	606	518	673	528	525	-0.334253	0.793194	3.95563	0.00212016	0.0171516
ACSL5	8729	7688	6291	7541	8881	9984	6134	6662	7475	9033	7706	7512	-0.203819	0.868249	7.60044	0.00212032	0.0171516
HMMR	1723	2053	1396	1556	1433	1490	1034	1322	1454	1660	1311	1376	-0.324976	0.798312	5.21852	0.00212669	0.017192
FAM126B	1108	977	807	935	796	937	643	738	780	1068	837	722	-0.297509	0.813656	4.43149	0.00212828	0.0171937
CRIM1	2285	1754	1382	1828	1555	1859	2740	2014	2010	2726	2116	2230	0.313916	1.24308	5.66858	0.00213403	0.0172291
GJB2	1422	1527	1166	1341	1404	1743	1041	1176	1335	1548	1290	1281	-0.233321	0.850674	5.08117	0.00213785	0.0172488
CCBL2	1429	1574	1021	1057	1417	1347	962	946	1088	1332	1292	1028	-0.308063	0.807725	4.9168	0.00214111	0.0172529
METTL2A	1483	1288	1277	1745	1816	1843	1682	1726	1924	2432	1870	1987	0.232709	1.17504	5.4457	0.00214093	0.0172529
HK1	4391	4640	3258	4233	4239	4246	3654	3654	3633	4440	3752	3600	-0.203834	0.86824	6.63541	0.00215493	0.0173531
ZNF7	1099	917	1011	1204	1162	1223	1191	1302	1322	1794	1361	1261	0.239107	1.18026	4.94383	0.00216067	0.0173859
PIAS3	1351	1032	1066	1163	1513	1377	1421	1492	1469	1768	1621	1469	0.238173	1.1795	5.11889	0.00216179	0.0173859
DICER1	4569	3060	3226	2753	3142	3356	2403	2971	2731	3634	2654	2643	-0.321164	0.800424	6.27658	0.00216527	0.0174028
ACBD3	6443	4892	5048	7190	6509	6768	6737	6996	7232	9296	7093	7556	0.218673	1.16366	7.40239	0.0021739	0.0174609
ZNF19	50	89	68	72	87	113	33	38	36	68	75	55	-0.722057	0.606232	0.746305	0.00217591	0.0174658
TYMS	847	692	591	819	1033	864	891	1000	945	1175	1051	954	0.254433	1.19287	4.49181	0.0021797	0.0174851
UGDH	3282	3255	2445	3675	3600	3636	3551	3609	3989	5068	3676	3897	0.192269	1.14256	6.49632	0.00218218	0.0174938
RNF103	1188	1059	888	1150	1127	1311	1166	1273	1405	1680	1259	1335	0.205559	1.15313	4.94199	0.00218956	0.0175417
CSTB	1461	1084	1053	1529	1613	1717	1504	1566	1809	2008	1740	1827	0.250804	1.18987	5.28955	0.00220173	0.0176167
BMP7	310	237	271	322	392	393	474	367	319	529	478	469	0.394606	1.31458	3.24547	0.00220164	0.0176167
GFPT1	12129	10726	8278	9506	9284	9691	7976	8558	8698	11222	8171	8583	-0.240009	0.84674	7.87584	0.0022127	0.0176931
RAB15	75	103	82	77	61	96	54	45	46	67	63	65	-0.61634	0.652324	0.840921	0.00221464	0.0176973
DTYMK	393	411	312	478	433	500	282	365	369	450	352	328	-0.300848	0.811775	3.28309	0.00221922	0.0177226
EFNB2	1027	1128	774	1039	980	1282	630	815	833	1022	936	1032	-0.304738	0.809589	4.58014	0.00222385	0.0177483
RPS23	18667	21230	13623	19172	19546	20457	21219	21515	22642	26353	22700	21053	0.204131	1.15199	9.00586	0.0022258	0.0177525
SORT1	2032	2075	1360	1824	1922	2069	1458	1498	1608	2179	1589	1763	-0.228094	0.853762	5.47089	0.00222774	0.0177567
HOXC13	105	90	83	123	120	166	158	148	179	179	143	166	0.451419	1.36738	1.79908	0.00222921	0.0177571
SLMO2	4708	4822	3373	4490	4683	5481	4898	5238	5360	6528	5195	5529	0.188136	1.13929	6.96324	0.00226006	0.0179914
SLC25A30	2159	1790	1669	2097	2460	2869	2392	2399	2504	3374	2674	2610	0.230748	1.17344	5.90303	0.00227276	0.0180584
WDR66	98	112	49	56	80	118	54	51	37	87	50	55	-0.683486	0.622659	0.848819	0.00227119	0.0180584
TNIK	4014	2652	2527	2525	2701	3274	2483	2195	2279	3170	2539	2476	-0.294677	0.815255	6.09503	0.0022728	0.0180584
CINP	941	831	621	1072	999	1083	1109	962	1032	1427	1243	1160	0.265286	1.20187	4.68906	0.00227895	0.0180957
SHFM1	2062	2020	1486	2049	2008	2284	2180	2163	2490	2681	2379	2331	0.196823	1.14617	5.75992	0.00228505	0.0181327
ANK2	184	217	154	114	148	120	145	113	78	98	63	109	-0.699768	0.615671	1.7213	0.00229529	0.0182024
CCDC120	271	356	253	316	339	312	216	240	266	307	282	198	-0.363638	0.777202	2.81478	0.00230098	0.0182355
RACGAP1	3203	3391	2483	3490	3405	3276	2641	2884	3066	3406	2879	2635	-0.20203	0.869326	6.25723	0.00230238	0.0182355
RQCD1	932	787	670	1145	1244	1085	1029	1234	1187	1525	1267	1171	0.28136	1.21534	4.77661	0.00230509	0.0182455
TMEM85	2127	1936	1452	2379	2405	2489	2497	2524	2390	3237	2584	2281	0.22161	1.16603	5.86864	0.00231266	0.0182938
IPO7	23991	20488	16539	22490	20586	23093	23633	23123	24038	31390	24267	25367	0.188666	1.13971	9.17379	0.00231998	0.0183401
COX4I1	7418	8222	5644	8369	8226	8856	9302	8848	9093	10376	9301	8950	0.201576	1.14995	7.73276	0.00232315	0.0183537
NDC80	1182	1321	886	643	767	800	722	740	673	879	610	650	-0.477285	0.718328	4.37667	0.00232818	0.0183612
IL28RA	493	523	390	495	514	720	652	691	681	800	596	577	0.292687	1.22492	3.88601	0.00232851	0.0183612
SIPA1L2	995	929	549	686	681	974	668	561	649	876	549	636	-0.354364	0.782214	4.18488	0.00232613	0.0183612
MITF	119	125	88	110	104	79	68	94	69	92	52	65	-0.583886	0.667164	1.18354	0.00233315	0.0183747
RPL18A	17765	17775	14170	23674	23566	23745	24677	23050	24069	28317	23303	24246	0.239016	1.18019	9.11573	0.00233194	0.0183747
EAF2	239	206	183	241	176	245	154	189	154	238	144	147	-0.406722	0.754336	2.2812	0.00233967	0.0183914
NLN	5422	4776	4876	6330	6283	6012	6386	6366	6664	7886	6569	6824	0.20586	1.15337	7.2706	0.00233968	0.0183914
SLC7A11	4332	6408	2530	1330	1931	2200	1915	1840	1681	2518	1711	1728	-0.814896	0.568449	5.99066	0.00233759	0.0183914
ZNRF1	1119	1158	904	1474	1345	1331	1404	1593	1426	1719	1418	1451	0.238875	1.18007	5.0828	0.00234373	0.0184117
MRPS36	754	563	535	799	816	976	858	922	889	1102	859	943	0.274064	1.20921	4.3726	0.00235194	0.0184646
RHBDD2	882	1120	704	1113	1165	1159	893	850	861	1128	819	671	-0.296792	0.814061	4.56059	0.00235915	0.0185096
STT3A	7471	5578	5573	7505	8064	8085	7760	8115	8614	10074	8378	7878	0.205432	1.15303	7.58935	0.00237961	0.0186584
MTMR2	2086	1896	1554	2328	2294	2419	2418	2437	2418	2953	2310	2467	0.196321	1.14577	5.83558	0.00238581	0.0186953
ROGDI	318	338	273	366	499	419	321	329	275	343	269	228	-0.380774	0.768026	3.0548	0.00240047	0.0187984
RANBP1	2389	2266	1887	2831	2469	2774	2747	2668	2759	3385	2909	3232	0.215818	1.16136	6.06618	0.0024036	0.0188112
GOLT1B	4471	4026	3089	4923	4543	4601	4548	4825	5146	6105	4913	5040	0.19229	1.14258	6.86208	0.00240642	0.0188215
UBE2N	2966	2787	2346	3881	3655	4056	3609	3884	3843	4726	3769	4377	0.243859	1.18416	6.50308	0.00242045	0.0189194
BMP8B	489	346	372	566	567	554	583	602	599	759	566	612	0.303004	1.23371	3.77725	0.0024236	0.0189322
HCN4	86	77	47	39	66	104	33	28	19	27	58	62	-0.91383	0.530774	0.479395	0.00243021	0.018972
NDUFA2	440	355	261	467	494	486	565	522	536	557	494	550	0.322061	1.25011	3.57231	0.00244295	0.0190537
GPRC5A	13400	11595	9434	16315	14973	14590	18756	16712	16404	20290	14557	13913	0.270198	1.20597	8.54704	0.00244372	0.0190537
ZNF100	303	379	276	302	339	368	257	224	252	375	241	284	-0.345071	0.787269	2.91257	0.00244873	0.0190809
ZNF322	1503	1291	1101	1434	1393	1735	1488	1598	1602	1941	1855	1781	0.220479	1.16512	5.27848	0.00245275	0.0191003
LAPTM4A	6618	6272	5003	7795	7407	7556	7077	7734	8155	9590	8161	7687	0.191265	1.14176	7.52524	0.00249047	0.019382
ERCC4	1062	896	755	821	948	1261	692	667	585	1001	756	1008	-0.349606	0.784799	4.44112	0.00249506	0.0194056
SLC29A2	805	590	658	691	903	921	625	687	645	650	681	500	-0.324662	0.798485	4.12565	0.00249883	0.0194152
RPSAP9	423	494	346	546	598	672	687	584	700	681	776	599	0.34326	1.26862	3.88319	0.00249938	0.0194152
C14orf43	1936	1560	1426	1561	1568	1685	1436	1436	1369	1702	1324	1427	-0.232785	0.850991	5.26574	0.00250557	0.0194433
C14orf166	5027	4295	3301	4953	5139	4787	4813	5258	5599	6307	5426	5332	0.192444	1.1427	6.9622	0.00250611	0.0194433
PYCRL	85	158	74	143	160	169	116	91	52	115	65	72	-0.676554	0.625658	1.45584	0.00251778	0.0195218
RFTN1	212	263	183	175	223	242	143	206	156	202	166	147	-0.417963	0.748481	2.28647	0.00252352	0.0195429
POLK	1190	1079	954	1028	896	1254	914	787	929	1176	912	870	-0.270149	0.829234	4.6446	0.00252363	0.0195429
NPRL3	776	920	707	899	1024	974	704	738	855	941	755	579	-0.280894	0.823081	4.36168	0.00253639	0.0196175
PPFIBP1	4072	3980	2916	2991	3311	3503	3241	2678	2769	3836	2737	2795	-0.276665	0.825497	6.33924	0.002535	0.0196175
RAG1	68	70	52	81	113	35	39	44	29	76	39	24	-0.830822	0.562209	0.525406	0.00253999	0.0196331
TENC1	351	313	314	341	581	404	254	290	338	346	334	254	-0.403437	0.756055	3.10575	0.00254564	0.0196647
NFATC4	230	154	199	220	199	164	118	160	144	143	182	124	-0.493172	0.710461	2.11009	0.00255194	0.0197012
CLCN3	7633	10144	5361	6272	6220	7185	5498	5365	5995	7301	5592	6001	-0.333755	0.793469	7.35597	0.00255901	0.0197315
CCDC122	241	285	130	120	115	230	103	112	83	163	118	156	-0.681341	0.623585	1.96769	0.00255786	0.0197315
PCDH7	7473	6406	5248	6368	6823	7895	7429	7252	7388	9991	7486	8649	0.196768	1.14613	7.51477	0.00256845	0.0197874
CLTC	48692	32034	33799	34497	35030	36176	31398	29736	31717	39344	29808	30337	-0.27066	0.82894	9.7491	0.00257079	0.0197874
RHOT1	3465	3014	2435	3219	3559	3914	3403	3672	3762	4727	3686	3938	0.181574	1.13412	6.46695	0.00257101	0.0197874
ZBTB38	3232	2728	2138	2032	2274	2874	2081	1873	1966	2858	2105	2221	-0.295698	0.814678	5.88428	0.00257502	0.0198061
PERP	6219	6855	4837	6894	6848	7161	7379	6868	7543	9101	7329	8292	0.19936	1.14819	7.46586	0.00258396	0.0198627
ERBB2IP	10959	9005	6999	8833	8543	9198	11122	10745	9773	13876	10019	10274	0.229208	1.17219	7.94933	0.00258627	0.0198683
PTCD2	638	728	463	636	577	699	531	479	460	730	462	524	-0.303497	0.810286	3.85	0.00258882	0.0198756
NOXO1	29	56	23	78	36	45	25	28	14	26	14	37	-0.939168	0.521533	-0.145042	0.00262816	0.0201407
TSR2	491	634	318	443	555	548	342	406	405	554	388	364	-0.348615	0.785338	3.50145	0.00262512	0.0201407
MANBAL	1218	1025	1043	1484	1575	1515	1503	1747	1604	1961	1610	1386	0.259485	1.19705	5.19301	0.00262803	0.0201407
NFYB	1048	1114	854	1034	1054	1113	1147	1210	1233	1504	1222	1207	0.206165	1.15362	4.83512	0.00263454	0.0201772
AQP3	153	132	76	225	211	186	363	232	203	291	190	230	0.585677	1.50074	2.3756	0.00264469	0.0202426
C19orf48	912	862	756	1019	1104	1364	864	781	796	1068	919	747	-0.273988	0.82703	4.53753	0.00264897	0.0202629
LRPAP1	1726	2005	1500	2018	2168	2134	2125	2291	2285	2907	2126	2200	0.203537	1.15152	5.72171	0.002653	0.0202716
KLF15	244	398	209	194	255	264	244	160	190	224	125	174	-0.556195	0.680094	2.49957	0.00265334	0.0202716
RPS12	20940	23190	14425	20672	22811	22398	24942	23417	25535	28493	23470	24143	0.212738	1.15889	9.15082	0.00265885	0.0202889
B3GALTL	310	316	205	200	288	275	150	214	176	278	208	227	-0.421341	0.74673	2.57566	0.00265835	0.0202889
USP47	2187	1941	1502	1652	1720	1810	1387	1633	1531	1910	1475	1633	-0.247871	0.842138	5.40939	0.0026644	0.0203189
ZIC2	787	690	665	938	1094	1073	877	1103	1075	1325	1066	1202	0.283508	1.21715	4.62025	0.00267067	0.0203543
MSL1	3748	2856	2798	3949	3456	3533	3836	4179	3929	4871	3900	3943	0.211983	1.15828	6.54421	0.00269002	0.0204893
C4orf43	1266	1481	845	892	1112	1155	790	731	865	1037	918	1133	-0.368955	0.774343	4.6742	0.00269663	0.0205272
SBDS	2281	2707	1731	2153	2027	2441	1651	1889	1973	2368	2030	1866	-0.250139	0.840815	5.70869	0.00270039	0.0205433
BTG2	1945	2016	1732	2738	2587	2718	2523	2704	2845	3253	2689	2840	0.237239	1.17873	5.98451	0.00271086	0.0205979
ZNF674	543	663	381	318	340	331	300	290	344	373	268	316	-0.532085	0.691555	3.23641	0.00271017	0.0205979
LINC00152	269	396	144	215	258	251	201	197	192	193	180	133	-0.537067	0.689171	2.4663	0.00271505	0.0206172
POGLUT1	332	468	309	270	363	447	229	286	304	342	268	315	-0.398573	0.758608	3.04308	0.00272014	0.0206434
SH2D3A	846	1140	718	947	1055	866	889	767	791	846	682	526	-0.371646	0.7729	4.39796	0.00272537	0.0206705
ACSM4	103	75	45	70	52	112	12	42	43	37	65	56	-0.882034	0.542602	0.611033	0.00276871	0.0209866
TUBA1A	540	472	412	431	607	468	411	300	419	418	460	382	-0.354959	0.781892	3.47919	0.00277248	0.0210024
GTF2IRD1	978	1199	798	998	1077	1101	902	901	875	1130	830	781	-0.251499	0.840023	4.5912	0.00277948	0.0210427
DPYD	38	43	21	32	39	30	49	74	44	75	62	38	0.682983	1.60546	0.233791	0.00278784	0.0210805
R3HDM4	1389	1404	1155	1719	1781	1621	1173	1454	1370	1558	1315	1135	-0.241545	0.845839	5.14993	0.00278739	0.0210805
COX5B	1549	1997	1188	2054	1804	2148	2220	2047	2260	2433	2256	2177	0.266727	1.20308	5.64419	0.00279025	0.021086
USP27X	251	168	158	220	207	256	139	133	148	217	204	147	-0.415139	0.749947	2.23443	0.00279811	0.0211326
KIAA1432	2200	1647	1540	2066	1924	2049	1480	1609	1587	2230	1612	1785	-0.219584	0.858813	5.49571	0.00280092	0.0211411
MAX	1276	1209	925	810	1100	1131	740	931	904	1029	824	1017	-0.314545	0.804104	4.63579	0.00282338	0.0212978
PLCH2	49	67	47	26	37	19	27	10	12	37	16	27	-1.0418	0.485721	-0.266158	0.00282876	0.0213127
FKRP	108	141	96	121	100	143	86	82	90	133	55	65	-0.55408	0.681091	1.36797	0.00282733	0.0213127
CYB561D1	164	105	110	146	177	136	82	100	90	90	118	126	-0.517912	0.698382	1.61299	0.00283669	0.0213596
SEMA4G	1534	862	1229	1633	1613	1495	1756	1807	1915	2271	1656	1588	0.327075	1.25447	5.32497	0.00283863	0.0213614
ATG10	125	187	158	136	152	105	79	104	100	90	99	131	-0.598637	0.660377	1.64837	0.00284505	0.0213968
RAB5A	4371	3391	3318	4411	3907	4094	4113	4637	4797	5285	4837	4787	0.211309	1.15774	6.75344	0.00284858	0.0213977
BUD13	970	746	624	1033	1195	1026	1171	1208	1159	1317	1194	996	0.284128	1.21767	4.70935	0.00284721	0.0213977
PGGT1B	1400	1373	1019	1432	1336	1488	1083	1189	1191	1494	1256	1098	-0.204259	0.867984	4.99671	0.00285212	0.0214114
IRF2BPL	1753	2717	1384	1954	2222	2282	1669	1602	1710	2033	1823	1542	-0.306956	0.808345	5.5607	0.0028549	0.0214195
ASAH1	2529	2630	2021	2716	2882	2845	2679	2869	3010	3727	3019	3399	0.194793	1.14456	6.15206	0.00285688	0.0214215
APAF1	1009	646	736	878	987	879	1077	961	1064	1269	1053	1044	0.268563	1.20461	4.59087	0.00286331	0.0214312
VRK1	998	1047	728	1073	964	1350	730	850	850	1147	895	912	-0.256619	0.837047	4.58097	0.00286073	0.0214312
LOC646719	74	54	99	69	65	51	35	42	28	58	45	57	-0.743898	0.597124	0.555223	0.00286247	0.0214312
CEP135	448	518	335	309	420	557	283	358	383	441	332	278	-0.386761	0.764845	3.28173	0.0028674	0.021449
PRKX	1516	1024	962	1275	1402	1494	1431	1379	1425	2177	1479	1726	0.260138	1.19759	5.15621	0.00287683	0.0215067
DDR1	3874	4021	3196	4841	5056	4852	5405	5033	5136	6376	5230	4347	0.227809	1.17106	6.89085	0.00287992	0.0215169
SUCLG2	3045	2887	2358	3946	3660	3611	3831	3478	3733	4762	3799	4253	0.232131	1.17457	6.48691	0.00288427	0.0215366
CCNB3	222	195	112	184	182	177	108	122	132	165	151	151	-0.431423	0.74153	1.9977	0.0028974	0.0216217
EYA3	2764	1726	2116	3083	3127	3322	3396	3224	3317	4270	3076	3331	0.295887	1.22764	6.2455	0.00290366	0.0216555
NSUN2	4171	4350	3578	3278	3731	4030	2220	3272	3284	4064	3445	3563	-0.303664	0.810192	6.48721	0.00290894	0.0216722
KIAA1244	2147	1703	1355	1262	1177	1626	1434	990	1020	1877	859	928	-0.472944	0.720493	5.0928	0.00291109	0.0216722
EIF3M	8928	9565	6781	10324	9798	9923	10154	10304	11288	13223	10559	10293	0.187479	1.13877	7.97011	0.00291005	0.0216722
CHMP2A	2095	2487	1644	2359	2439	2553	2623	2578	2677	3088	2626	2745	0.208533	1.15551	5.95489	0.00292374	0.0217462
CORO2B	80	139	88	104	109	149	56	78	68	93	110	42	-0.64985	0.637346	1.2444	0.0029245	0.0217462
LMO4	1387	2051	1007	982	1085	1193	885	873	1020	1241	1042	954	-0.438331	0.737988	4.84422	0.00293894	0.0218406
TMED2	13259	12132	10087	15451	14907	15778	14303	15239	16516	19640	16228	15114	0.189304	1.14021	8.52819	0.00295271	0.0219299
LARP7	1787	1815	1440	1726	1783	1855	1699	2100	2108	2467	2011	2221	0.207437	1.15464	5.57799	0.00295485	0.0219328
LYST	866	825	561	576	605	632	564	527	527	738	448	535	-0.362915	0.777592	3.95234	0.00295811	0.021944
SKA3	681	548	559	596	605	744	453	477	483	700	549	578	-0.277713	0.824898	3.86166	0.00296253	0.0219638
HERPUD2	1243	1150	942	981	1095	1299	1284	1327	1355	1651	1391	1215	0.225454	1.16915	4.95422	0.00297011	0.0220069
LOC100507373	45	4	39	29	59	53	18	8	16	36	15	15	-1.16608	0.445632	-0.420795	0.00297491	0.0220294
CACNA1H	1648	1563	1342	1885	2088	1902	1469	1677	1458	1895	1438	1401	-0.221254	0.85782	5.35974	0.00297784	0.0220382
B4GALT6	1199	712	845	1030	961	1137	613	667	838	1190	757	861	-0.335542	0.792486	4.4871	0.0029888	0.0221062
MTRF1L	2455	2391	1688	1933	2318	2622	1694	1777	1819	2326	1960	2261	-0.241601	0.845806	5.71322	0.00299283	0.0221229
YPEL1	157	140	133	179	133	152	198	186	201	219	238	191	0.397354	1.31709	2.16032	0.00299659	0.0221377
CRYZL1	687	723	448	683	628	636	388	563	623	609	513	492	-0.320152	0.800986	3.86621	0.00301223	0.02224
NAT16	160	95	124	143	151	153	99	96	85	99	136	46	-0.616834	0.6521	1.55647	0.00301447	0.0222435
ZWINT	535	638	539	603	778	808	511	499	555	706	523	566	-0.281637	0.822657	3.91814	0.00302177	0.0222842
ATP5I	1572	1605	929	1569	1686	1528	1837	1841	1931	1978	1776	1643	0.257898	1.19574	5.36582	0.00303804	0.0223833
SYTL3	1706	2119	1332	1643	1701	1962	1509	1410	1472	1876	1565	1419	-0.244491	0.844113	5.35908	0.00303878	0.0223833
SHF	24	24	21	42	55	28	22	8	18	32	16	14	-0.885289	0.541379	-0.558322	0.00305119	0.0224615
SLC36A4	757	774	528	604	697	930	527	600	504	728	555	699	-0.307832	0.807855	4.03947	0.00305401	0.022469
C8orf59	1380	1343	1007	1429	1311	1526	1450	1500	1590	1836	1555	1634	0.197337	1.14658	5.18696	0.00306444	0.0224929
TMEM145	34	40	63	20	31	29	75	117	81	57	92	36	0.973933	1.96419	0.548949	0.00306273	0.0224929
RAB23	1201	1054	753	1135	1004	1172	777	755	886	1141	919	1036	-0.260669	0.834701	4.61954	0.00306438	0.0224929
R3HCC1	502	744	396	535	634	620	410	430	519	591	433	467	-0.334108	0.793275	3.71015	0.00306391	0.0224929
PLEKHA1	2658	2513	1833	2366	2490	2848	2523	2639	2827	3733	2834	3124	0.199663	1.14843	6.06516	0.00306665	0.022496
FBL	6519	6997	5000	7204	7390	7606	7607	7626	8256	9181	7852	7575	0.181524	1.13408	7.52365	0.00307672	0.0225566
ACO2	3152	2996	2701	3939	4084	4164	3972	4189	3987	5196	4078	3965	0.210825	1.15735	6.58466	0.00309329	0.0226527
FEM1B	1821	1596	1334	1574	1570	2108	1287	1338	1406	2063	1393	1473	-0.23075	0.852192	5.29636	0.00309345	0.0226527
LIPH	1338	1563	859	1132	1260	1385	1150	914	1008	1318	1048	987	-0.292023	0.816756	4.8603	0.00310154	0.0226854
RBM27	4723	3096	3118	4366	3881	4225	4470	4485	4496	6234	4317	4901	0.23631	1.17798	6.75666	0.00310116	0.0226854
MED18	684	908	559	779	897	880	960	920	1032	1152	948	880	0.26373	1.20058	4.45838	0.0031065	0.0227085
WDR11	3302	2722	2396	2541	2668	2720	2030	2514	2355	2965	2173	2546	-0.239945	0.846778	6.01088	0.00310913	0.0227144
CNKSR1	594	663	508	593	796	628	454	572	602	677	473	404	-0.320836	0.800606	3.85959	0.00311128	0.0227169
NPHP4	276	333	220	312	338	362	232	267	244	328	225	248	-0.317544	0.802435	2.82103	0.00312264	0.0227866
ALPK3	117	120	87	113	127	140	142	148	157	190	168	150	0.377643	1.29922	1.7992	0.00312721	0.0227933
AGGF1	1852	1814	1440	1405	1585	1883	1761	1920	1887	2508	2114	2368	0.259859	1.19736	5.54794	0.00312557	0.0227933
CCND1	24918	24682	20139	27301	27524	29076	21153	22548	23474	28694	23729	23578	-0.166071	0.891267	9.26702	0.00314203	0.0228517
LETM2	418	538	269	344	362	535	284	402	317	317	310	257	-0.435932	0.739216	3.18691	0.00314252	0.0228517
DHX30	2756	2520	2458	3493	3634	3636	3653	3675	3834	4800	3522	3250	0.234075	1.17615	6.41297	0.00313986	0.0228517
AZI2	1880	1607	1191	1499	1759	1634	1594	2025	2012	2328	1850	1874	0.223302	1.1674	5.45993	0.00313942	0.0228517
HLA-F	181	197	167	164	223	152	248	292	228	296	200	257	0.414864	1.33317	2.44931	0.00314728	0.0228669
WDFY3-AS2	24	51	32	48	37	42	21	32	17	32	23	22	-0.742212	0.597822	-0.247849	0.00314827	0.0228669
MAP1LC3B	5736	10847	3877	5166	4780	5186	3897	4188	4332	5355	4354	4415	-0.499883	0.707164	7.02148	0.00315649	0.0229133
HAGHL	256	274	253	288	284	245	223	186	204	261	163	251	-0.389555	0.763365	2.60475	0.00315998	0.0229206
ZNF226	278	241	160	172	203	252	297	349	286	388	248	243	0.405858	1.32488	2.69779	0.00316115	0.0229206
SH3RF2	440	433	307	487	416	505	385	341	299	469	348	346	-0.304414	0.809771	3.31525	0.0031801	0.0230447
CDK17	1357	1354	1059	1204	1218	1494	914	1088	1213	1352	1138	1167	-0.229987	0.852643	4.92218	0.00318231	0.0230473
PPP1CB	11329	12010	7862	11220	10617	11867	11893	11739	12262	16073	12852	13081	0.197981	1.14709	8.20679	0.00319426	0.0231071
MAU2	633	595	425	459	652	768	407	486	489	654	510	432	-0.309134	0.807126	3.75598	0.00319386	0.0231071
CLN6	230	162	225	313	275	407	193	207	196	271	183	171	-0.461442	0.72626	2.56403	0.00320138	0.0231453
HMGB2	4557	4004	3695	5844	4893	4573	5252	5399	5792	6795	5377	5198	0.227591	1.17088	6.99094	0.00321517	0.0232316
STK39	13811	13435	10474	13605	14312	15516	11967	11647	12025	15353	12242	12494	-0.163266	0.893001	8.34698	0.00321812	0.0232395
ZNF174	246	178	190	250	336	298	265	345	355	392	327	319	0.362334	1.2855	2.86279	0.00322281	0.02326
C10orf26	1246	1417	980	1242	1476	1458	1500	1530	1434	1984	1493	1534	0.212035	1.15832	5.16246	0.00322975	0.0232966
OCLN	5152	6084	3686	3624	3978	4322	3504	3560	3725	4701	3585	3573	-0.324038	0.798831	6.69132	0.00323723	0.0233371
ARTN	490	600	389	453	533	365	404	349	395	388	408	300	-0.402339	0.756631	3.41629	0.0032492	0.0233965
C16orf7	221	106	112	160	149	200	84	139	124	140	100	104	-0.512287	0.70111	1.78398	0.00324801	0.0233965
MGEA5	11427	10937	8547	9322	9454	9335	7345	8887	8702	11267	8675	7966	-0.240395	0.846513	7.86448	0.00325616	0.0234154
SETD3	2596	2468	2030	2750	3023	3232	2772	3048	3087	3757	3123	3293	0.186009	1.13761	6.18566	0.00325744	0.0234154
LOC100507588	51	68	62	38	77	56	29	42	38	28	44	43	-0.715766	0.608882	0.327457	0.00325392	0.0234154
TRIM4	2071	1792	1576	2151	2145	2114	2283	2124	2357	2884	2314	2163	0.187983	1.13917	5.75035	0.00326449	0.0234526
LMOD1	105	131	176	83	98	70	33	101	75	85	49	60	-0.850607	0.554552	1.2031	0.00328318	0.0235733
HKDC1	141	328	142	120	130	152	87	128	96	153	91	115	-0.692054	0.618972	1.83648	0.00328835	0.0235969
ERH	3956	4041	2842	4575	4165	4521	4210	4464	5001	5718	4699	4650	0.19367	1.14367	6.77206	0.00329197	0.0236094
PRPF39	1919	1182	1461	1654	1646	1500	1811	1956	1997	2214	1813	2180	0.285414	1.21876	5.47228	0.00333794	0.0239254
CKS1B	2757	3051	2175	3411	3031	3222	3398	3360	3417	4057	3355	3604	0.203838	1.15176	6.33152	0.00334084	0.0239325
NEIL2	1191	1123	1036	1382	1504	1702	1447	1544	1546	1901	1560	1665	0.225807	1.16943	5.18711	0.00334797	0.0239699
SRPX	678	748	623	1010	956	1190	1147	989	1147	1306	1071	1003	0.304761	1.23521	4.61758	0.003355	0.0239893
ELP2	4411	4000	3276	4494	4703	5045	4659	4716	5422	6274	4591	4947	0.177079	1.13059	6.86924	0.00335449	0.0239893
ESYT1	2636	3536	2051	2620	2719	3053	2459	2456	2377	2754	2273	2098	-0.267496	0.83076	6.01509	0.00335643	0.0239893
PSME3	4499	4063	3258	4049	4601	5277	3000	3704	4208	4963	3878	3509	-0.212134	0.86326	6.66466	0.00336176	0.024
ZNF594	52	60	42	24	27	26	18	14	27	17	1	30	-1.19427	0.437007	-0.400534	0.00336116	0.024
CLTCL1	386	290	261	446	249	362	278	271	234	340	226	227	-0.407792	0.753776	2.9016	0.0033839	0.0241032
SLC16A1	8062	8077	6233	7595	7925	7920	6770	6664	7134	8534	6734	6676	-0.176856	0.884629	7.52193	0.00338585	0.0241032
KIF18A	2276	1625	1550	1981	2011	1880	2110	2162	2313	2850	2122	2236	0.215795	1.16134	5.70191	0.0033842	0.0241032
BOK	495	480	399	407	520	556	352	324	467	502	399	394	-0.297674	0.813563	3.46589	0.00338301	0.0241032
LOC654433	659	576	462	523	669	763	709	881	670	981	695	686	0.277848	1.21239	4.0982	0.00337892	0.0241032
ZNF865	245	329	244	361	377	431	244	264	232	360	285	225	-0.367541	0.775103	2.90609	0.0033932	0.0241418
EMP2	1052	892	744	973	1010	1245	1114	1110	1059	1461	1194	1236	0.218545	1.16356	4.76006	0.00341298	0.0242688
FAM118A	743	702	589	628	819	721	485	644	607	706	590	641	-0.261642	0.834138	4.03901	0.00343094	0.0243826
USP6NL	2331	1820	1769	2327	2247	2687	1586	1918	2054	2353	1766	2109	-0.224386	0.855959	5.6958	0.00344101	0.0244403
TRAM1	10615	9728	7549	11833	10829	12865	11527	11617	11804	15612	12163	12608	0.189163	1.1401	8.16231	0.00347306	0.024654
GIPR	140	111	112	63	87	56	17	55	64	48	70	71	-0.900959	0.535531	0.948703	0.00348924	0.0247408
ZFP41	251	287	176	233	190	278	153	167	182	269	198	160	-0.402452	0.756572	2.41253	0.0034884	0.0247408
FBXO28	3460	3301	2752	3299	3303	3593	2687	2648	2980	3932	3044	2961	-0.184483	0.879965	6.30152	0.00349622	0.0247763
ZFAND2A	313	301	256	266	352	312	217	273	240	303	223	260	-0.316293	0.803131	2.7969	0.00350178	0.0247876
FEM1C	6671	5346	4767	4758	5459	5578	4917	4571	4695	5903	4535	4612	-0.227773	0.853952	7.00958	0.00350125	0.0247876
RHBDF1	281	295	244	300	301	325	214	290	261	280	177	204	-0.35925	0.77957	2.73383	0.00350811	0.0248184
NVL	670	715	585	507	697	597	440	507	589	591	535	525	-0.317713	0.802341	3.86719	0.00351271	0.0248361
C6orf136	449	296	441	627	572	622	651	723	616	861	760	537	0.400334	1.31981	3.89017	0.00351458	0.0248361
RPL41	41827	46754	29753	42532	44594	45935	48364	47725	50574	58279	51447	44811	0.20144	1.14985	10.1602	0.00352327	0.0248835
DSP	17815	13200	11690	10807	11824	13655	11608	10039	9938	15081	10094	10831	-0.303596	0.81023	8.25412	0.00353332	0.0249404
CADPS2	637	578	498	572	660	724	720	732	615	953	836	722	0.253904	1.19243	4.09673	0.00353757	0.0249491
MORN4	197	234	196	142	162	243	116	191	134	172	150	109	-0.507764	0.703312	2.11242	0.00353855	0.0249491
DFFB	203	131	162	218	269	272	217	328	254	345	298	304	0.421125	1.33897	2.64102	0.00354262	0.0249638
RLF	3730	2767	2382	2767	2715	3252	2562	2501	2404	3169	2509	2588	-0.228549	0.853493	6.11652	0.00354673	0.0249787
PDHX	1835	1959	1488	2169	2022	2076	1603	1598	1738	2085	1771	1751	-0.195796	0.873091	5.52222	0.00355037	0.0249903
MIS12	580	623	453	504	551	643	414	486	448	658	383	496	-0.292311	0.816593	3.69989	0.00356176	0.0250564
BANF1	2539	2606	2138	3477	3496	3513	3854	3671	3717	4308	3640	2930	0.262359	1.19944	6.36642	0.00358095	0.0251772
ESPN	1014	1028	795	993	1223	1235	990	974	901	979	787	837	-0.254269	0.838412	4.61484	0.00358784	0.0251832
DLG4	460	476	336	473	520	425	398	359	367	455	370	358	-0.285226	0.820613	3.38461	0.00358781	0.0251832
PELI2	116	153	93	111	120	124	95	84	68	126	90	75	-0.489059	0.71249	1.41049	0.003586	0.0251832
CPS1	2018	1636	1359	1782	1879	2164	2317	1956	2129	2596	2006	2042	0.209978	1.15667	5.62833	0.00359944	0.025244
PCYT1A	994	747	697	983	994	1030	1068	1076	1083	1331	1041	1006	0.218138	1.16323	4.64207	0.00360053	0.025244
SZT2	764	613	635	668	599	658	570	586	508	771	425	439	-0.340541	0.789745	3.91946	0.0036044	0.025257
NUDT22	348	391	307	404	425	376	294	327	347	344	314	288	-0.297718	0.813538	3.12616	0.00360759	0.0252652
QRSL1	1134	953	797	1020	999	1211	810	889	860	1182	920	871	-0.210964	0.86396	4.59621	0.00361947	0.0253343
PECR	240	237	151	261	235	287	305	324	257	368	273	324	0.336769	1.26292	2.7629	0.00362288	0.025344
GTF2B	1171	955	861	1207	1176	1277	1143	1238	1428	1606	1390	1236	0.211905	1.15822	4.92695	0.0036308	0.025371
LIPG	859	664	650	804	641	911	591	557	655	814	679	639	-0.272461	0.827906	4.14101	0.00362953	0.025371
ZDHHC18	1078	1014	951	1507	1508	1404	1683	1608	1469	1773	1497	1370	0.278909	1.21328	5.12794	0.00363333	0.0253745
NUP37	952	689	738	1399	1162	1273	1235	1310	1372	1597	1270	1306	0.32836	1.25558	4.8849	0.0036384	0.0253958
PER2	1144	1121	764	911	850	1009	753	735	813	1071	818	860	-0.272866	0.827674	4.49892	0.00365885	0.0254886
CLDN12	2405	2327	1799	2264	2635	2511	2456	2529	2861	3349	2694	2617	0.178374	1.13161	5.97863	0.00365985	0.0254886
TMC8	228	211	91	207	143	191	118	117	148	145	145	108	-0.506604	0.703877	1.96034	0.00365951	0.0254886
LOC388796	253	340	187	147	274	254	139	178	191	209	215	146	-0.50212	0.706068	2.4131	0.00365523	0.0254886
ZFYVE21	799	699	590	1017	1033	998	982	996	1060	1317	979	1056	0.258867	1.19654	4.57385	0.00366367	0.0255011
UPP1	604	1594	493	428	608	404	415	449	449	546	404	338	-0.761359	0.589941	3.83028	0.00366927	0.0255259
YWHAZ	77096	73152	59471	86320	83216	88355	82732	85100	91762	110374	89154	89948	0.169158	1.1244	11.0386	0.0036899	0.0256551
ZNF684	101	79	104	93	103	145	155	141	101	199	141	227	0.556238	1.47043	1.73913	0.00369436	0.0256719
UNKL	333	266	255	333	324	294	231	245	290	264	217	253	-0.330238	0.795405	2.79516	0.00371121	0.0257747
LTV1	2894	2318	2226	2698	2679	2741	2584	2999	2968	3526	3480	3448	0.222875	1.16706	6.16569	0.00371977	0.0258198
MDFI	259	303	175	289	291	311	190	213	249	260	237	166	-0.366481	0.775672	2.62083	0.00372364	0.0258324
ZNF263	858	914	818	882	939	983	905	1186	1195	1448	1103	933	0.2495	1.1888	4.65781	0.00372834	0.0258506
TRIM16	919	1366	632	1123	1143	1219	1363	1316	1376	1523	1374	1286	0.312743	1.24207	4.92247	0.00375632	0.0259698
CTGF	117	84	57	83	119	65	66	53	64	50	72	35	-0.671664	0.627782	0.889117	0.00375797	0.0259698
NPC2	1432	1346	1154	2028	1916	1825	1976	1756	2169	2353	2064	1822	0.268739	1.20475	5.49767	0.00375611	0.0259698
CAMSAP2	5491	3716	3753	3772	3775	4072	3641	3305	3082	4508	3247	3530	-0.282076	0.822407	6.58117	0.0037501	0.0259698
BORA	965	1075	732	771	906	915	754	783	788	967	704	669	-0.274097	0.826968	4.38766	0.0037486	0.0259698
FAM190A	230	160	116	163	133	122	103	102	54	121	133	121	-0.608828	0.655729	1.72262	0.00375759	0.0259698
MYCL1	671	1044	498	685	776	789	541	622	690	678	527	582	-0.355339	0.781686	4.07996	0.00377099	0.0260443
XPO7	5424	3950	3995	5607	5217	5578	5719	5763	5943	7164	5589	5568	0.201404	1.14982	7.08386	0.0037729	0.0260443
GRAMD3	917	816	791	1149	1066	1002	1332	1095	1224	1433	1028	1097	0.264754	1.20143	4.74936	0.0037799	0.0260782
TUBB3	805	852	822	1008	1171	1105	730	770	871	1072	873	743	-0.257645	0.836452	4.49261	0.00380704	0.0262509
XRCC4	1215	1140	761	1211	1165	1040	1324	1170	1385	1550	1337	1281	0.240438	1.18135	4.91875	0.00381116	0.0262578
PIM3	1462	1678	1220	1956	2098	1752	2323	2160	2227	2423	1794	1866	0.27595	1.21079	5.57305	0.00381223	0.0262578
TAOK3	1045	728	764	750	813	955	991	1033	889	1374	1013	1140	0.276267	1.21106	4.57611	0.00383232	0.0263817
RDH10	807	702	628	749	851	721	753	823	895	1136	1007	939	0.245128	1.1852	4.37747	0.00384694	0.0264678
LOC81691	208	154	172	262	238	226	151	177	128	229	156	158	-0.404755	0.755365	2.24324	0.00385763	0.0265267
TMEM41B	2673	3210	2077	2036	2114	2220	1726	1972	1971	2273	1897	2211	-0.327445	0.796946	5.78818	0.00386122	0.0265369
MARK1	253	262	154	245	244	250	125	173	175	308	149	179	-0.42651	0.74406	2.38981	0.00386455	0.0265452
ECSIT	522	642	481	730	799	805	788	760	781	1070	748	908	0.284419	1.21792	4.22406	0.003873	0.0265887
GRHL2	901	815	741	756	923	1126	1012	1064	941	1355	1052	1058	0.23516	1.17704	4.60526	0.00388037	0.0266246
ZNF689	228	231	149	290	329	242	315	324	303	390	350	282	0.364999	1.28788	2.83496	0.0039027	0.0267485
RSBN1	1817	1119	1105	1271	1304	1580	1703	1568	1550	2149	1599	1739	0.266539	1.20292	5.25973	0.00390235	0.0267485
TSPYL4	164	164	128	96	145	189	74	99	106	137	121	123	-0.496276	0.708934	1.70626	0.00390487	0.0267488
PKP2	2588	1743	1663	2590	2372	2421	2895	2484	2535	3309	2530	2736	0.244005	1.18428	5.94994	0.00392825	0.0268943
BVES	298	222	157	275	240	330	146	180	203	235	198	237	-0.396297	0.759806	2.50526	0.00393581	0.0269313
SLC16A10	138	91	88	174	144	129	270	165	220	181	195	127	0.55907	1.47332	2.01444	0.00395002	0.026999
SGK2	34	40	29	37	42	20	12	11	28	20	24	25	-0.821725	0.565765	-0.472556	0.00394805	0.026999
ICMT	3888	3108	2854	4404	4347	4531	4160	4383	4416	5560	4477	4783	0.206673	1.15402	6.71715	0.00395599	0.0270103
CCDC18	313	339	207	136	165	226	145	150	150	181	116	214	-0.614724	0.653055	2.30944	0.00395465	0.0270103
HMHA1	591	503	489	567	573	539	491	452	489	456	417	475	-0.292222	0.816643	3.66539	0.00396823	0.0270791
USPL1	2045	1340	1506	1866	1915	1909	2039	2098	1974	2605	2249	2031	0.231231	1.17384	5.61136	0.00400496	0.0272852
C12orf49	1290	1275	1051	1360	1487	1644	1416	1547	1589	1910	1616	1560	0.188277	1.1394	5.19998	0.00400418	0.0272852
TIMM8B	458	561	349	615	561	626	718	672	686	706	654	599	0.299129	1.2304	3.90467	0.00400224	0.0272852
TJP2	1466	1241	1213	1320	1295	1413	1464	1571	1434	1937	1700	1604	0.216133	1.16162	5.19844	0.00402973	0.027439
USO1	14990	12166	10426	12735	12895	14292	14437	14327	14254	18912	14594	15273	0.177279	1.13075	8.45383	0.00403301	0.0274464
RAPGEF6	1100	900	772	916	907	958	707	726	763	1159	828	757	-0.247781	0.842191	4.44708	0.00404065	0.0274835
FKBP9	1623	2024	1507	1711	1955	2084	2096	2041	2242	2577	2133	2124	0.210527	1.15711	5.64615	0.00406204	0.0276139
FASN	34743	24406	24915	37937	37417	39013	32851	27000	26546	35566	23836	23178	-0.288047	0.81901	9.57277	0.00407086	0.0276589
MIR100HG	4353	3294	2964	3797	3813	4037	4246	4340	4147	5115	4291	4268	0.184734	1.13661	6.65721	0.0040738	0.0276638
SCAMP1	4742	4153	3216	4798	4323	5012	4529	4947	4778	6284	5323	5260	0.184211	1.1362	6.89068	0.00408193	0.027704
PARK2	58	46	38	86	69	82	61	91	88	110	121	123	0.597995	1.51361	1.04064	0.00409713	0.0277921
PCBD1	2840	2385	2254	3205	3540	3626	3691	3416	3514	4105	3762	3193	0.228053	1.17125	6.35451	0.00411429	0.0278783
B3GNT3	604	755	508	681	765	714	505	532	578	840	556	483	-0.281454	0.822761	3.96542	0.00411425	0.0278783
ALDH4A1	422	418	343	656	605	556	703	677	729	739	584	528	0.349751	1.27434	3.85209	0.00412944	0.0279658
PDCD4	3854	4695	2859	3694	3631	3565	2921	3083	3224	4073	3259	3240	-0.244842	0.843908	6.45413	0.00413234	0.0279704
PELP1	2110	1841	1765	2353	2469	2454	1863	2031	1957	2356	1886	1701	-0.202582	0.868994	5.68697	0.00415146	0.0280846
TMEM9B	978	1091	811	1082	1192	1164	1210	1234	1306	1401	1187	1264	0.207501	1.15469	4.85404	0.0041744	0.0282245
RAB8B	1648	1343	1014	1749	1640	1826	1829	1807	1652	2313	1723	1891	0.228243	1.17141	5.39911	0.00418477	0.0282794
PXN	4358	5864	3913	6032	6355	5720	6754	6565	6515	7973	6422	5700	0.247242	1.18694	7.22332	0.00420755	0.028418
AMN1	2696	2867	1806	2770	2601	2970	2130	2150	2481	2800	2446	2149	-0.210418	0.864287	5.95388	0.0042159	0.0284561
TEP1	1683	1172	970	1255	1106	1304	1111	1069	1004	1444	890	808	-0.3155	0.803573	4.84416	0.00421775	0.0284561
LOC148709	21	42	13	10	7	43	8	13	2	4	13	14	-1.34745	0.392986	-1.1682	0.00422473	0.0284879
RASSF1	536	481	441	457	546	535	396	441	458	557	411	343	-0.274778	0.826577	3.54816	0.00422965	0.0284922
C15orf23	1399	1367	1001	1555	1510	1398	1154	1096	1294	1451	1225	1203	-0.210702	0.864117	5.02476	0.00422991	0.0284922
C9orf100	339	224	238	260	337	406	233	265	227	315	184	226	-0.374965	0.771124	2.76265	0.00423241	0.0284937
SLC25A17	575	406	379	619	613	818	593	669	718	899	802	745	0.3265	1.25397	4.01472	0.00425241	0.0286129
PTPRF	14793	12502	9773	14079	14034	15816	17217	15637	14996	21602	15030	13553	0.213049	1.15914	8.52919	0.00429148	0.0288603
WWP1	4516	3982	3478	4382	4500	5130	4825	4741	4744	6143	4936	5045	0.164551	1.12082	6.86876	0.0043038	0.0289276
SPDYC	119	120	64	160	133	120	95	67	92	108	88	67	-0.523478	0.695693	1.38092	0.00431771	0.02899
YRDC	1024	1058	784	1290	1360	1299	901	943	1103	1094	918	995	-0.247404	0.842411	4.72967	0.00431542	0.02899
AP1S3	13511	11170	9953	12323	13141	16261	9356	10437	10674	14282	11215	12870	-0.212343	0.863134	8.23236	0.00432337	0.0290125
PAQR7	854	948	899	1289	1425	1281	884	949	1010	1184	879	812	-0.291637	0.816974	4.68955	0.00432961	0.0290388
MLLT3	183	131	122	123	168	182	229	205	147	220	264	217	0.444176	1.36054	2.2	0.00433203	0.0290394
NCK2	726	652	565	740	806	794	824	857	876	906	801	982	0.236852	1.17842	4.30965	0.0043543	0.0291731
ARFIP2	2178	1522	1795	2693	2610	2523	2644	2764	2850	3176	2593	2661	0.267862	1.20402	5.95779	0.00435869	0.0291869
NHSL1	617	666	382	417	547	475	404	363	366	536	423	451	-0.358693	0.779871	3.56078	0.00436936	0.0292427
PSD4	202	249	173	178	298	210	126	176	185	231	172	140	-0.422025	0.746376	2.2947	0.00437923	0.0292931
IPO13	836	798	679	903	1115	1108	828	806	756	936	729	689	-0.252252	0.839585	4.40364	0.00438712	0.0293302
TNK1	271	278	261	223	318	387	233	246	231	272	245	167	-0.381944	0.767403	2.71534	0.00440126	0.0293777
HMGN3	1348	1249	1069	1221	1241	1240	1328	1416	1521	1645	1457	1585	0.212817	1.15895	5.08671	0.00439907	0.0293777
C2CD2	2050	1685	1471	2129	2078	2083	1600	1819	1622	2200	1595	1664	-0.195394	0.873334	5.5127	0.00439811	0.0293777
CUL9	943	847	678	924	989	904	760	825	734	951	742	750	-0.213881	0.862215	4.38691	0.00441103	0.0294272
DAP3	4610	4374	3517	4163	4603	4871	4329	5150	4930	6229	4986	5184	0.16982	1.12492	6.8824	0.0044184	0.0294607
C19orf53	1338	1194	1031	1383	1590	1672	1622	1449	1525	1929	1647	1709	0.211827	1.15815	5.2272	0.00444122	0.0295971
SMURF2	9906	9647	7700	10883	10380	11006	10132	11342	11396	14482	11246	11173	0.162361	1.11912	8.0635	0.00444615	0.0296142
PLEKHJ1	413	353	414	391	502	530	363	344	331	383	381	380	-0.315909	0.803345	3.32682	0.00444912	0.0296182
PLTP	68	151	111	195	170	168	71	102	118	157	67	61	-0.668563	0.629133	1.5987	0.00446043	0.0296777
COMMD6	1276	1343	818	1397	1188	1437	1405	1466	1450	1659	1613	1535	0.238271	1.17958	5.10388	0.00446912	0.0297198
FOXP4	1205	1390	990	1530	1489	1557	1016	1192	1211	1575	1245	1053	-0.228894	0.853289	5.00208	0.00447247	0.0297263
EIF3J	3509	4067	2332	3051	3189	3630	2350	2909	2990	3571	2778	2879	-0.245164	0.84372	6.27362	0.00448988	0.0298103
UBE4B	1989	1620	1264	1928	1563	1852	2040	1864	2004	2543	2026	1934	0.217149	1.16243	5.55045	0.00448904	0.0298103
MRPS34	1518	1381	1229	2043	2028	2014	2000	1895	1965	2518	2154	2044	0.244836	1.18496	5.55775	0.0044935	0.0298185
GRIK5	13	29	39	61	24	77	14	30	2	25	26	11	-1.23282	0.425485	-0.360753	0.00450286	0.0298649
PRICKLE4	86	85	122	72	86	63	46	61	59	78	55	59	-0.631872	0.645339	0.91059	0.00450857	0.0298869
GAS6	759	795	552	903	914	907	1123	950	955	1129	923	898	0.255281	1.19357	4.48705	0.00451305	0.0299007
BRD1	1135	1050	909	1232	1153	1167	1277	1322	1185	1581	1305	1316	0.198938	1.14785	4.92584	0.0045412	0.0300713
CDC123	3186	2687	2358	3114	3553	3335	3066	3441	3604	4382	3501	3538	0.176331	1.13001	6.36226	0.00454472	0.0300787
MFAP3	1354	1214	894	1080	1098	1432	804	956	1029	1251	1094	1096	-0.247172	0.842546	4.78882	0.00454913	0.030092
SAMD10	55	35	74	75	90	109	23	46	49	53	63	41	-0.73559	0.600572	0.614006	0.0045522	0.0300965
NMT2	2089	1760	1731	2631	2380	2094	2615	2545	2575	3172	2369	2360	0.23539	1.17722	5.87591	0.00456825	0.0301707
RALA	2617	2564	1897	2450	2589	2966	2701	2632	2930	3467	2997	3151	0.184877	1.13672	6.09361	0.00456633	0.0301707
SIX5	235	384	283	375	362	391	243	291	274	377	230	242	-0.369465	0.774069	2.94653	0.00458064	0.0302366
CALB2	641	816	578	827	693	773	517	602	647	841	578	602	-0.26924	0.829757	4.07906	0.00458825	0.0302708
GPT2	2286	3951	1610	1703	2071	1961	1555	1689	1788	2151	1529	1727	-0.458765	0.727609	5.65085	0.00459877	0.0303243
TADA1	1024	935	728	1107	1115	1316	1124	1183	1287	1467	1188	1234	0.210615	1.15718	4.82558	0.00461211	0.0303962
ARL5B	3841	3161	2557	2926	2944	3700	2699	2708	2608	3720	2622	2917	-0.216458	0.860676	6.24023	0.00462167	0.0304432
FAM110A	287	297	252	217	355	292	214	277	237	253	173	203	-0.391735	0.762213	2.6839	0.00463076	0.030455
C20orf72	1009	827	799	1152	1162	1192	1068	1235	1225	1362	1317	1287	0.231169	1.17379	4.8221	0.00462849	0.030455
CLIC4	12412	16449	8554	11463	11147	11951	9409	9825	10059	12520	10161	10211	-0.280404	0.823361	8.12565	0.00462739	0.030455
ANXA11	5385	6288	4320	5419	6308	6398	4611	5168	5198	6066	5308	4921	-0.188254	0.877667	7.08616	0.00464241	0.0305156
SBNO1	6264	4509	4590	5289	4877	5422	6168	5840	5850	8111	5706	6291	0.220063	1.16478	7.15873	0.00466579	0.0306416
EARS2	2547	2316	1946	2892	2947	3159	3136	2882	2986	3777	3028	2974	0.191686	1.1421	6.16085	0.00466647	0.0306416
PSMA5	2851	2598	2058	3352	3331	3602	3411	3615	3594	4086	3372	3217	0.20744	1.15464	6.33653	0.00467707	0.0306746
LPIN1	1224	781	940	874	969	841	772	778	771	948	756	781	-0.306119	0.808814	4.45087	0.00467652	0.0306746
SRRM1	8065	5222	6889	9071	8259	8257	8330	9343	9036	11490	10191	9242	0.263932	1.20075	7.74325	0.00467885	0.0306746
TMEM192	1376	1434	981	1395	1346	1422	1037	1117	1269	1518	1176	1113	-0.205642	0.867153	4.97922	0.00468873	0.0307233
FAM169A	3362	3211	2124	2426	2659	3061	2000	2388	2249	3147	2341	2698	-0.254817	0.838094	6.03955	0.00470903	0.0308402
NR2F2	1609	1205	1081	1401	1399	1619	1562	1566	1434	2027	1655	1884	0.223588	1.16763	5.25568	0.00472274	0.0309138
RGMB	1234	965	873	1106	1072	1140	1170	1158	1272	1583	1276	1240	0.200677	1.14924	4.86911	0.00474325	0.0310319
DSTN	8688	8075	6533	9361	9594	10323	9642	9251	10375	12424	9513	10526	0.172071	1.12667	7.88492	0.00476558	0.0311617
ATP5F1	6682	5960	4515	6478	6946	7127	6855	6709	7160	8529	7334	7559	0.170916	1.12577	7.40424	0.00477316	0.0311949
UTP23	1842	1543	1528	2117	2039	1880	1789	2084	2287	2794	2083	2395	0.223885	1.16787	5.65798	0.00480124	0.0313621
FAM107B	2579	3710	1556	1457	1595	1986	1467	1304	1616	1930	1386	1833	-0.512244	0.701131	5.55298	0.00480647	0.0313799
GHITM	7836	8585	5943	8314	9021	9365	8592	8924	9958	11725	9581	9073	0.17574	1.12954	7.78844	0.00481541	0.0314218
OBFC2A	1086	816	859	543	759	673	452	588	609	755	717	627	-0.429823	0.742353	4.15739	0.00482781	0.0314864
CCNB1IP1	4055	4217	2869	4183	4296	4839	4469	4674	4902	5711	4625	4419	0.177635	1.13103	6.78342	0.00483182	0.0314961
C9orf41	1727	1240	1073	1639	1620	1604	1049	1166	1336	1738	1336	1294	-0.234893	0.849748	5.12249	0.00483443	0.0314968
RANGRF	161	190	135	188	198	199	130	172	107	167	156	91	-0.443151	0.735526	1.99502	0.00484033	0.0315051
MAGED1	3688	3686	2937	3979	4056	4171	3251	3295	3411	4279	3544	3270	-0.162251	0.89363	6.49944	0.00484075	0.0315051
PALM3	122	144	165	133	105	106	67	69	55	115	82	140	-0.660883	0.632491	1.47874	0.00484621	0.0315243
LFNG	52	21	65	84	54	118	26	27	23	53	46	49	-0.880526	0.543169	0.411968	0.00486137	0.031592
ZNF488	310	104	190	458	331	318	472	382	372	536	445	449	0.588077	1.50324	3.17661	0.00486167	0.031592
FKBP10	1956	2008	1940	1873	2331	2072	1582	1877	1895	2122	1872	1610	-0.2277	0.853995	5.59518	0.00486898	0.0316231
TRIB1	16343	10727	12718	16792	18069	19986	19342	17512	18484	22993	19132	19705	0.253063	1.19173	8.7742	0.00491821	0.0319263
ANKHD1-EIF4EBP3	104	87	86	75	71	106	75	46	57	92	44	63	-0.569334	0.673928	0.952138	0.00492614	0.0319612
KPNA4	6379	5795	4602	6040	5991	6293	4866	5102	5282	7128	5290	5207	-0.165315	0.891734	7.13955	0.00493324	0.0319907
ALG5	567	470	391	492	578	614	611	673	662	758	555	578	0.243142	1.18357	3.84997	0.00493873	0.0320097
MARK3	3911	3980	3106	4203	3859	4353	3220	3456	3772	4262	3353	3661	-0.173753	0.886533	6.55244	0.0049421	0.032015
CCNE1	646	708	502	667	754	858	716	795	924	923	819	920	0.24651	1.18633	4.2598	0.00494779	0.0320353
DDR2	32	20	14	18	23	11	43	41	33	37	31	25	0.768192	1.70313	-0.453561	0.00495544	0.0320682
ESPL1	854	653	627	890	752	787	671	721	626	820	586	485	-0.291596	0.816998	4.14299	0.00496096	0.0320874
SPATA2	421	336	417	481	494	468	544	538	573	576	591	537	0.296596	1.22824	3.64212	0.00497838	0.0321834
AGTPBP1	1796	1918	1094	1454	1360	1564	1209	1264	1310	1768	1254	1156	-0.279799	0.823706	5.15542	0.00498777	0.0322275
COBL	2284	2138	1775	2259	2294	2478	2672	2433	2442	3346	2228	2723	0.193204	1.1433	5.91242	0.00502135	0.0324277
SLC38A2	52869	43528	33116	31428	36318	38533	33189	30252	31926	39954	30892	36144	-0.292009	0.816764	9.83643	0.00503327	0.032488
CC2D1B	584	562	561	630	635	525	403	551	541	606	472	440	-0.295092	0.81502	3.76977	0.00503764	0.0324994
TFIP11	1071	1106	907	1361	1320	1334	1242	1336	1475	1684	1406	1406	0.205856	1.15337	5.01919	0.00505627	0.0326028
DCTN4	7544	6947	5291	7008	7177	7537	6282	6035	6141	7878	6138	6280	-0.162998	0.893167	7.38074	0.00505905	0.0326039
EXTL3	3136	3024	2184	3742	3410	3478	3976	3893	3875	4734	3324	3266	0.223499	1.16756	6.44159	0.00507279	0.0326757
EED	714	809	559	984	788	794	848	860	1072	1119	972	960	0.264172	1.20095	4.44276	0.0050765	0.0326827
DLG3	2446	2976	1846	2156	2549	2716	1994	2107	2132	2608	2159	2166	-0.223285	0.856613	5.85676	0.00508866	0.0327442
CDKL3	118	131	144	120	163	188	183	197	187	235	210	179	0.39318	1.31329	2.10775	0.00509406	0.0327621
LOC100506660	39	33	30	35	41	55	14	42	30	26	14	7	-0.864065	0.549402	-0.305616	0.0051146	0.0328773
MAPK12	702	759	678	731	901	858	649	692	704	795	689	577	-0.240054	0.846714	4.18892	0.00514009	0.0330242
PRPF38B	2498	1730	1793	2572	2133	2320	2141	2689	2573	3136	2641	3037	0.248473	1.18795	5.92271	0.00514366	0.0330302
NMRAL1	565	690	392	536	660	638	417	525	516	556	483	478	-0.284472	0.821042	3.74999	0.00516342	0.0331401
E2F6	1112	914	918	1071	1187	1505	919	964	955	1203	928	999	-0.228403	0.853579	4.71861	0.00517104	0.0331567
SCAPER	520	462	357	358	339	437	265	326	337	374	402	324	-0.35718	0.780689	3.23932	0.00517131	0.0331567
GBAS	2982	2602	2204	3151	3062	3645	3340	3281	3386	4271	3253	3279	0.178491	1.1317	6.31302	0.00518997	0.0332423
GMIP	327	383	290	319	354	419	246	300	296	389	313	216	-0.322816	0.799508	3.0083	0.00518958	0.0332423
TPM1	601	836	494	584	727	642	475	554	561	621	531	565	-0.298445	0.813128	3.90993	0.00520375	0.0332966
TMEM2	891	829	698	828	810	939	618	623	662	1065	679	787	-0.251526	0.840007	4.29195	0.00520178	0.0332966
ANKRD20A4	21	11	34	4	13	33	58	43	45	43	32	30	1.02393	2.03345	-0.298661	0.00520806	0.0333071
PHOSPHO1	42	44	18	45	58	48	25	38	17	19	11	35	-0.837598	0.559574	-0.184386	0.00523873	0.0334862
ELOVL7	1884	1766	1284	1475	1594	1814	1742	1756	1875	2477	2006	2112	0.21715	1.16244	5.49622	0.00524445	0.0334885
RPS6KA3	3923	3245	2623	3035	3026	3503	3661	3653	3714	5021	3391	4193	0.217081	1.16238	6.47627	0.0052431	0.0334885
COL6A2	3283	3455	2438	3326	3857	3952	3095	2951	3095	3588	2745	3050	-0.189008	0.877209	6.33299	0.00524919	0.0335017
LOC652276	310	311	245	256	178	314	172	218	196	258	209	231	-0.407026	0.754177	2.60795	0.0052691	0.0336117
NACA	26253	26323	19101	26610	27474	27606	26740	28320	29377	35367	29525	29815	0.161449	1.11841	9.42748	0.00527488	0.0336314
SNRPA1	2414	2409	1805	2514	2397	2577	2466	2590	2827	3355	2574	2863	0.174845	1.12884	5.99557	0.00528027	0.0336486
SDAD1	4139	4946	3147	3184	3803	3892	3054	3076	3405	4114	3309	3367	-0.259646	0.835293	6.50096	0.00529193	0.0337057
ELFN1	100	92	89	122	118	116	60	71	94	117	71	77	-0.454432	0.729797	1.25462	0.00529521	0.0337095
C1orf192	212	188	163	172	197	203	97	139	179	193	126	170	-0.403844	0.755842	2.09973	0.00530231	0.0337376
CALML4	700	486	614	689	644	611	686	709	679	1006	890	965	0.320382	1.24866	4.17475	0.00530817	0.0337577
SERGEF	423	344	372	453	530	609	581	534	569	665	550	556	0.283805	1.2174	3.68303	0.00531471	0.0337821
ZMYND19	455	429	382	658	673	596	607	631	719	751	640	740	0.303588	1.23421	3.91691	0.00531766	0.0337837
GCNT1	446	257	307	522	507	613	498	539	621	662	606	621	0.374413	1.29631	3.68061	0.00532265	0.0337983
TTC18	58	65	27	36	26	31	12	45	16	24	8	23	-0.994137	0.502036	-0.28133	0.00533458	0.0338569
C21orf91	1725	1577	1091	1597	1562	1629	1150	1189	1417	1740	1100	1532	-0.242478	0.845292	5.16644	0.00534984	0.0339365
SLC35A1	2424	2576	1780	2322	2396	2595	2627	2660	2692	3456	2595	2681	0.179477	1.13247	5.99578	0.0053547	0.0339501
AGPAT9	1914	2515	1301	2016	1813	1836	1783	1427	1671	1838	1533	1362	-0.307415	0.808088	5.45369	0.00537887	0.0340345
GUF1	2809	2959	1945	2050	2307	2606	1725	2073	2024	2695	2292	2093	-0.259725	0.835247	5.84282	0.00537683	0.0340345
FAM113B	16	14	1	22	11	29	18	14	37	52	34	40	1.01692	2.0236	-0.641222	0.00537301	0.0340345
MKRN1	4239	4702	3091	4281	4423	4446	4749	4612	4782	5906	4865	4971	0.183789	1.13586	6.83465	0.005378	0.0340345
DUSP8	303	239	230	324	373	382	497	452	394	541	341	285	0.382641	1.30373	3.1773	0.00538258	0.034035
DIP2C	1983	1614	1330	1766	1603	1835	1496	1491	1388	2012	1467	1328	-0.211751	0.863489	5.32623	0.00538439	0.034035
TIMP2	12702	11461	9252	14559	13261	13949	14841	14470	14484	17525	13831	13660	0.181732	1.13424	8.40724	0.00539205	0.0340662
C15orf40	312	256	185	200	207	268	171	180	182	278	186	158	-0.382232	0.76725	2.43406	0.00539723	0.0340817
SCO1	1253	1238	1019	1416	1525	1511	1419	1373	1617	1841	1589	1732	0.205491	1.15308	5.1836	0.0054128	0.0341628
DDAH1	2439	2099	1863	2718	2608	2595	2027	2018	2107	2754	2193	2110	-0.182102	0.881418	5.83656	0.00541677	0.0341707
ZDHHC13	929	779	725	902	1097	1092	1049	1021	1041	1402	1112	1046	0.209528	1.15631	4.65772	0.00542389	0.0341984
IGHMBP2	554	423	438	596	508	489	403	434	478	532	332	382	-0.30488	0.80951	3.54128	0.00544106	0.0342894
ITGAX	188	101	155	112	178	106	63	110	118	98	118	78	-0.600371	0.659584	1.60101	0.00545548	0.0343457
ENY2	1464	1447	1092	1440	1379	1559	1546	1508	1540	2017	1637	1750	0.188806	1.13982	5.25252	0.0054537	0.0343457
ARNTL2	1178	1258	833	934	1126	1355	848	917	824	1237	1041	999	-0.25379	0.83869	4.70454	0.00545827	0.0343459
DCAF5	1880	1354	1602	1729	1795	1856	1451	1330	1517	1910	1503	1494	-0.223962	0.856211	5.33905	0.00546474	0.0343694
RTN4RL1	107	65	132	188	222	166	184	237	229	238	207	260	0.567508	1.48196	2.22483	0.00552625	0.0347388
BTRC	3550	2786	2348	2778	2759	3003	2465	2308	2524	3267	2530	2590	-0.205298	0.86736	6.09687	0.00554334	0.0348288
HBG2	25	29	31	60	15	34	50	55	81	71	41	54	0.776632	1.71313	0.239739	0.00554963	0.0348508
SLC35E2B	645	885	488	402	630	668	415	476	488	588	499	519	-0.388238	0.764062	3.80963	0.00555351	0.0348576
PDK1	675	697	506	630	750	794	682	726	794	987	879	941	0.244107	1.18436	4.23156	0.00555921	0.034876
CDC42EP2	362	258	309	280	444	510	297	252	264	296	341	245	-0.400718	0.757481	3.0125	0.00556849	0.0349167
DUS4L	337	301	264	233	338	327	168	221	252	320	278	244	-0.355594	0.781548	2.78037	0.00557489	0.034924
[truncated: 10,521 more rows]
