# Supplementary material for: An Integrative Proteotranscriptomics Approach Reveals New ADAM9 Substrates and Downstream Pathways
Source: Mol Cell Proteomics. 2026 Feb 23;25(4):101538. doi: 10.1016/j.mcpro.2026.101538 (PMC13054030; doi:10.1016/j.mcpro.2026.101538)
Supplement: Supplemental Table S2 [file mmc2.xlsx]

## Sheet: Sheet1
Table S2 All proteins detected in HCT116 cells in this study
Protein IDs	Majority protein IDs	Peptide counts (all)	Peptide counts (razor+unique)	Peptide counts (unique)	Protein names	Gene names	Fasta headers	Number of proteins	Peptides	Razor + unique peptides	Unique peptides	Peptides TMT1	Razor + unique peptides TMT1	Unique peptides TMT1	Sequence coverage [%]	Unique + razor sequence coverage [%]	Unique sequence coverage [%]	Mol. weight [kDa]	Sequence length	Sequence lengths	Q-value	Score	Reporter intensity corrected 1 TMT1	Reporter intensity corrected 2 TMT1	Reporter intensity corrected 3 TMT1	Reporter intensity corrected 4 TMT1	Reporter intensity corrected 5 TMT1	Reporter intensity corrected 6 TMT1	Reporter intensity corrected 7 TMT1	Reporter intensity corrected 8 TMT1	Reporter intensity corrected 9 TMT1	Reporter intensity corrected 10 TMT1	Reporter intensity 1 TMT1	Reporter intensity 2 TMT1	Reporter intensity 3 TMT1	Reporter intensity 4 TMT1	Reporter intensity 5 TMT1	Reporter intensity 6 TMT1	Reporter intensity 7 TMT1	Reporter intensity 8 TMT1	Reporter intensity 9 TMT1	Reporter intensity 10 TMT1	Reporter intensity count 1 TMT1	Reporter intensity count 2 TMT1	Reporter intensity count 3 TMT1	Reporter intensity count 4 TMT1	Reporter intensity count 5 TMT1	Reporter intensity count 6 TMT1	Reporter intensity count 7 TMT1
A0A1V0MCD5;V9JTH3;U3LCV4;U3L9G0;U3L7M8;U3L7I6;U3L7B9;V5JRL7;U5Z856;U3L324;T2HLS5;T1Q7G1;T1Q6I0;V9J408;V9J6L5;V9J9X6;W8DEH1;H9SK52;H9SL14;H9SPG0;H9SR06;L7XP32;L7XP52;U3LQM9;U3LRH3;U3LRT4;H9SCA9;Q9B2Z3;A0A1J0QHF1;A0A1J0QBB5;A0A1J0Q6C2;A0A1J0PUX6;A0A1J0PU08;D9MWW2;F1B5V3;E1B2G8;V9J3Q6;U3M3R7;V9J341;V9J1V9;A0A1L1ZAL1;V5L860;H9SJA3;U3L359;U5Z807;U5PQT0;U3M4Q6;H9PSP0;Q7YCE4;A0A1L1ZDT9;X5C6K8;Q7Y6G2;Q7G…	A0A1V0MCD5;V9JTH3;U3LCV4;U3L9G0;U3L7M8;U3L7I6;U3L7B9;V5JRL7;U5Z856;U3L324;T2HLS5;T1Q7G1;T1Q6I0;V9J408;V9J6L5;V9J9X6;W8DEH1;H9SK52;H9SL14;H9SPG0;H9SR06;L7XP32;L7XP52;U3LQM9;U3LRH3;U3LRT4;H9SCA9;Q9B2Z3;A0A1J0QHF1;A0A1J0QBB5;A0A1J0Q6C2;A0A1J0PUX6;A0A1J0PU08;D9MWW2;F1B5V3;E1B2G8;V9J3Q6;U3M3R7;V9J341;V9J1V9;A0A1L1ZAL1;V5L860;H9SJA3;U3L359;U5Z807;U5PQT0;U3M4Q6;H9PSP0;Q7YCE4;A0A1L1ZDT9;X5C6K8;Q7Y6G2;Q7G…	2;2;2;2;2;2;2;2;2;2;2;2;2;2;2;2;2;2;2;2;2;2;2;2;2;2;2;2;2;2;2;2;2;2;2;2;2;2;2;2;2;2;2;2;2;2;2;2;2;2;2;2;2;2;2;2;2;2;2;2;2;2;2;2;2;2;2;2;2;2;2;2;2;2;2;2;2;2;2;2;2;2;2;2;2;2;2;2;2;2;2;2;2;2;2;2;2;2;2;2;2;2;2;2;2;2;2;2;2;2;2;2;2;2;2;2;2;2;2;2;2;2;2;2;2;2;2;2;2;2;2;2;2;2;2;2;2;2;2;2;2;2;2;2;2;2;2;2;2;2;2;2;2;2;2;2;2;2;2;2;2;2;2;2;2;2;2;2;2;2;2;2;2;2;2;2;2;2;2;2;2;2;2;2;2;2;2;2;2;2;2;2;2;2;2;2;2;2;2;2…	2;2;2;2;2;2;2;2;2;2;2;2;2;2;2;2;2;2;2;2;2;2;2;2;2;2;2;2;2;2;2;2;2;2;2;2;2;2;2;2;2;2;2;2;2;2;2;2;2;2;2;2;2;2;2;2;2;2;2;2;2;2;2;2;2;2;2;2;2;2;2;2;2;2;2;2;2;2;2;2;2;2;2;2;2;2;2;2;2;2;2;2;2;2;2;2;2;2;2;2;2;2;2;2;2;2;2;2;2;2;2;2;2;2;2;2;2;2;2;2;2;2;2;2;2;2;2;2;2;2;2;2;2;2;2;2;2;2;2;2;2;2;2;2;2;2;2;2;2;2;2;2;2;2;2;2;2;2;2;2;2;2;2;2;2;2;2;2;2;2;2;2;2;2;2;2;2;2;2;2;2;2;2;2;2;2;2;2;2;2;2;2;2;2;2;2;2;2;2;2…	2;2;2;2;2;2;2;2;2;2;2;2;2;2;2;2;2;2;2;2;2;2;2;2;2;2;2;2;2;2;2;2;2;2;2;2;2;2;2;2;2;2;2;2;2;2;2;2;2;2;2;2;2;2;2;2;2;2;2;2;2;2;2;2;2;2;2;2;2;2;2;2;2;2;2;2;2;2;2;2;2;2;2;2;2;2;2;2;2;2;2;2;2;2;2;2;2;2;2;2;2;2;2;2;2;2;2;2;2;2;2;2;2;2;2;2;2;2;2;2;2;2;2;2;2;2;2;2;2;2;2;2;2;2;2;2;2;2;2;2;2;2;2;2;2;2;2;2;2;2;2;2;2;2;2;2;2;2;2;2;2;2;2;2;2;2;2;2;2;2;2;2;2;2;2;2;2;2;2;2;2;2;2;2;2;2;2;2;2;2;2;2;2;2;2;2;2;2;2;2…	NADH-ubiquinone oxidoreductase chain 2;Tyrosine-protein kinase TXK	ND2;ndh2;MT-ND2;NADH2;TXK	tr|A0A1V0MCD5|A0A1V0MCD5_HUMAN NADH-ubiquinone oxidoreductase chain 2 OS=Homo sapiens OX=9606 GN=ND2 PE=3 SV=1;tr|V9JTH3|V9JTH3_HUMAN NADH-ubiquinone oxidoreductase chain 2 OS=Homo sapiens OX=9606 GN=ND2 PE=3 SV=1;tr|U3LCV4|U3LCV4_HUMAN NADH-ubiquinone oxi	950	2	2	2	2	2	2	4.5999999999999996	4.5999999999999996	4.5999999999999996	39.009	347	347;347;347;347;347;347;347;347;347;347;347;347;347;347;347;347;347;347;347;347;347;347;347;347;347;347;347;347;347;347;347;347;347;347;347;347;347;347;347;347;347;347;347;347;347;347;347;347;347;347;347;347;347;347;347;347;347;347;347;347;347;347;347;347;347;347;347;347;347;347;347;347;347;347;347;347;347;347;347;347;347;347;347;347;347;347;347;347;347;347;347;347;347;347;347;347;347;347;347;347…	0	3.8980000000000001	441850	321700	332690	369360	334910	352820	276000	337820	281190	395020	413880	304210	344890	370470	339510	361920	283790	344790	275860	381720	5	5	5	5	5	5	5
P03915;Q8W946;Q8HNR2;Q8HG24;Q8HG21;Q8HG20;Q8HG18;Q8HAS6;Q85KW4;U3LC10;Q85KW1;Q85KU7;Q85KT3;Q85KS1;Q7YEG8;Q8WCY9;Q6VID5;Q6VHD5;Q4VFA5;Q8WCW4;Q4GW05;Q8W8U1;Q8WCW1;Q4GVS7;Q8WCW2;Q7YCE2;Q7YCC4;Q7Y823;Q7Y7F0;Q7Y6Z2;Q7GXT4;Q7GWT3;Q7GWL6;Q6WQ97;Q6VKL7;Q6VIZ4;Q7YEF9;Q6VIX6;Q7YEG3;Q85KR4;Q8WCW9;Q8WCX8;Q8WCW7;Q4GW31;Q4GVZ2;Q4GUX8;A0A1J0QHS8;Q6RPF2;Q6RNL1;Q6RMM5;Q6RMK4;Q6RMF4;Q6PZ35;Q5XTE4;Q5XTD1;Q5XT79;Q5X…	P03915;Q8W946;Q8HNR2;Q8HG24;Q8HG21;Q8HG20;Q8HG18;Q8HAS6;Q85KW4;U3LC10;Q85KW1;Q85KU7;Q85KT3;Q85KS1;Q7YEG8;Q8WCY9;Q6VID5;Q6VHD5;Q4VFA5;Q8WCW4;Q4GW05;Q8W8U1;Q8WCW1;Q4GVS7;Q8WCW2;Q7YCE2;Q7YCC4;Q7Y823;Q7Y7F0;Q7Y6Z2;Q7GXT4;Q7GWT3;Q7GWL6;Q6WQ97;Q6VKL7;Q6VIZ4;Q7YEF9;Q6VIX6;Q7YEG3;Q85KR4;Q8WCW9;Q8WCX8;Q8WCW7;Q4GW31;Q4GVZ2;Q4GUX8;A0A1J0QHS8;Q6RPF2;Q6RNL1;Q6RMM5;Q6RMK4;Q6RMF4;Q6PZ35;Q5XTE4;Q5XTD1;Q5XT79;Q5X…	3;3;3;3;3;3;3;3;3;3;3;3;3;3;3;3;3;3;3;3;3;3;3;3;3;3;3;3;3;3;3;3;3;3;3;3;3;3;3;3;3;3;3;3;3;3;3;3;3;3;3;3;3;3;3;3;3;3;3;3;3;3;3;3;3;3;3;3;3;3;3;3;3;3;3;3;3;3;3;3;3;3;3;3;3;3;3;3;3;3;3;3;3;3;3;3;3;3;3;3;3;3;3;3;3;3;3;3;3;3;3;3;3;3;3;3;3;3;3;3;3;3;3;3;3;3;3;3;3;3;3;3;3;3;3;3;3;3;3;3;3;3;3;3;3;3;3;3;3;3;3;3;3;3;3;3;3;3;3;3;3;3;3;3;3;3;3;3;3;3;3;3;3;3;3;3;3;3;3;3;3;3;3;3;3;3;3;3;3;3;3;3;3;3;3;3;3;3;3;3…	3;3;3;3;3;3;3;3;3;3;3;3;3;3;3;3;3;3;3;3;3;3;3;3;3;3;3;3;3;3;3;3;3;3;3;3;3;3;3;3;3;3;3;3;3;3;3;3;3;3;3;3;3;3;3;3;3;3;3;3;3;3;3;3;3;3;3;3;3;3;3;3;3;3;3;3;3;3;3;3;3;3;3;3;3;3;3;3;3;3;3;3;3;3;3;3;3;3;3;3;3;3;3;3;3;3;3;3;3;3;3;3;3;3;3;3;3;3;3;3;3;3;3;3;3;3;3;3;3;3;3;3;3;3;3;3;3;3;3;3;3;3;3;3;3;3;3;3;3;3;3;3;3;3;3;3;3;3;3;3;3;3;3;3;3;3;3;3;3;3;3;3;3;3;3;3;3;3;3;3;3;3;3;3;3;3;3;3;3;3;3;3;3;3;3;3;3;3;3;3…	3;3;3;3;3;3;3;3;3;3;3;3;3;3;3;3;3;3;3;3;3;3;3;3;3;3;3;3;3;3;3;3;3;3;3;3;3;3;3;3;3;3;3;3;3;3;3;3;3;3;3;3;3;3;3;3;3;3;3;3;3;3;3;3;3;3;3;3;3;3;3;3;3;3;3;3;3;3;3;3;3;3;3;3;3;3;3;3;3;3;3;3;3;3;3;3;3;3;3;3;3;3;3;3;3;3;3;3;3;3;3;3;3;3;3;3;3;3;3;3;3;3;3;3;3;3;3;3;3;3;3;3;3;3;3;3;3;3;3;3;3;3;3;3;3;3;3;3;3;3;3;3;3;3;3;3;3;3;3;3;3;3;3;3;3;3;3;3;3;3;3;3;3;3;3;3;3;3;3;3;3;3;3;3;3;3;3;3;3;3;3;3;3;3;3;3;3;3;3;3…	NADH-ubiquinone oxidoreductase chain 5	MT-ND5;ND5;NADH5;ndh5	sp|P03915|NU5M_HUMAN NADH-ubiquinone oxidoreductase chain 5 OS=Homo sapiens OX=9606 GN=MT-ND5 PE=1 SV=2;tr|Q8W946|Q8W946_HUMAN NADH-ubiquinone oxidoreductase chain 5 OS=Homo sapiens OX=9606 GN=ND5 PE=3 SV=2;tr|Q8HNR2|Q8HNR2_HUMAN NADH-ubiquinone oxidoreduc	1613	3	3	3	3	3	3	5.0999999999999996	5.0999999999999996	5.0999999999999996	67.025999999999996	603	603;603;603;603;603;603;603;603;603;603;603;603;603;603;603;603;603;603;603;603;603;603;603;603;603;603;603;603;603;603;603;603;603;603;603;603;603;603;603;603;603;603;603;603;603;603;603;603;603;603;603;603;603;603;603;603;603;603;603;603;603;603;603;603;603;603;603;603;603;603;603;603;603;603;603;603;603;603;603;603;603;603;603;603;603;603;603;603;603;603;603;603;603;603;603;603;603;603;603;603…	0	11.606	33564	32891	31930	30408	27291	33486	30572	28356	27458	28682	31489	31021	32424	30996	28165	33928	30791	29015	27096	27874	3	3	3	3	3	3	3
P03905;Q4F0G8;Q305P2;Q305M9;Q305J0;Q4GQY8;Q541L8;Q8HB66;Q5S8X4;Q85KY1;Q7YEE1;Q7YCF7;Q7YCD8;Q7YCC8;Q7Y891;Q7Y7S0;Q7Y7B0;Q4EWT1;Q4F0N3;Q6WQ46;Q4F2K9;S5RPJ8;Q8HNR0;Q8HCA7;U5ZC24;Q4GR66;Q4GQ65;Q4GJP1;Q4GJM8;Q4GI58;Q4GI32;Q4GGG0;Q4GE93;Q4G8Y4;Q4G822;Q4F6A9;Q7GSH8;Q6VLU5;T1Q517;V9JFH6;A0A075X8B5;A0A1S6N5C1;D8L3G1;D6C1H9;Q2LHW3;Q2LHT7;D7NMF1;E2CZ45;E0Y551;E0Y476;E0AG48;D7SF85;K9R3M7;D7NV19;D6R6Z6;V9IZQ9…	P03905;Q4F0G8;Q305P2;Q305M9;Q305J0;Q4GQY8;Q541L8;Q8HB66;Q5S8X4;Q85KY1;Q7YEE1;Q7YCF7;Q7YCD8;Q7YCC8;Q7Y891;Q7Y7S0;Q7Y7B0;Q4EWT1;Q4F0N3;Q6WQ46;Q4F2K9;S5RPJ8;Q8HNR0;Q8HCA7;U5ZC24;Q4GR66;Q4GQ65;Q4GJP1;Q4GJM8;Q4GI58;Q4GI32;Q4GGG0;Q4GE93;Q4G8Y4;Q4G822;Q4F6A9;Q7GSH8;Q6VLU5;T1Q517;V9JFH6;A0A075X8B5;A0A1S6N5C1;D8L3G1;D6C1H9;Q2LHW3;Q2LHT7;D7NMF1;E2CZ45;E0Y551;E0Y476;E0AG48;D7SF85;K9R3M7;D7NV19;D6R6Z6;V9IZQ9…	2;2;2;2;2;2;2;2;2;2;2;2;2;2;2;2;2;2;2;2;2;2;2;2;2;2;2;2;2;2;2;2;2;2;2;2;2;2;2;2;2;2;2;2;2;2;2;2;2;2;2;2;2;2;2;2;2;2;2;2;2;2;2;2;2;2;2;2;2;2;2;2;2;2;2;2;2;2;2;2;2;2;2;2;2;2;2;2;2;2;2;2;2;2;2;2;2;2;2;2;2;2;2;2;2;2;2;2;2;2;2;2;2;2;2;2;2;2;2;2;2;2;2;2;2;2;2;2;2;2;2;2;2;2;2;2;2;2;2;2;2;2;2;2;2;2;2;2;2;2;2;2;2;2;2;2;2;2;2;2;2;2;2;2;2;2;2;2;2;2;2;2;2;2;2;2;2;2;2;2;2;2;2;2;2;2;2;2;2;2;2;2;2;2;2;2;2;2;2;2…	2;2;2;2;2;2;2;2;2;2;2;2;2;2;2;2;2;2;2;2;2;2;2;2;2;2;2;2;2;2;2;2;2;2;2;2;2;2;2;2;2;2;2;2;2;2;2;2;2;2;2;2;2;2;2;2;2;2;2;2;2;2;2;2;2;2;2;2;2;2;2;2;2;2;2;2;2;2;2;2;2;2;2;2;2;2;2;2;2;2;2;2;2;2;2;2;2;2;2;2;2;2;2;2;2;2;2;2;2;2;2;2;2;2;2;2;2;2;2;2;2;2;2;2;2;2;2;2;2;2;2;2;2;2;2;2;2;2;2;2;2;2;2;2;2;2;2;2;2;2;2;2;2;2;2;2;2;2;2;2;2;2;2;2;2;2;2;2;2;2;2;2;2;2;2;2;2;2;2;2;2;2;2;2;2;2;2;2;2;2;2;2;2;2;2;2;2;2;2;2…	2;2;2;2;2;2;2;2;2;2;2;2;2;2;2;2;2;2;2;2;2;2;2;2;2;2;2;2;2;2;2;2;2;2;2;2;2;2;2;2;2;2;2;2;2;2;2;2;2;2;2;2;2;2;2;2;2;2;2;2;2;2;2;2;2;2;2;2;2;2;2;2;2;2;2;2;2;2;2;2;2;2;2;2;2;2;2;2;2;2;2;2;2;2;2;2;2;2;2;2;2;2;2;2;2;2;2;2;2;2;2;2;2;2;2;2;2;2;2;2;2;2;2;2;2;2;2;2;2;2;2;2;2;2;2;2;2;2;2;2;2;2;2;2;2;2;2;2;2;2;2;2;2;2;2;2;2;2;2;2;2;2;2;2;2;2;2;2;2;2;2;2;2;2;2;2;2;2;2;2;2;2;2;2;2;2;2;2;2;2;2;2;2;2;2;2;2;2;2;2…	NADH-ubiquinone oxidoreductase chain 4	MT-ND4;ND4;NADH4;ndh4	sp|P03905|NU4M_HUMAN NADH-ubiquinone oxidoreductase chain 4 OS=Homo sapiens OX=9606 GN=MT-ND4 PE=1 SV=1;tr|Q4F0G8|Q4F0G8_HUMAN NADH-ubiquinone oxidoreductase chain 4 OS=Homo sapiens OX=9606 GN=ND4 PE=3 SV=1;tr|Q305P2|Q305P2_HUMAN NADH-ubiquinone oxidoreduc	676	2	2	2	2	2	2	4.8	4.8	4.8	51.58	459	459;459;459;459;459;459;459;459;459;459;459;459;459;459;459;459;459;459;459;459;459;459;459;459;459;459;459;459;459;459;459;459;459;459;459;459;459;459;459;459;303;459;459;459;459;459;459;459;459;459;459;459;459;459;459;459;459;459;459;459;459;459;459;459;459;459;459;459;459;459;459;459;459;459;459;459;459;459;459;459;459;459;459;459;459;459;459;459;459;459;459;454;459;459;459;459;459;459;459;459…	1.5678999999999999E-4	2.9245999999999999	116990	88999	91238	109110	87989	105490	81317	81484	82354	84164	109610	84240	94242	109050	89654	107440	83019	83892	80814	81722	3	3	3	3	3	3	3
Q9Y5S9;A0A023T787;A0A0J9YW13	Q9Y5S9;A0A023T787;A0A0J9YW13	5;5;3	5;5;3	5;5;3	RNA-binding protein 8A	RBM8A;RBM8	sp|Q9Y5S9|RBM8A_HUMAN RNA-binding protein 8A OS=Homo sapiens OX=9606 GN=RBM8A PE=1 SV=1;tr|A0A023T787|A0A023T787_HUMAN RNA-binding protein 8A OS=Homo sapiens OX=9606 GN=RBM8 PE=2 SV=1;tr|A0A0J9YW13|A0A0J9YW13_HUMAN RNA-binding protein 8A (Fragment) OS=Homo	3	5	5	5	5	5	5	31.6	31.6	31.6	19.888999999999999	174	174;174;106	0	23.021999999999998	3424900	3290600	3214600	3200000	3021500	3220100	3280500	3408500	3568400	2904300	3212900	3105300	3271400	3245900	3095900	3295200	3328200	3432300	3491000	2844600	17	17	17	17	16	17	17
Q92544;A0A0C4DFM1;A0A024QYR3;B4DH88;B4DKC1;Q6ZTK5;B4DYH6;F8WCN2;F2Z2L1	Q92544;A0A0C4DFM1;A0A024QYR3;B4DH88;B4DKC1;Q6ZTK5;B4DYH6	10;10;10;8;8;6;5;1;1	10;10;10;8;8;6;5;1;1	10;10;10;8;8;6;5;1;1	Transmembrane 9 superfamily member 4	TM9SF4	sp|Q92544|TM9S4_HUMAN Transmembrane 9 superfamily member 4 OS=Homo sapiens OX=9606 GN=TM9SF4 PE=1 SV=2;tr|A0A0C4DFM1|A0A0C4DFM1_HUMAN Transmembrane 9 superfamily member OS=Homo sapiens OX=9606 GN=TM9SF4 PE=1 SV=1;tr|A0A024QYR3|A0A024QYR3_HUMAN Transmembran	9	10	10	10	10	10	10	19.5	19.5	19.5	74.518000000000001	642	642;625;642;549;601;528;250;68;85	0	22.413	854240	767320	779930	816250	714540	729170	642280	698260	691770	706390	801190	724890	795020	821650	730000	750070	658000	709640	677050	686490	15	16	15	15	16	14	15
P60484;F6KCZ3;A0A1V0DNR7;A0A6G6A825;O43460;F6KD01;F6KD02;F6KCZ4;A0A386NCS8;F6KCZ5;A0A024QYR6;O14781;A0A087X033;A0A2P0XNP6;H6WA51;H6WA46;A0A2R4SE35;H6WA52	P60484;F6KCZ3;A0A1V0DNR7;A0A6G6A825;O43460;F6KD01;F6KD02;F6KCZ4;A0A386NCS8;F6KCZ5;A0A024QYR6	5;5;5;5;5;5;5;5;5;5;5;2;2;2;1;1;1;1	5;5;5;5;5;5;5;5;5;5;5;2;2;2;1;1;1;1	5;5;5;5;5;5;5;5;5;5;5;2;2;2;1;1;1;1	Phosphatidylinositol 3,4,5-trisphosphate 3-phosphatase and dual-specificity protein phosphatase PTEN	PTEN;PTH2	sp|P60484|PTEN_HUMAN Phosphatidylinositol 3,4,5-trisphosphate 3-phosphatase and dual-specificity protein phosphatase PTEN OS=Homo sapiens OX=9606 GN=PTEN PE=1 SV=1;tr|F6KCZ3|F6KCZ3_HUMAN Phosphatidylinositol 3,4,5-trisphosphate 3-phosphatase and dual-speci	18	5	5	5	5	5	5	22.1	22.1	22.1	47.165999999999997	403	403;403;549;475;403;403;403;403;403;403;576;338;153;61;55;79;79;55	0	22.643000000000001	16163	11925	14768	15303	15766	14667	18099	21159	26504	21105	15159	11295	15085	15255	16056	15237	18525	21122	25655	20523	3	3	3	3	3	3	3
Q99805;B3KSG9;A0A024QYR8	Q99805;B3KSG9;A0A024QYR8	6;6;6	6;6;6	6;6;6	Transmembrane 9 superfamily member 2	TM9SF2	sp|Q99805|TM9S2_HUMAN Transmembrane 9 superfamily member 2 OS=Homo sapiens OX=9606 GN=TM9SF2 PE=1 SV=1;tr|B3KSG9|B3KSG9_HUMAN Transmembrane 9 superfamily member OS=Homo sapiens OX=9606 PE=2 SV=1;tr|A0A024QYR8|A0A024QYR8_HUMAN Transmembrane 9 superfamily me	3	6	6	6	6	6	6	9.6999999999999993	9.6999999999999993	9.6999999999999993	75.775000000000006	663	663;573;663	0	17.561	210660	148900	151670	227070	184490	188160	177500	196540	224540	212830	197280	141440	158310	224050	185730	195160	182190	199270	218400	206260	5	5	5	5	5	5	5
Q9HD45;Q96JZ5;A0A024QYS2;Q8WUB5;Q5TB53;B4DN13;Q96K55;Q8NCC4	Q9HD45;Q96JZ5;A0A024QYS2;Q8WUB5;Q5TB53	5;5;5;4;3;2;2;2	5;5;5;4;3;2;2;2	5;5;5;4;3;2;2;2	Transmembrane 9 superfamily member 3	TM9SF3;SMBP	sp|Q9HD45|TM9S3_HUMAN Transmembrane 9 superfamily member 3 OS=Homo sapiens OX=9606 GN=TM9SF3 PE=1 SV=2;tr|Q96JZ5|Q96JZ5_HUMAN Transmembrane 9 superfamily member OS=Homo sapiens OX=9606 GN=SMBP PE=2 SV=1;tr|A0A024QYS2|A0A024QYS2_HUMAN Transmembrane 9 superf	8	5	5	5	5	5	5	8.3000000000000007	8.3000000000000007	8.3000000000000007	67.887	589	589;545;589;521;253;254;329;399	0	8.4492999999999991	436760	372820	372100	468980	405350	374790	388310	374080	475690	399680	409440	353010	382220	466890	410400	389190	398190	379930	463230	387550	5	5	5	5	5	6	5
P61966;A0A2R8YGH5;A0A024QYT6;H7C1E4	P61966;A0A2R8YGH5;A0A024QYT6;H7C1E4	4;4;4;3	4;4;4;3	4;4;4;3	AP-1 complex subunit sigma-1A	AP1S1	sp|P61966|AP1S1_HUMAN AP-1 complex subunit sigma-1A OS=Homo sapiens OX=9606 GN=AP1S1 PE=1 SV=1;tr|A0A2R8YGH5|A0A2R8YGH5_HUMAN AP complex subunit sigma OS=Homo sapiens OX=9606 GN=AP1S1 PE=1 SV=1;tr|A0A024QYT6|A0A024QYT6_HUMAN AP complex subunit sigma OS=Hom	4	4	4	4	4	4	4	25.9	25.9	25.9	18.733000000000001	158	158;157;158;191	0	14.307	681420	612690	604400	542320	540510	560410	582540	556300	550130	545900	638970	577590	617260	554010	555520	572100	588650	563900	541560	531210	6	6	6	6	6	6	6
Q99613;B4DVQ5;A0A024QYU9;A1KYQ7;B5ME19;B4DDN4;B4DRU0;B4DVU3;B4E2Z6;B3KNZ4;A0A024QYX7;Q3B7B9;H3BPE4;H3BTY8;H3BPE3	Q99613;B4DVQ5;A0A024QYU9;A1KYQ7;B5ME19;B4DDN4;B4DRU0;B4DVU3;B4E2Z6;B3KNZ4;A0A024QYX7	29;29;29;28;27;27;26;26;25;23;19;6;4;1;1	29;29;29;28;27;27;26;26;25;23;19;6;4;1;1	29;29;29;28;27;27;26;26;25;23;19;6;4;1;1	Eukaryotic translation initiation factor 3 subunit C;Eukaryotic translation initiation factor 3 subunit C-like protein	EIF3C;EIF3CL	sp|Q99613|EIF3C_HUMAN Eukaryotic translation initiation factor 3 subunit C OS=Homo sapiens OX=9606 GN=EIF3C PE=1 SV=1;tr|B4DVQ5|B4DVQ5_HUMAN Eukaryotic translation initiation factor 3 subunit C OS=Homo sapiens OX=9606 GN=EIF3C PE=2 SV=1;tr|A0A024QYU9|A0A02	15	29	29	29	29	29	29	29	29	29	105.34	913	913;898;913;913;914;792;735;761;784;699;597;252;148;79;132	0	110.92	10357000	8864200	8647300	8114200	8733100	7124800	7064900	6918100	6711500	6714500	9707800	8359400	8886600	8249900	8848000	7339500	7257900	7018500	6605100	6536800	66	66	65	65	66	64	66
Q9H875;E9PC43;B4DQF4;A0A024QYV5	Q9H875;E9PC43;B4DQF4;A0A024QYV5	2;2;2;2	2;2;2;2	2;2;2;2	PRKR-interacting protein 1	PRKRIP1	sp|Q9H875|PKRI1_HUMAN PRKR-interacting protein 1 OS=Homo sapiens OX=9606 GN=PRKRIP1 PE=1 SV=1;tr|E9PC43|E9PC43_HUMAN PRKR-interacting protein 1 OS=Homo sapiens OX=9606 GN=PRKRIP1 PE=1 SV=1;tr|B4DQF4|B4DQF4_HUMAN cDNA FLJ58924, highly similar to Homo sapien	4	2	2	2	2	2	2	9.8000000000000007	9.8000000000000007	9.8000000000000007	20.997	184	184;127;127;184	1.6009999999999999E-4	3.1991999999999998	17617	21521	16367	15422	18112	18547	17761	11525	16602	9853.7999999999993	16526	20248	16706	16069	18332	18569	18031	11994	16352	9649.7000000000007	1	1	1	1	1	1	1
O43900;H0Y413;B7Z8D2;B7Z6S4;B2RBS3;A0A024QYW5;Q6IAE4	O43900;H0Y413;B7Z8D2;B7Z6S4;B2RBS3;A0A024QYW5;Q6IAE4	2;2;2;2;2;2;1	2;2;2;2;2;2;1	2;2;2;2;2;2;1	Prickle-like protein 3	PRICKLE3;LMO6	sp|O43900|PRIC3_HUMAN Prickle planar cell polarity protein 3 OS=Homo sapiens OX=9606 GN=PRICKLE3 PE=1 SV=2;tr|H0Y413|H0Y413_HUMAN Prickle planar cell polarity protein 3 OS=Homo sapiens OX=9606 GN=PRICKLE3 PE=1 SV=2;tr|B7Z8D2|B7Z8D2_HUMAN cDNA FLJ53948, hig	7	2	2	2	2	2	2	6.3	6.3	6.3	68.608000000000004	615	615;547;547;577;615;615;615	0	6.0891999999999999	21016	22881	21124	18842	20369	23101	18614	19049	18737	17717	19725	21555	21401	19409	20749	23254	19013	19480	18392	17281	2	2	2	2	2	2	2
P98179;A0A024QYX3	P98179;A0A024QYX3	2;2	2;2	2;2	RNA-binding protein 3	RBM3	sp|P98179|RBM3_HUMAN RNA-binding protein 3 OS=Homo sapiens OX=9606 GN=RBM3 PE=1 SV=1;tr|A0A024QYX3|A0A024QYX3_HUMAN RNA binding motif (RNP1, RRM) protein 3, isoform CRA_c OS=Homo sapiens OX=9606 GN=RBM3 PE=4 SV=1	2	2	2	2	2	2	2	10.8	10.8	10.8	17.170000000000002	157	157;157	1.6129E-4	3.3102	103100	130660	119460	79206	92299	84613	67084	91767	91754	58393	96885	122770	119620	83721	95047	86216	70291	91771	89009	58151	2	2	2	2	2	2	2
Q9UET6;A0A024QYX5;A0A0S2Z5C9;B3KN91;B7Z4K4	Q9UET6;A0A024QYX5;A0A0S2Z5C9;B3KN91;B7Z4K4	5;5;5;4;3	5;5;5;4;3	5;5;5;4;3	Putative tRNA (cytidine(32)/guanosine(34)-2-O)-methyltransferase	FTSJ1	sp|Q9UET6|TRM7_HUMAN Putative tRNA (cytidine(32)/guanosine(34)-2-O)-methyltransferase OS=Homo sapiens OX=9606 GN=FTSJ1 PE=1 SV=2;tr|A0A024QYX5|A0A024QYX5_HUMAN Putative tRNA (cytidine(32)/guanosine(34)-2-O)-methyltransferase OS=Homo sapiens OX=9606 GN=FT	5	5	5	5	5	5	5	20.399999999999999	20.399999999999999	20.399999999999999	36.079000000000001	329	329;329;337;327;192	0	15.196	70838	65040	60794	54685	56978	88682	83340	79267	84101	87960	66410	61282	62283	56564	58933	88522	83281	81071	82542	85165	2	2	2	2	2	2	2
O95208;A0A024QYY1;B7ZKM5;I3L2B2;B3KMB3;E9PBC1;F6PQP6;B7Z4W7;I3L2H1;I3L356;J3KTF6;B7Z3A5;J3QLN2;J3KSC7;J3KSA6;Q6NSL9;J3KSF8	O95208;A0A024QYY1;B7ZKM5;I3L2B2;B3KMB3;E9PBC1;F6PQP6;B7Z4W7	7;7;7;7;7;7;7;6;2;2;1;1;1;1;1;1;1	7;7;7;7;7;7;7;6;2;2;1;1;1;1;1;1;1	7;7;7;7;7;7;7;6;2;2;1;1;1;1;1;1;1	Epsin-2	EPN2	sp|O95208|EPN2_HUMAN Epsin-2 OS=Homo sapiens OX=9606 GN=EPN2 PE=1 SV=3;tr|A0A024QYY1|A0A024QYY1_HUMAN Epsin 2, isoform CRA_a OS=Homo sapiens OX=9606 GN=EPN2 PE=3 SV=1;tr|B7ZKM5|B7ZKM5_HUMAN ENTH domain-containing protein OS=Homo sapiens OX=9606 PE=2 SV=1;t	17	7	7	7	7	7	7	10.6	10.6	10.6	68.480999999999995	641	641;641;577;577;484;484;409;253;349;251;38;349;95;75;62;61;32	0	16.981000000000002	386950	342270	316150	332750	336690	297080	297660	287790	285490	300690	362640	322990	325610	336960	340700	305850	304190	292530	280840	291830	7	6	6	7	7	7	7
O60256;A0A024QYY3;B2R7R5;E7EPA1;C9JDU5;C9K0K7;C9JJS3;E7EW35;C9JDH0;I3L164;I3L331;I3L0S1;I3L4G9;I3L1T1;I3L2J4;I3L3B8;I3L275	O60256;A0A024QYY3;B2R7R5;E7EPA1;C9JDU5;C9K0K7;C9JJS3;E7EW35;C9JDH0	9;9;9;9;8;8;8;6;6;4;4;2;1;1;1;1;1	8;8;8;8;8;8;8;6;6;4;4;1;0;1;1;1;1	8;8;8;8;8;8;8;6;6;4;4;1;0;1;1;1;1	Phosphoribosyl pyrophosphate synthase-associated protein 2	PRPSAP2	sp|O60256|KPRB_HUMAN Phosphoribosyl pyrophosphate synthase-associated protein 2 OS=Homo sapiens OX=9606 GN=PRPSAP2 PE=1 SV=1;tr|A0A024QYY3|A0A024QYY3_HUMAN Phosphoribosyl pyrophosphate synthetase-associated protein 2, isoform CRA_a OS=Homo sapiens OX=9606	17	9	8	8	9	8	8	26.8	23	23	40.924999999999997	369	369;369;369;268;176;244;194;161;140;104;93;260;143;47;78;57;22	0	15.75	441910	431890	405930	410800	368840	360590	343190	353420	322200	369780	414480	407470	413560	416540	377320	371770	349460	359100	317270	358860	10	10	10	10	10	10	10
O00512;Q1JQ81;A0A024QYY4	O00512;Q1JQ81;A0A024QYY4	3;3;3	3;3;3	3;3;3	B-cell CLL/lymphoma 9 protein	BCL9	sp|O00512|BCL9_HUMAN B-cell CLL/lymphoma 9 protein OS=Homo sapiens OX=9606 GN=BCL9 PE=1 SV=4;tr|Q1JQ81|Q1JQ81_HUMAN B-cell CLL/lymphoma 9 OS=Homo sapiens OX=9606 GN=BCL9 PE=2 SV=1;tr|A0A024QYY4|A0A024QYY4_HUMAN B-cell CLL/lymphoma 9, isoform CRA_a OS=Homo	3	3	3	3	3	3	3	5.4	5.4	5.4	149.29	1426	1426;1426;1426	0	17.27	11645	7306.2	6802.8	7867.5	6714.7	3936.8	7672.5	5430.1	3044.8	4523.5	10894	6893.4	7011.4	7868.2	6843.5	4244.2	7601.1	5405.1	3105.1	4435.5	4	2	2	3	3	2	4
Q5M775;B4E2A4;A0A024QYY9;B4DQ24;B4DIW7;J3KSG2;B4DW07;J3QQM0;J3KRN9	Q5M775;B4E2A4;A0A024QYY9;B4DQ24;B4DIW7;J3KSG2	9;9;9;7;7;5;4;3;2	9;9;9;7;7;5;4;3;2	9;9;9;7;7;5;4;3;2	Cytospin-B	SPECC1	sp|Q5M775|CYTSB_HUMAN Cytospin-B OS=Homo sapiens OX=9606 GN=SPECC1 PE=1 SV=1;tr|B4E2A4|B4E2A4_HUMAN cDNA FLJ53275, highly similar to Homo sapiens spectrin domain with coiled-coils 1 (SPECC1), transcript variant, mRNA OS=Homo sapiens OX=9606 PE=2 SV=1;tr|A0	9	9	9	9	9	9	9	10.7	10.7	10.7	118.58	1068	1068;987;1068;665;844;534;408;202;167	0	21.588000000000001	259190	225480	248700	211020	223090	206540	210620	239100	186210	216580	243190	212690	252540	214400	228490	212380	213930	240150	183820	211510	8	8	8	7	8	8	8
P60059;A0A024QYZ0	P60059;A0A024QYZ0	2;2	2;2	2;2	Protein transport protein Sec61 subunit gamma	SEC61G	sp|P60059|SC61G_HUMAN Protein transport protein Sec61 subunit gamma OS=Homo sapiens OX=9606 GN=SEC61G PE=1 SV=1;tr|A0A024QYZ0|A0A024QYZ0_HUMAN Protein transport protein Sec61 subunit gamma OS=Homo sapiens OX=9606 GN=SEC61G PE=3 SV=1	2	2	2	2	2	2	2	36.799999999999997	36.799999999999997	36.799999999999997	7.7412000000000001	68	68;68	0	19.576000000000001	32722	37503	33477	35376	23615	35711	29754	29294	29523	31488	30717	35379	33755	35961	24813	36341	29894	30081	28997	30525	2	2	2	2	2	2	2
O60645;A0A024QYZ6;D6RB59;Q69YP2;Q6ZNJ2;H0Y995;B2RE06;D6RBR9	O60645;A0A024QYZ6;D6RB59;Q69YP2	8;8;7;7;3;3;2;1	8;8;7;7;3;3;2;1	8;8;7;7;3;3;2;1	Exocyst complex component 3	EXOC3;DKFZp762K123	sp|O60645|EXOC3_HUMAN Exocyst complex component 3 OS=Homo sapiens OX=9606 GN=EXOC3 PE=1 SV=3;tr|A0A024QYZ6|A0A024QYZ6_HUMAN Exocyst complex component 3 OS=Homo sapiens OX=9606 GN=EXOC3 PE=3 SV=1;tr|D6RB59|D6RB59_HUMAN Exocyst complex component 3 OS=Homo sa	8	8	8	8	8	8	8	13.6	13.6	13.6	85.566000000000003	745	745;745;462;673;472;473;449;68	0	27.28	252770	230760	219990	229610	215520	221770	223250	240920	216680	205860	236990	217820	225260	232410	219990	227670	226230	242330	213030	201600	8	8	8	8	8	8	8
O60826;B7ZAR0;A0A024QZ03;B4DPB6;B4DLA4	O60826;B7ZAR0;A0A024QZ03;B4DPB6	11;11;11;10;5	11;11;11;10;5	11;11;11;10;5	Coiled-coil domain-containing protein 22	CCDC22	sp|O60826|CCD22_HUMAN Coiled-coil domain-containing protein 22 OS=Homo sapiens OX=9606 GN=CCDC22 PE=1 SV=1;tr|B7ZAR0|B7ZAR0_HUMAN Coiled-coil domain-containing protein 22 OS=Homo sapiens OX=9606 PE=2 SV=1;tr|A0A024QZ03|A0A024QZ03_HUMAN Coiled-coil domain-c	5	11	11	11	11	11	11	27.6	27.6	27.6	70.754999999999995	627	627;580;627;580;355	0	58.277999999999999	424380	383550	385720	351380	362940	305500	305050	326540	332930	336940	398010	361710	393460	357200	369620	315950	313960	330260	325670	327180	9	9	9	9	9	9	9
O60831;B3KN29;A0A024QZ22;A6NP52;A6NM71;B4DFG8	O60831;B3KN29;A0A024QZ22;A6NP52;A6NM71	4;4;4;2;2;1	4;4;4;2;2;1	4;4;4;2;2;1	PRA1 family protein 2	PRAF2	sp|O60831|PRAF2_HUMAN PRA1 family protein 2 OS=Homo sapiens OX=9606 GN=PRAF2 PE=1 SV=1;tr|B3KN29|B3KN29_HUMAN PRA1 family protein OS=Homo sapiens OX=9606 PE=2 SV=1;tr|A0A024QZ22|A0A024QZ22_HUMAN PRA1 family protein OS=Homo sapiens OX=9606 GN=PRAF2 PE=3 SV=	6	4	4	4	4	4	4	26.4	26.4	26.4	19.257999999999999	178	178;178;178;160;292;292	0	6.9363000000000001	267090	233000	238740	229120	216430	282550	259760	268300	262830	275200	250470	219910	243720	233010	222760	285570	261690	272910	257920	267290	6	6	6	6	5	6	6
Q9UBN7;A0A024QZ26;Q9NSW6;B3KNA1;B4DZH6;C9J172;Q9BRX7;E7EP63;E7ER52;A6NDI8;B3KT76;B4DZN1;A0A2R8YDE6;C9JEF4;A0A2R8YCS4;B3KVK5;B3KMC3;Q9NZS3;A0A2R8Y5Z4;B4DJ18;A0A2R8YD35;B3KY98	Q9UBN7;A0A024QZ26;Q9NSW6;B3KNA1;B4DZH6;C9J172;Q9BRX7;E7EP63;E7ER52;A6NDI8;B3KT76;B4DZN1;A0A2R8YDE6;C9JEF4;A0A2R8YCS4	4;4;4;3;3;3;3;3;3;3;3;2;2;2;2;1;1;1;1;1;1;1	4;4;4;3;3;3;3;3;3;3;3;2;2;2;2;1;1;1;1;1;1;1	4;4;4;3;3;3;3;3;3;3;3;2;2;2;2;1;1;1;1;1;1;1	Histone deacetylase 6	HDAC6;DKFZp566E044	sp|Q9UBN7|HDAC6_HUMAN Histone deacetylase 6 OS=Homo sapiens OX=9606 GN=HDAC6 PE=1 SV=2;tr|A0A024QZ26|A0A024QZ26_HUMAN Histone deacetylase 6, isoform CRA_c OS=Homo sapiens OX=9606 GN=HDAC6 PE=4 SV=1;tr|Q9NSW6|Q9NSW6_HUMAN Uncharacterized protein DKFZp566E04	22	4	4	4	4	4	4	3.7	3.7	3.7	131.41999999999999	1215	1215;1215;1209;817;1229;142;146;167;171;210;876;1205;1160;51;162;863;726;1066;91;296;110;578	0	10.089	454190	443460	424410	369250	399310	374780	382180	360910	385690	326430	426060	417800	432050	378880	407840	382440	389370	365660	378530	318810	4	4	4	4	4	4	4
P31040;A0A024QZ30;D6RFM5;Q0QF12;B3KT34;A0A087X1I3;B4DYN5;B3KYA5;A0A494C1T6;H0Y8X1;B7Z668;B7Z6J5	P31040;A0A024QZ30;D6RFM5;Q0QF12;B3KT34;A0A087X1I3;B4DYN5	14;14;13;12;11;11;10;6;6;3;1;1	14;14;13;12;11;11;10;6;6;3;1;1	14;14;13;12;11;11;10;6;6;3;1;1	Succinate dehydrogenase [ubiquinone] flavoprotein subunit, mitochondrial	SDHA	sp|P31040|SDHA_HUMAN Succinate dehydrogenase [ubiquinone] flavoprotein subunit, mitochondrial OS=Homo sapiens OX=9606 GN=SDHA PE=1 SV=2;tr|A0A024QZ30|A0A024QZ30_HUMAN Succinate dehydrogenase [ubiquinone] flavoprotein subunit, mitochondrial OS=Homo sapiens	12	14	14	14	14	14	14	26.7	26.7	26.7	72.691000000000003	664	664;664;583;550;439;519;668;258;356;126;106;263	0	73.427999999999997	5957300	5804600	4682800	5686900	5340900	3522600	3550300	3870600	3458800	3764200	5581700	5478200	4845200	5732700	5354600	3740400	3701400	3903500	3400000	3664300	27	26	26	27	26	26	26
Q9H0G5;B7Z4B1;A0A024QZ33;B7ZL27;B2R9Y2;Q05DD5;K7EMD8;K7ERM9	Q9H0G5;B7Z4B1;A0A024QZ33;B7ZL27;B2R9Y2;Q05DD5	8;8;8;8;8;5;1;1	8;8;8;8;8;5;1;1	8;8;8;8;8;5;1;1	Nuclear speckle splicing regulatory protein 1	NSRP1;CCDC55	sp|Q9H0G5|NSRP1_HUMAN Nuclear speckle splicing regulatory protein 1 OS=Homo sapiens OX=9606 GN=NSRP1 PE=1 SV=1;tr|B7Z4B1|B7Z4B1_HUMAN Coiled-coil domain-containing protein 55 OS=Homo sapiens OX=9606 PE=2 SV=1;tr|A0A024QZ33|A0A024QZ33_HUMAN Coiled-coil doma	8	8	8	8	8	8	8	16.7	16.7	16.7	66.388999999999996	558	558;490;504;534;558;353;104;157	0	21.585000000000001	195640	162940	175960	143570	160370	168190	151110	157780	169360	152150	183460	153590	179560	147010	164000	170230	154610	160240	165480	148160	6	6	7	7	6	6	6
Q9H0H0;J3KMZ7;A0A024QZ48;B4DQZ5;A0A2R8Y4Z6;J3KRH0;A0A2R8Y7F8	Q9H0H0;J3KMZ7;A0A024QZ48;B4DQZ5	8;8;8;7;3;1;1	8;8;8;7;3;1;1	8;8;8;7;3;1;1	Integrator complex subunit 2	INTS2	sp|Q9H0H0|INT2_HUMAN Integrator complex subunit 2 OS=Homo sapiens OX=9606 GN=INTS2 PE=1 SV=2;tr|J3KMZ7|J3KMZ7_HUMAN Integrator complex subunit 2 OS=Homo sapiens OX=9606 GN=INTS2 PE=1 SV=1;tr|A0A024QZ48|A0A024QZ48_HUMAN Integrator complex subunit 2, isoform	7	8	8	8	8	8	8	10.3	10.3	10.3	134.32	1204	1204;1196;1196;1196;332;79;199	0	11.826000000000001	32370	25778	24228	28594	27508	28104	29152	31179	33923	32710	30320	24365	25173	28673	27761	28885	29681	31495	33026	31741	5	5	5	4	4	4	5
Q14254;Q6FG43;J3QLD9;A0A024QZ62;E7EMK3;Q9BTI6;K7EKW9	Q14254;Q6FG43;J3QLD9;A0A024QZ62;E7EMK3;Q9BTI6;K7EKW9	10;10;10;10;10;9;6	10;10;10;10;10;9;6	10;10;10;10;10;9;6	Flotillin-2	FLOT2;hCG_1998851	sp|Q14254|FLOT2_HUMAN Flotillin-2 OS=Homo sapiens OX=9606 GN=FLOT2 PE=1 SV=2;tr|Q6FG43|Q6FG43_HUMAN Flotillin OS=Homo sapiens OX=9606 GN=FLOT2 PE=2 SV=1;tr|J3QLD9|J3QLD9_HUMAN Flotillin OS=Homo sapiens OX=9606 GN=FLOT2 PE=1 SV=1;tr|A0A024QZ62|A0A024QZ62_HU	7	10	10	10	10	10	10	21.7	21.7	21.7	47.064	428	428;379;428;428;483;385;249	0	17.13	261010	315950	289650	273170	302810	297690	277200	301570	404460	296530	245180	297780	291910	279780	306980	303210	286990	305400	391550	288530	9	9	9	9	9	9	9
Q92614;A0A0D9SFK2;A0A024QZ63;B4DYM1;B4E0T8;B4DZ32;H0YEV9;B3KVF8;B4DFN7;A0A1B0GWJ6	Q92614;A0A0D9SFK2;A0A024QZ63;B4DYM1;B4E0T8	22;22;22;15;14;9;5;3;3;2	22;22;22;15;14;9;5;3;3;2	22;22;22;15;14;9;5;3;3;2	Unconventional myosin-XVIIIa	MYO18A;hCG_27198	sp|Q92614|MY18A_HUMAN Unconventional myosin-XVIIIa OS=Homo sapiens OX=9606 GN=MYO18A PE=1 SV=3;tr|A0A0D9SFK2|A0A0D9SFK2_HUMAN Unconventional myosin-XVIIIa OS=Homo sapiens OX=9606 GN=MYO18A PE=1 SV=1;tr|A0A024QZ63|A0A024QZ63_HUMAN HCG27198, isoform CRA_c OS	10	22	22	22	22	22	22	12.1	12.1	12.1	233.11	2054	2054;2038;2039;1642;1181;935;172;285;320;340	0	88.686999999999998	630110	542330	509170	531030	539720	571040	575260	597030	603720	624210	590470	511800	525050	538950	548630	582840	583490	604690	591470	605790	21	19	22	21	21	21	22
P09972;B7Z3K9;A0A024QZ64;B7Z1N6;B7Z1Y2;A8MVZ9;B7Z3K7;J3KSV6;J3QKP5;K7EKH5;C9J8F3;B7Z1Z9;B7Z1L5;J3QKK1;B7Z1H6;A0A087WXX2;A0A3B3IS80;A0A024R145;A8K430;P05062;Q8NHT3	P09972;B7Z3K9;A0A024QZ64;B7Z1N6;B7Z1Y2;A8MVZ9;B7Z3K7;J3KSV6;J3QKP5;K7EKH5;C9J8F3;B7Z1Z9	18;18;18;17;17;15;12;11;11;10;10;10;7;6;6;2;2;2;2;2;2	13;13;13;12;12;13;9;9;9;8;8;5;4;6;6;1;1;1;1;1;1	13;13;13;12;12;13;9;9;9;8;8;5;4;6;6;1;1;1;1;1;1	Fructose-bisphosphate aldolase C;Fructose-bisphosphate aldolase	ALDOC	sp|P09972|ALDOC_HUMAN Fructose-bisphosphate aldolase C OS=Homo sapiens OX=9606 GN=ALDOC PE=1 SV=2;tr|B7Z3K9|B7Z3K9_HUMAN Fructose-bisphosphate aldolase OS=Homo sapiens OX=9606 PE=2 SV=1;tr|A0A024QZ64|A0A024QZ64_HUMAN Fructose-bisphosphate aldolase OS=Homo	21	18	13	13	18	13	13	46.7	40.4	40.4	39.454999999999998	364	364;451;364;325;345;336;287;175;180;135;149;261;206;122;130;316;342;364;364;364;316	0	101.42	11549000	12692000	10748000	11551000	10865000	9963800	10339000	11914000	8681500	11623000	10833000	11969000	10955000	11746000	11046000	10343000	10482000	11972000	8595800	11313000	64	63	62	65	62	61	61
Q7L7X3;A0A024QZ70;J3QS76	Q7L7X3;A0A024QZ70	11;11;2	11;11;2	11;11;2	Serine/threonine-protein kinase TAO1	TAOK1	sp|Q7L7X3|TAOK1_HUMAN Serine/threonine-protein kinase TAO1 OS=Homo sapiens OX=9606 GN=TAOK1 PE=1 SV=1;tr|A0A024QZ70|A0A024QZ70_HUMAN TAO kinase 1, isoform CRA_a OS=Homo sapiens OX=9606 GN=TAOK1 PE=4 SV=1	3	11	11	11	11	11	11	14.5	14.5	14.5	116.07	1001	1001;1001;79	0	56.031999999999996	208380	193120	197210	171690	190900	288450	270940	283900	274720	264490	195490	182060	200650	176870	196850	287990	271090	287520	269570	257960	9	9	9	8	9	9	9
Q9UHV7;A0A024QZ75;J3QRB7	Q9UHV7;A0A024QZ75	4;4;1	4;4;1	4;4;1	Mediator of RNA polymerase II transcription subunit 13	MED13;THRAP1	sp|Q9UHV7|MED13_HUMAN Mediator of RNA polymerase II transcription subunit 13 OS=Homo sapiens OX=9606 GN=MED13 PE=1 SV=3;tr|A0A024QZ75|A0A024QZ75_HUMAN Mediator of RNA polymerase II transcription subunit 13 OS=Homo sapiens OX=9606 GN=THRAP1 PE=3 SV=1	3	4	4	4	4	4	4	3	3	3	239.29	2174	2174;2174;327	0	19.329999999999998	55492	43800	44700	42917	45278	38158	38085	34035	34717	38204	51993	41337	46076	43435	45902	39226	38983	34742	34183	36974	2	3	3	3	3	3	3
Q96C19;A0A024QZ77;H0Y4Y4;Q9BUP0;Q53SA2;Q7Z2R5;B4DEE0;A0A087X1Z2;A0A024R493;Q59EU6;C9JTV4;Q8WYH2	Q96C19;A0A024QZ77	13;13;6;2;2;2;2;2;2;2;1;1	13;13;6;2;2;2;2;2;2;2;1;1	13;13;6;2;2;2;2;2;2;2;1;1	EF-hand domain-containing protein D2	EFHD2	sp|Q96C19|EFHD2_HUMAN EF-hand domain-containing protein D2 OS=Homo sapiens OX=9606 GN=EFHD2 PE=1 SV=1;tr|A0A024QZ77|A0A024QZ77_HUMAN EF-hand domain family, member D2, isoform CRA_a OS=Homo sapiens OX=9606 GN=EFHD2 PE=2 SV=1	12	13	13	13	13	13	13	53.3	53.3	53.3	26.696999999999999	240	240;240;179;239;138;142;142;142;239;265;81;127	0	80.375	5791200	5676700	4884900	4712800	4631500	4422100	4342400	4293200	3452900	4344300	5428600	5348000	5012100	4831400	4725700	4537900	4400400	4360300	3429100	4221800	31	31	31	31	31	31	31
Q6PIW8;A0A024QZ89;Q9H9E3;A0A6I8PIQ6;A0A0A0MS45;J3KNI1;A2VCL3;Q8N8L9;H3BMV9;H3BSD2;B4DDL2;E9PRT5;J3QLW1;J3KRB5;H3BQB2	Q6PIW8;A0A024QZ89;Q9H9E3;A0A6I8PIQ6;A0A0A0MS45;J3KNI1;A2VCL3;Q8N8L9	12;12;11;11;11;11;9;9;5;4;4;3;2;2;1	12;12;11;11;11;11;9;9;5;4;4;3;2;2;1	12;12;11;11;11;11;9;9;5;4;4;3;2;2;1	Conserved oligomeric Golgi complex subunit 4	COG4	tr|Q6PIW8|Q6PIW8_HUMAN Component of oligomeric Golgi complex 4 (Fragment) OS=Homo sapiens OX=9606 GN=COG4 PE=2 SV=1;tr|A0A024QZ89|A0A024QZ89_HUMAN Component of oligomeric Golgi complex 4 OS=Homo sapiens OX=9606 GN=COG4 PE=3 SV=1;sp|Q9H9E3|COG4_HUMAN Conser	15	12	12	12	12	12	12	20.7	20.7	20.7	86.646000000000001	763	763;789;785;764;768;789;438;695;189;126;447;96;72;157;143	0	36.515999999999998	783160	659350	746170	653000	675530	610760	582640	575860	642730	626970	734760	622350	758160	660860	690070	626680	598860	586950	628430	607500	14	14	14	14	14	14	13
P29317;A0A024QZA8;B4DL04;Q96HF4;Q15375;P54764;Q9UF33;J3KR66;Q53TA0;Q58F15;E9PG71;A1MA61;A0A0B4J1T8	P29317;A0A024QZA8;B4DL04;Q96HF4	22;22;20;12;1;1;1;1;1;1;1;1;1	22;22;20;12;1;1;1;1;1;1;1;1;1	20;20;18;11;0;0;0;0;0;0;0;0;0	Ephrin type-A receptor 2;Receptor protein-tyrosine kinase	EPHA2	sp|P29317|EPHA2_HUMAN Ephrin type-A receptor 2 OS=Homo sapiens OX=9606 GN=EPHA2 PE=1 SV=2;tr|A0A024QZA8|A0A024QZA8_HUMAN Receptor protein-tyrosine kinase OS=Homo sapiens OX=9606 GN=EPHA2 PE=4 SV=1;tr|B4DL04|B4DL04_HUMAN Receptor protein-tyrosine kinase OS=	13	22	22	20	22	22	20	22.8	22.8	21	108.27	976	976;976;654;253;998;986;1036;373;711;949;949;986;1130	0	57.036000000000001	10327000	9723200	9074200	9281500	8772300	9199500	9341100	9110700	8951600	9261400	9683000	9173700	9283100	9424600	8968000	9415200	9448700	9245000	8806100	8998700	41	40	40	41	41	40	40
A0A024QZB4;P50225;H3BRY5;Q59GG0;P50226;H3BQX5;E9PKW4;Q9UMT9;E9PKR8;H3BNY7;E9PM76	A0A024QZB4;P50225;H3BRY5;Q59GG0	11;10;9;6;5;4;3;2;2;1;1	11;10;9;6;5;4;3;2;2;1;1	6;5;5;2;2;2;1;0;2;0;1	Sulfotransferase;Sulfotransferase 1A1	hCG_1993905;SULT1A1	tr|A0A024QZB4|A0A024QZB4_HUMAN Sulfotransferase OS=Homo sapiens OX=9606 GN=hCG_1993905 PE=3 SV=1;sp|P50225|ST1A1_HUMAN Sulfotransferase 1A1 OS=Homo sapiens OX=9606 GN=SULT1A1 PE=1 SV=3;tr|H3BRY5|H3BRY5_HUMAN Sulfotransferase (Fragment) OS=Homo sapiens OX=9	11	11	11	6	11	11	6	42.7	42.7	24.4	34.197000000000003	295	295;295;281;247;295;169;262;42;192;87;221	0	22.664999999999999	1148700	956230	947040	950450	888960	1027300	1019200	1065400	1030200	1156100	1076700	902610	973200	963730	912300	1048300	1028900	1080700	1011100	1120300	13	13	12	13	13	13	13
Q9BWN1;A0A024QZB5;H3BND2;Q96D88;H3BQL8;A0A024QZF0	Q9BWN1;A0A024QZB5;H3BND2;Q96D88	3;3;2;2;1;1	3;3;2;2;1;1	3;3;2;2;1;1	Proline-rich protein 14	PRR14;MGC3121	sp|Q9BWN1|PRR14_HUMAN Proline-rich protein 14 OS=Homo sapiens OX=9606 GN=PRR14 PE=1 SV=1;tr|A0A024QZB5|A0A024QZB5_HUMAN Tantalus domain-containing protein OS=Homo sapiens OX=9606 GN=MGC3121 PE=4 SV=1;tr|H3BND2|H3BND2_HUMAN Proline-rich protein 14 (Fragment	6	3	3	3	3	3	3	8.4	8.4	8.4	64.328000000000003	585	585;585;242;558;104;430	0	7.7515000000000001	133240	120750	121800	98307	114430	126960	114240	117130	142090	115180	124970	113740	124190	101350	117000	127900	116950	119190	138290	112070	4	4	4	3	4	4	4
A0A087WVT1;A0A024QZB9;Q96MX3;H9KV89;B3KS76;A0A024RD10;A0A024RCU3;B4DYI9;Q9Y5A5;A0A087WUV0;A0A024RCW5;A0A0A0MS50;E9PJ50;Q59EZ7;B4E2H9;B4DH87;B4DY65;F5H032;F8WEL6;B2R956;B3KUX2;D3DUC1;A0A024R1C4;A8K6R9;A0A087X254;O75346;Q8WWI3;F8W6Y9;B3KN61;A0A0C4DFQ3;A0A024R3M3;B4E0D0;A0A087WXA8;A0A087WT67;B4DRM0;B7ZAB8;Q59FE0;B9EG95;B4DGI1;B7Z851;B2R8P9;B4DI05;Q6ZNA0;A0A024R3X8;A0A087X2B0;Q96F93;B3KNE6;B4DHU8;I3L…	A0A087WVT1;A0A024QZB9;Q96MX3	3;3;3;1;1;1;1;1;1;1;1;1;1;1;1;1;1;1;1;1;1;1;1;1;1;1;1;1;1;1;1;1;1;1;1;1;1;1;1;1;1;1;1;1;1;1;1;1;1;1;1;1;1;1;1;1;1;1;1;1;1;1;1;1;1;1;1;1;1;1;1;1;1;1;1;1;1;1;1;1;1;1;1;1;1;1;1;1;1;1;1;1;1;1;1;1	2;2;2;0;0;0;0;0;0;0;0;0;0;0;0;0;0;0;0;0;0;0;0;0;0;0;0;0;0;0;0;0;0;0;0;0;0;0;0;0;0;0;0;0;0;0;0;0;0;0;0;0;0;0;0;0;0;0;0;0;0;0;0;0;0;0;0;0;0;0;0;0;0;0;0;0;0;0;0;0;0;0;0;0;0;0;0;0;0;0;0;0;0;0;0;0	2;2;2;0;0;0;0;0;0;0;0;0;0;0;0;0;0;0;0;0;0;0;0;0;0;0;0;0;0;0;0;0;0;0;0;0;0;0;0;0;0;0;0;0;0;0;0;0;0;0;0;0;0;0;0;0;0;0;0;0;0;0;0;0;0;0;0;0;0;0;0;0;0;0;0;0;0;0;0;0;0;0;0;0;0;0;0;0;0;0;0;0;0;0;0;0	Zinc finger protein 48	ZNF48;ZNF553	tr|A0A087WVT1|A0A087WVT1_HUMAN Zinc finger protein 48 OS=Homo sapiens OX=9606 GN=ZNF48 PE=1 SV=1;tr|A0A024QZB9|A0A024QZB9_HUMAN Zinc finger protein 553, isoform CRA_a OS=Homo sapiens OX=9606 GN=ZNF553 PE=4 SV=1;sp|Q96MX3|ZNF48_HUMAN Zinc finger protein 48	96	3	2	2	3	2	2	9.5	4	4	53.987000000000002	495	495;619;618;736;592;587;570;567;547;522;515;604;147;488;496;736;474;474;592;613;466;683;779;742;740;499;402;464;648;613;648;647;643;633;619;474;698;504;428;333;345;331;464;302;364;373;302;401;115;647;402;570;683;821;657;522;610;495;614;529;521;481;345;731;865;498;498;604;699;639;629;761;584;238;207;268;340;443;446;167;445;436;222;232;521;648;335;177;348;302;430;436;446;566;358;409	2.2601000000000001E-3	2.4333	16517	19564	17021	12868	17366	20821	19729	18225	18308	16370	15506	18394	17229	13595	17727	20744	19875	18557	18038	15993	3	3	3	3	3	3	3
O95400;A0A024QZC1;Q5QTR6;A0A0S2Z5J7	O95400;A0A024QZC1;Q5QTR6	7;7;4;2	7;7;4;2	7;7;4;2	CD2 antigen cytoplasmic tail-binding protein 2	CD2BP2	sp|O95400|CD2B2_HUMAN CD2 antigen cytoplasmic tail-binding protein 2 OS=Homo sapiens OX=9606 GN=CD2BP2 PE=1 SV=1;tr|A0A024QZC1|A0A024QZC1_HUMAN CD2 antigen (Cytoplasmic tail) binding protein 2, isoform CRA_a OS=Homo sapiens OX=9606 GN=CD2BP2 PE=2 SV=1;tr|Q	4	7	7	7	7	7	7	27	27	27	37.646000000000001	341	341;341;190;99	0	40.372999999999998	262290	251000	243250	224670	220110	215600	196080	201460	204880	205750	246020	236650	247700	229070	224960	220720	200810	205070	200770	199870	9	9	10	9	9	9	9
Q9H5H4;B7Z2Y7;H3BS42;B2RD90;A0A024QZC8	Q9H5H4;B7Z2Y7;H3BS42;B2RD90;A0A024QZC8	2;2;2;2;2	2;2;2;2;2	2;2;2;2;2	Zinc finger protein 768	ZNF768;FLJ23436	sp|Q9H5H4|ZN768_HUMAN Zinc finger protein 768 OS=Homo sapiens OX=9606 GN=ZNF768 PE=1 SV=2;tr|B7Z2Y7|B7Z2Y7_HUMAN cDNA FLJ59521, moderately similar to Zinc finger and SCAN domain-containing protein 2 OS=Homo sapiens OX=9606 PE=2 SV=1;tr|H3BS42|H3BS42_HUMAN	5	2	2	2	2	2	2	3.9	3.9	3.9	60.228000000000002	540	540;453;509;520;540	9.6381999999999995E-3	1.5698000000000001	18008	13255	13837	14422	18739	14777	11498	16775	22549	16683	16871	12525	14386	14527	18604	15116	12343	16903	21656	16224	2	1	2	1	2	1	1
Q07020;A0A024QZD1;J3QQ67;Q0QEW2;G3V203;H0YHA7;F8VYV2;F8VUA6;B4DDY5;A0A075B7A0;F8VXR6	Q07020;A0A024QZD1;J3QQ67;Q0QEW2;G3V203;H0YHA7;F8VYV2;F8VUA6;B4DDY5;A0A075B7A0	8;8;8;7;7;7;6;5;5;5;1	8;8;8;7;7;7;6;5;5;5;1	8;8;8;7;7;7;6;5;5;5;1	60S ribosomal protein L18	RPL18	sp|Q07020|RL18_HUMAN 60S ribosomal protein L18 OS=Homo sapiens OX=9606 GN=RPL18 PE=1 SV=2;tr|A0A024QZD1|A0A024QZD1_HUMAN Ribosomal protein L18, isoform CRA_c OS=Homo sapiens OX=9606 GN=RPL18 PE=3 SV=1;tr|J3QQ67|J3QQ67_HUMAN 60S ribosomal protein L18 (Fragm	11	8	8	8	8	8	8	42.6	42.6	42.6	21.634	188	188;188;190;164;164;167;133;130;137;138;84	0	51.817999999999998	20045000	16062000	15873000	16044000	16511000	15975000	17346000	18261000	17550000	19040000	18782000	15162000	16391000	16242000	16799000	16422000	17586000	18419000	17223000	18480000	51	52	51	51	52	50	51
P08621;A0A024QZD5;A8KAQ5;M0QYR1;B3KPV0;M0QX04;Q9UFS1	P08621;A0A024QZD5;A8KAQ5	16;16;15;7;6;2;1	16;16;15;7;6;2;1	16;16;15;7;6;2;1	U1 small nuclear ribonucleoprotein 70 kDa	SNRNP70;SNRP70	sp|P08621|RU17_HUMAN U1 small nuclear ribonucleoprotein 70 kDa OS=Homo sapiens OX=9606 GN=SNRNP70 PE=1 SV=2;tr|A0A024QZD5|A0A024QZD5_HUMAN U1 small nuclear ribonucleoprotein 70 kDa OS=Homo sapiens OX=9606 GN=SNRP70 PE=4 SV=1;tr|A8KAQ5|A8KAQ5_HUMAN U1 small	7	16	16	16	16	16	16	38.200000000000003	38.200000000000003	38.200000000000003	51.555999999999997	437	437;437;437;94;341;33;122	0	83.932000000000002	10052000	9768900	9142200	8442600	8946900	9234300	9257400	9421500	8702800	8711300	9427400	9207000	9329900	8647600	9132700	9401600	9372600	9522900	8569100	8499200	57	57	57	56	57	57	57
Q9H7E2;A0A024QZE0;B1AMN9;F2Z2Y2	Q9H7E2;A0A024QZE0	8;8;2;1	8;8;2;1	8;8;2;1	Tudor domain-containing protein 3	TDRD3	sp|Q9H7E2|TDRD3_HUMAN Tudor domain-containing protein 3 OS=Homo sapiens OX=9606 GN=TDRD3 PE=1 SV=1;tr|A0A024QZE0|A0A024QZE0_HUMAN Tudor domain-containing protein 3 OS=Homo sapiens OX=9606 GN=TDRD3 PE=4 SV=1	4	8	8	8	8	8	8	16	16	16	73.183999999999997	651	651;651;129;116	0	19.477	142620	135710	131820	125730	129780	116990	116120	122600	125480	97008	133780	127990	134380	127820	131970	120180	118890	123320	122790	95375	5	5	5	5	5	5	4
Q14653;E2GIM7;A0A024QZE1;M0QZB7;E2GIM5;M0QZB8;M0R205;M0R0X9;M0QYT9;M0QXC8;Q96GL3;M0R0R8;M0R3C2;E2GIM6;E2GIM9;E2GIM8;M0QX56	Q14653;E2GIM7;A0A024QZE1;M0QZB7;E2GIM5;M0QZB8;M0R205;M0R0X9;M0QYT9;M0QXC8;Q96GL3;M0R0R8;M0R3C2;E2GIM6;E2GIM9;E2GIM8;M0QX56	4;4;4;4;4;4;4;4;4;4;4;3;2;2;2;2;2	4;4;4;4;4;4;4;4;4;4;4;3;2;2;2;2;2	4;4;4;4;4;4;4;4;4;4;4;3;2;2;2;2;2	Interferon regulatory factor 3	IRF3	sp|Q14653|IRF3_HUMAN Interferon regulatory factor 3 OS=Homo sapiens OX=9606 GN=IRF3 PE=1 SV=1;tr|E2GIM7|E2GIM7_HUMAN Interferon regulatory factor 3c OS=Homo sapiens OX=9606 GN=IRF3 PE=2 SV=1;tr|A0A024QZE1|A0A024QZE1_HUMAN Interferon regulatory factor 3, is	17	4	4	4	4	4	4	10.5	10.5	10.5	47.219000000000001	427	427;281;427;408;392;329;287;105;281;119;452;84;264;154;300;154;135	0	18.837	44689	48795	34564	35414	39890	48668	50367	50905	50769	55098	41867	45913	35695	36948	40567	49114	50624	51607	49829	53399	5	5	4	5	5	5	5
Q96GQ5;B4E381;H3BR29;H3BSM7;A0A024QZE6;B4DKB6;B4DJP2	Q96GQ5;B4E381;H3BR29;H3BSM7;A0A024QZE6	3;3;3;3;3;1;1	3;3;3;3;3;1;1	3;3;3;3;3;1;1	RUS1 family protein C16orf58	C16orf58	sp|Q96GQ5|RUSF1_HUMAN RUS family member 1 OS=Homo sapiens OX=9606 GN=RUSF1 PE=1 SV=2;tr|B4E381|B4E381_HUMAN cDNA FLJ58568 OS=Homo sapiens OX=9606 PE=2 SV=1;tr|H3BR29|H3BR29_HUMAN RUS family member 1 OS=Homo sapiens OX=9606 GN=RUSF1 PE=1 SV=1;tr|H3BSM7|H3BS	7	3	3	3	3	3	3	7.1	7.1	7.1	51.017000000000003	468	468;422;423;466;468;156;194	0	9.4436	79835	81949	64226	75377	61591	71884	66445	78751	68556	75646	74812	77286	66162	76697	63018	73932	67318	79407	67219	73678	3	3	3	3	3	3	3
P37198;A0A024QZF1;M0QXN5;M0QX10;M0QYY0;M0QX13;M0QZL5;M0R1S1;M0QX64;M0R302;Q8WYU3	P37198;A0A024QZF1;M0QXN5	8;8;6;1;1;1;1;1;1;1;1	8;8;6;1;1;1;1;1;1;1;1	8;8;6;1;1;1;1;1;1;1;1	Nuclear pore glycoprotein p62	NUP62;hCG_19665	sp|P37198|NUP62_HUMAN Nuclear pore glycoprotein p62 OS=Homo sapiens OX=9606 GN=NUP62 PE=1 SV=3;tr|A0A024QZF1|A0A024QZF1_HUMAN HCG19665, isoform CRA_a OS=Homo sapiens OX=9606 GN=hCG_19665 PE=3 SV=1;tr|M0QXN5|M0QXN5_HUMAN Nuclear pore glycoprotein p62 OS=Hom	11	8	8	8	8	8	8	16.7	16.7	16.7	53.253999999999998	522	522;522;446;23;36;75;99;100;134;137;193	0	60.808999999999997	1076900	956430	890300	894280	920670	843040	842630	840700	742580	840440	1009300	902180	916030	908730	933930	865450	857330	852410	733480	817170	9	9	9	9	9	9	9
P10301;A0A024QZF2	P10301;A0A024QZF2	6;6	4;4	4;4	Ras-related protein R-Ras	RRAS	sp|P10301|RRAS_HUMAN Ras-related protein R-Ras OS=Homo sapiens OX=9606 GN=RRAS PE=1 SV=1;tr|A0A024QZF2|A0A024QZF2_HUMAN Related RAS viral (R-ras) oncogene homolog, isoform CRA_a OS=Homo sapiens OX=9606 GN=RRAS PE=4 SV=1	2	6	4	4	6	4	4	35.799999999999997	23.4	23.4	23.48	218	218;218	0	10.571999999999999	130660	108600	100660	114960	98726	108480	123520	117170	95175	145230	122410	102590	104110	115850	101300	111830	123290	119110	94688	140060	6	6	6	6	6	6	6
Q96B36;A0A024QZF6;H9KV91;M0R2V8	Q96B36;A0A024QZF6	5;5;2;1	5;5;2;1	4;4;1;0	Proline-rich AKT1 substrate 1	AKT1S1	sp|Q96B36|AKTS1_HUMAN Proline-rich AKT1 substrate 1 OS=Homo sapiens OX=9606 GN=AKT1S1 PE=1 SV=1;tr|A0A024QZF6|A0A024QZF6_HUMAN AKT1 substrate 1 (Proline-rich), isoform CRA_a OS=Homo sapiens OX=9606 GN=AKT1S1 PE=4 SV=1	4	5	5	4	4	4	4	23.8	23.8	16.8	27.382999999999999	256	256;256;108;33	0	8.1745999999999999	446860	354910	394240	360350	358720	485590	482620	493850	442000	493700	419000	335090	402880	366310	370670	489710	482440	500240	435760	480030	8	8	8	8	8	8	8
A0A024QZH6;Q9H7N4;A0A2U8BR44;A0A2U8BR54;A0A2U8BR45;A0A2U8BR29;A0A2U8BR37	A0A024QZH6;Q9H7N4	18;17;1;1;1;1;1	18;17;1;1;1;1;1	17;16;0;0;0;0;0	Splicing factor, arginine/serine-rich 19	SR-A1;SCAF1	tr|A0A024QZH6|A0A024QZH6_HUMAN Serine arginine-rich pre-mRNA splicing factor SR-A1, isoform CRA_a OS=Homo sapiens OX=9606 GN=SR-A1 PE=4 SV=1;sp|Q9H7N4|SFR19_HUMAN Splicing factor, arginine/serine-rich 19 OS=Homo sapiens OX=9606 GN=SCAF1 PE=1 SV=3	7	18	18	17	18	18	17	20	20	19.399999999999999	139.26	1312	1312;1312;99;193;262;313;366	0	114.84	444210	420020	401250	369190	398620	337290	359880	348830	374620	300890	416590	395930	409790	376690	405200	346920	368120	351710	367170	294670	15	15	15	15	15	15	14
Q8IV63;M0R073;M0QYA8;A0A024QZI4;M0QXV1;M0QXD7;M0QX88;M0R025;M0R200;M0QYG0;B4E0U5	Q8IV63;M0R073;M0QYA8;A0A024QZI4;M0QXV1;M0QXD7;M0QX88;M0R025;M0R200;M0QYG0;B4E0U5	2;2;2;2;1;1;1;1;1;1;1	2;2;2;2;1;1;1;1;1;1;1	2;2;2;2;1;1;1;1;1;1;1	Inactive serine/threonine-protein kinase VRK3	VRK3	sp|Q8IV63|VRK3_HUMAN Inactive serine/threonine-protein kinase VRK3 OS=Homo sapiens OX=9606 GN=VRK3 PE=1 SV=2;tr|M0R073|M0R073_HUMAN Inactive serine/threonine-protein kinase VRK3 OS=Homo sapiens OX=9606 GN=VRK3 PE=1 SV=1;tr|M0QYA8|M0QYA8_HUMAN Inactive seri	11	2	2	2	2	2	2	5.5	5.5	5.5	52.881	474	474;362;406;474;150;169;177;182;197;247;284	0	5.8453999999999997	228000	201230	197390	173720	207820	125620	113190	118580	140150	115950	213760	189650	202410	176990	208660	131110	120960	120500	136420	112850	3	3	3	3	3	3	3
P35749;A0A024QZJ6;A0A024QZJ4;B1PS43;Q7Z7R0;O14729;O14794;Q66K75	P35749;A0A024QZJ6;A0A024QZJ4;B1PS43	20;20;20;20;8;7;7;5	2;2;2;2;1;1;1;1	2;2;2;2;1;1;1;1	Myosin-11	MYH11	sp|P35749|MYH11_HUMAN Myosin-11 OS=Homo sapiens OX=9606 GN=MYH11 PE=1 SV=3;tr|A0A024QZJ6|A0A024QZJ6_HUMAN Myosin, heavy polypeptide 11, smooth muscle, isoform CRA_b OS=Homo sapiens OX=9606 GN=MYH11 PE=3 SV=1;tr|A0A024QZJ4|A0A024QZJ4_HUMAN Epididymis secret	8	20	2	2	20	2	2	9	0.9	0.9	227.34	1972	1972;1938;1972;2029;1052;588;622;498	1.6218E-4	3.4041000000000001	261920	322110	240160	265550	235120	265880	216370	284620	175970	264620	245660	303440	244940	272630	239320	272410	219620	287060	174550	258110	1	1	1	1	1	1	1
P19367;B4DG62;A8K7J7;A0A024QZK7;Q59FD4;B3KXY9;B3KRA9;B1AR62;Q2TB90;B4E0J9;B3KT70;A8K4Q9	P19367;B4DG62;A8K7J7;A0A024QZK7;Q59FD4;B3KXY9;B3KRA9	30;30;30;30;30;30;22;4;1;1;1;1	30;30;30;30;30;30;22;4;1;1;1;1	27;27;27;27;27;27;21;4;1;1;1;1	Hexokinase-1;Hexokinase	HK1	sp|P19367|HXK1_HUMAN Hexokinase-1 OS=Homo sapiens OX=9606 GN=HK1 PE=1 SV=3;tr|B4DG62|B4DG62_HUMAN Hexokinase OS=Homo sapiens OX=9606 PE=2 SV=1;tr|A8K7J7|A8K7J7_HUMAN Hexokinase OS=Homo sapiens OX=9606 PE=2 SV=1;tr|A0A024QZK7|A0A024QZK7_HUMAN Hexokinase OS=	12	30	30	27	30	30	27	33.5	33.5	30.1	102.48	917	917;915;917;921;949;952;566;114;917;780;917;917	0	90.116	3657400	3381000	3182000	3155700	3190900	3828900	3717400	3766600	3643800	3735800	3429100	3189100	3259300	3219800	3262800	3875800	3746500	3820900	3580900	3633400	43	43	43	43	43	43	43
P31942;Q53F48;A0A024QZK8;B4DHY1;A0A024QZP1	P31942;Q53F48;A0A024QZK8;B4DHY1;A0A024QZP1	10;10;10;7;5	9;9;9;6;5	9;9;9;6;5	Heterogeneous nuclear ribonucleoprotein H3	HNRNPH3;HNRPH3	sp|P31942|HNRH3_HUMAN Heterogeneous nuclear ribonucleoprotein H3 OS=Homo sapiens OX=9606 GN=HNRNPH3 PE=1 SV=2;tr|Q53F48|Q53F48_HUMAN Heterogeneous nuclear ribonucleoprotein H3 isoform a variant (Fragment) OS=Homo sapiens OX=9606 PE=2 SV=1;tr|A0A024QZK8|A0A	5	10	9	9	10	9	9	38.200000000000003	35.799999999999997	35.799999999999997	36.926000000000002	346	346;346;346;238;215	0	56.847999999999999	4564000	4175800	3822100	3807900	3951500	4239400	4169700	4183100	4477600	4206600	4278000	3937800	3928400	3885900	4022300	4310500	4234600	4244200	4382900	4089100	26	27	26	25	26	27	26
Q96D05;A0A024QZL0;Q5VVH9	Q96D05;A0A024QZL0;Q5VVH9	2;2;1	2;2;1	2;2;1	Uncharacterized protein C10orf35	C10orf35	sp|Q96D05|F241B_HUMAN Protein FAM241B OS=Homo sapiens OX=9606 GN=FAM241B PE=1 SV=1;tr|A0A024QZL0|A0A024QZL0_HUMAN Chromosome 10 open reading frame 35, isoform CRA_a OS=Homo sapiens OX=9606 GN=C10orf35 PE=3 SV=1;tr|Q5VVH9|Q5VVH9_HUMAN Protein FAM241B (Fragm	3	2	2	2	2	2	2	20.7	20.7	20.7	13.238	121	121;121;103	0	24.481999999999999	31325	33339	26742	24607	31406	24843	21806	23585	20360	21091	29365	31374	27496	25501	31461	25347	22632	23907	20054	20610	3	3	3	3	3	3	3
B7Z518;A0A5F9ZHP1;A0A024QZM0;A0A5F9ZH79;A0A5K1VW55;A0A5F9ZI37;B3KU20;H0YCB3;Q8N9N2;A0A5F9ZI10;H0YE76;E9PQZ6;E9PM82;E9PR40;E9PL92;H0YER2;E9PKM6;A0A5F9ZGP6	B7Z518;A0A5F9ZHP1;A0A024QZM0;A0A5F9ZH79;A0A5K1VW55;A0A5F9ZI37;B3KU20;H0YCB3;Q8N9N2;A0A5F9ZI10;H0YE76;E9PQZ6;E9PM82	5;5;5;5;4;4;3;3;3;3;3;3;3;2;1;1;1;1	5;5;5;5;4;4;3;3;3;3;3;3;3;2;1;1;1;1	5;5;5;5;4;4;3;3;3;3;3;3;3;2;1;1;1;1	Activating signal cointegrator 1 complex subunit 1	ASCC1	tr|B7Z518|B7Z518_HUMAN cDNA FLJ55237, highly similar to Homo sapiens activating signal cointegrator 1 complex subunit 1 (ASCC1), mRNA OS=Homo sapiens OX=9606 PE=2 SV=1;tr|A0A5F9ZHP1|A0A5F9ZHP1_HUMAN Activating signal cointegrator 1 complex subunit 1 OS=Hom	18	5	5	5	5	5	5	9.8000000000000007	9.8000000000000007	9.8000000000000007	43.581000000000003	379	379;377;357;317;252;322;275;292;400;221;218;152;124;139;103;145;123;71	0	7.1081000000000003	653050	588760	589800	576080	545110	579340	531090	555400	548850	633020	612450	555650	601780	584090	557620	592390	540950	566370	538110	612290	8	8	8	8	8	8	8
Q8TCA0;A0A024QZR0;X6RK58;A0A024QZM2;A0A0A0MS58;A0A024QZL5	Q8TCA0;A0A024QZR0;X6RK58;A0A024QZM2;A0A0A0MS58;A0A024QZL5	2;2;2;2;1;1	2;2;2;2;1;1	2;2;2;2;1;1	Leucine-rich repeat-containing protein 20	LRRC20	sp|Q8TCA0|LRC20_HUMAN Leucine-rich repeat-containing protein 20 OS=Homo sapiens OX=9606 GN=LRRC20 PE=1 SV=1;tr|A0A024QZR0|A0A024QZR0_HUMAN Leucine rich repeat containing 20, isoform CRA_a OS=Homo sapiens OX=9606 GN=LRRC20 PE=4 SV=1;tr|X6RK58|X6RK58_HUMAN L	6	2	2	2	2	2	2	9.8000000000000007	9.8000000000000007	9.8000000000000007	20.509	184	184;128;174;184;115;134	1.5723000000000001E-4	2.9603000000000002	18007	15845	18496	16981	15643	19535	25173	26415	21011	20657	16904	14970	18681	17153	16348	20000	24934	26277	20812	20322	1	1	1	1	1	1	1
Q9ULE6;A0A024QZM5	Q9ULE6;A0A024QZM5	6;6	6;6	6;6	Paladin	PALD1;KIAA1274	sp|Q9ULE6|PALD_HUMAN Paladin OS=Homo sapiens OX=9606 GN=PALD1 PE=1 SV=3;tr|A0A024QZM5|A0A024QZM5_HUMAN KIAA1274, isoform CRA_a OS=Homo sapiens OX=9606 GN=KIAA1274 PE=4 SV=1	2	6	6	6	6	6	6	9.3000000000000007	9.3000000000000007	9.3000000000000007	96.753	856	856;856	0	21.352	100630	100620	90140	92414	92612	85184	83913	92790	94008	79225	94371	94872	92158	93998	93960	87615	85977	93320	91860	77589	6	5	6	6	6	5	5
P53992;A0A024QZM6;G5EA31;B4DSN3;B7ZAY6;A0A0U1RR49	P53992;A0A024QZM6;G5EA31;B4DSN3	20;20;19;18;7;1	20;20;19;18;7;1	20;20;19;18;7;1	Protein transport protein Sec24C	SEC24C	sp|P53992|SC24C_HUMAN Protein transport protein Sec24C OS=Homo sapiens OX=9606 GN=SEC24C PE=1 SV=3;tr|A0A024QZM6|A0A024QZM6_HUMAN SEC24 related gene family, member C (S. cerevisiae), isoform CRA_a OS=Homo sapiens OX=9606 GN=SEC24C PE=3 SV=1;tr|G5EA31|G5EA3	6	20	20	20	20	20	20	21.8	21.8	21.8	118.32	1094	1094;1094;1042;975;342;183	0	86.01	3503600	3026600	3073700	2965300	2944400	2779700	2851500	2605200	2734400	2784700	3285000	2856400	3144500	3003200	3004600	2850700	2898900	2654800	2689900	2700200	46	46	47	47	47	46	47
P00749;B4DNJ4;Q5PY49;E7ET40;B2R7F2;A0A024QZM9;Q59GZ8;Q96SE8	P00749;B4DNJ4;Q5PY49;E7ET40;B2R7F2;A0A024QZM9	5;5;5;5;5;5;2;1	5;5;5;5;5;5;2;1	5;5;5;5;5;5;2;1	Urokinase-type plasminogen activator;Urokinase-type plasminogen activator long chain A;Urokinase-type plasminogen activator short chain A;Urokinase-type plasminogen activator chain B	PLAU	sp|P00749|UROK_HUMAN Urokinase-type plasminogen activator OS=Homo sapiens OX=9606 GN=PLAU PE=1 SV=2;tr|B4DNJ4|B4DNJ4_HUMAN Urokinase-type plasminogen activator long chain A OS=Homo sapiens OX=9606 PE=2 SV=1;tr|Q5PY49|Q5PY49_HUMAN Urokinase-type plasminogen	8	5	5	5	5	5	5	13	13	13	48.506999999999998	431	431;345;411;414;431;431;207;154	0	5.7534000000000001	56378	57587	60686	53617	60027	61658	60736	64948	57954	64761	52946	54317	61228	54666	61199	62709	61590	65673	57024	62975	2	2	2	2	2	2	2
Q8WXX5;A0A024QZN2;Q2VIL4	Q8WXX5;A0A024QZN2	13;13;6	13;13;6	13;13;6	DnaJ homolog subfamily C member 9	DNAJC9;hCG_2024613	sp|Q8WXX5|DNJC9_HUMAN DnaJ homolog subfamily C member 9 OS=Homo sapiens OX=9606 GN=DNAJC9 PE=1 SV=1;tr|A0A024QZN2|A0A024QZN2_HUMAN HCG2024613, isoform CRA_a OS=Homo sapiens OX=9606 GN=hCG_2024613 PE=4 SV=1	3	13	13	13	13	13	13	49.6	49.6	49.6	29.908999999999999	260	260;260;252	0	46.174999999999997	3826000	3232500	3341000	3260700	3157300	2908800	2993500	2977200	2611300	3189200	3587200	3051800	3418600	3293800	3223100	3000300	3038700	3020600	2580600	3092100	25	26	26	26	26	26	26
P18206;A0A384NYN5;A0A024QZN4;V9HWK2;B3KXA2;B4E3Q9;B4DKC9;B4DTM7;A0A096LPE1	P18206;A0A384NYN5;A0A024QZN4;V9HWK2;B3KXA2;B4E3Q9	64;64;64;64;56;53;26;15;1	64;64;64;64;56;53;26;15;1	64;64;64;64;56;53;26;15;1	Vinculin	VCL;HEL114	sp|P18206|VINC_HUMAN Vinculin OS=Homo sapiens OX=9606 GN=VCL PE=1 SV=4;tr|A0A384NYN5|A0A384NYN5_HUMAN Metavinculin OS=Homo sapiens OX=9606 PE=2 SV=1;tr|A0A024QZN4|A0A024QZN4_HUMAN Metavinculin OS=Homo sapiens OX=9606 GN=VCL PE=3 SV=1;tr|V9HWK2|V9HWK2_HUMAN	9	64	64	64	64	64	64	60	60	60	123.8	1134	1134;1066;1066;1134;1006;927;491;327;57	0	279.27999999999997	37796000	32776000	32087000	28104000	28628000	26344000	26267000	25354000	24012000	26019000	35431000	30888000	32880000	28738000	29313000	27031000	26748000	25771000	23675000	25271000	195	194	194	195	195	195	194
Q9NZ45;A0A024QZN7	Q9NZ45;A0A024QZN7	5;5	5;5	5;5	CDGSH iron-sulfur domain-containing protein 1	CISD1;C10orf70	sp|Q9NZ45|CISD1_HUMAN CDGSH iron-sulfur domain-containing protein 1 OS=Homo sapiens OX=9606 GN=CISD1 PE=1 SV=1;tr|A0A024QZN7|A0A024QZN7_HUMAN Chromosome 10 open reading frame 70, isoform CRA_b OS=Homo sapiens OX=9606 GN=C10orf70 PE=4 SV=1	2	5	5	5	5	5	5	44.4	44.4	44.4	12.199	108	108;108	0	15.622	2970900	2436400	2038000	2517300	2472800	2021600	2182200	2327500	1510900	2330400	2781400	2300800	2136800	2535600	2484700	2106500	2212300	2344300	1512800	2265700	9	9	9	9	9	9	9
Q5GLZ8;A8K9U4;A0A024QZN8;Q9Y4U2;D6RCL5;H0Y6K7	Q5GLZ8;A8K9U4;A0A024QZN8	8;8;8;3;2;2	8;8;8;3;2;2	8;8;8;3;2;2	Probable E3 ubiquitin-protein ligase HERC4	HERC4	sp|Q5GLZ8|HERC4_HUMAN Probable E3 ubiquitin-protein ligase HERC4 OS=Homo sapiens OX=9606 GN=HERC4 PE=1 SV=1;tr|A8K9U4|A8K9U4_HUMAN cDNA FLJ77205, highly similar to Homo sapiens hect domain and RLD 4 (HERC4), transcript variant 2, mRNA (Fragment) OS=Homo sa	6	8	8	8	8	8	8	8.6	8.6	8.6	118.56	1057	1057;1027;1049;104;240;399	0	15.411	304130	230580	234110	212850	255430	233840	240140	223910	223190	243320	284920	217470	242500	216980	258480	237860	244310	228030	219880	235780	7	7	7	7	7	7	7
P45880;A0A0A0MR02;A0A024QZT0;A0A024QZN9;B4DKM5;Q5JSD2;Q5JSD1;A2A3S1	P45880;A0A0A0MR02;A0A024QZT0;A0A024QZN9;B4DKM5;Q5JSD2;Q5JSD1	10;10;10;10;8;7;7;4	10;10;10;10;8;7;7;4	10;10;10;10;8;7;7;4	Voltage-dependent anion-selective channel protein 2	VDAC2	sp|P45880|VDAC2_HUMAN Voltage-dependent anion-selective channel protein 2 OS=Homo sapiens OX=9606 GN=VDAC2 PE=1 SV=2;tr|A0A0A0MR02|A0A0A0MR02_HUMAN Outer mitochondrial membrane protein porin 2 (Fragment) OS=Homo sapiens OX=9606 GN=VDAC2 PE=1 SV=1;tr|A0A024	8	10	10	10	10	10	10	37.4	37.4	37.4	31.565999999999999	294	294;282;294;319;255;194;204;109	0	93.218999999999994	28533000	24029000	24350000	25580000	23786000	22948000	22404000	22792000	22451000	21505000	26748000	22701000	24971000	25752000	24227000	23618000	22842000	23080000	22041000	20962000	76	75	75	75	75	75	77
Q9P0M6;A0A024QZP6;Q5SQT3;Q9HA11	Q9P0M6;A0A024QZP6;Q5SQT3;Q9HA11	7;7;5;5	6;6;4;4	6;6;4;4	Core histone macro-H2A.2;Core histone macro-H2A;Histone H2A	H2AFY2	sp|Q9P0M6|H2AW_HUMAN Core histone macro-H2A.2 OS=Homo sapiens OX=9606 GN=MACROH2A2 PE=1 SV=3;tr|A0A024QZP6|A0A024QZP6_HUMAN Core histone macro-H2A OS=Homo sapiens OX=9606 GN=H2AFY2 PE=4 SV=1;tr|Q5SQT3|Q5SQT3_HUMAN Histone H2A (Fragment) OS=Homo sapiens OX=	4	7	6	6	7	6	6	23.9	21.5	21.5	40.058	372	372;372;242;280	0	24.324000000000002	301970	367110	172590	176150	225360	143360	78329	101570	536710	65240	282450	344420	184650	190660	222600	147070	101730	104100	506910	64929	3	3	3	3	3	3	3
P06493;A0A024QZP7;Q5H9N4;A0A024QZJ8;A0A087WZZ9;I6L9I5;E5RIU6;B7Z3D6	P06493;A0A024QZP7;Q5H9N4;A0A024QZJ8;A0A087WZZ9;I6L9I5;E5RIU6	15;15;15;12;10;10;9;5	14;14;14;12;9;9;8;5	13;13;13;11;8;8;7;4	Cyclin-dependent kinase 1	CDK1;CDC2;DKFZp686L20222	sp|P06493|CDK1_HUMAN Cyclin-dependent kinase 1 OS=Homo sapiens OX=9606 GN=CDK1 PE=1 SV=3;tr|A0A024QZP7|A0A024QZP7_HUMAN Cell division cycle 2, G1 to S and G2 to M, isoform CRA_a OS=Homo sapiens OX=9606 GN=CDK1 PE=1 SV=1;tr|Q5H9N4|Q5H9N4_HUMAN Uncharacteriz	8	15	14	13	15	14	13	56.9	54.2	50.5	34.094999999999999	297	297;297;303;240;224;225;189;109	0	87.608000000000004	5237300	5025800	4785700	4436100	4264600	2487400	2313800	2486000	3098900	2628600	4912100	4737800	4875900	4501200	4326700	2660100	2480500	2524200	3008300	2549900	28	27	26	26	28	27	26
Q96EB6;A0A024QZQ1;A8K128;I1Y8W7;B0QZ35;E9PC49;B3KNK3	Q96EB6;A0A024QZQ1;A8K128;I1Y8W7;B0QZ35;E9PC49;B3KNK3	7;7;6;5;5;5;4	7;7;6;5;5;5;4	7;7;6;5;5;5;4	NAD-dependent protein deacetylase sirtuin-1;SirtT1 75 kDa fragment	SIRT1	sp|Q96EB6|SIR1_HUMAN NAD-dependent protein deacetylase sirtuin-1 OS=Homo sapiens OX=9606 GN=SIRT1 PE=1 SV=2;tr|A0A024QZQ1|A0A024QZQ1_HUMAN Sirtuin (Silent mating type information regulation 2 homolog) 1 (S. cerevisiae), isoform CRA_a OS=Homo sapiens OX=960	7	7	7	7	7	7	7	12.6	12.6	12.6	81.680000000000007	747	747;747;555;420;444;452;341	0	19.37	59750	47404	60941	46298	42817	26556	22463	26977	24418	30755	56087	44737	61458	46649	44134	28367	23986	27430	23889	29748	3	2	3	2	2	2	2
P07602;Q53FJ5;A0A024QZQ2;C9JIZ6;Q59EN5;B4DEK5;Q5BJH1;B4DRB7;A0A0J9YXB8	P07602;Q53FJ5;A0A024QZQ2;C9JIZ6;Q59EN5;B4DEK5;Q5BJH1;B4DRB7	11;11;11;11;11;7;6;6;4	11;11;11;11;11;7;6;6;4	11;11;11;11;11;7;6;6;4	Prosaposin;Saposin-A;Saposin-B-Val;Saposin-B;Saposin-C;Saposin-D	PSAP	sp|P07602|SAP_HUMAN Prosaposin OS=Homo sapiens OX=9606 GN=PSAP PE=1 SV=2;tr|Q53FJ5|Q53FJ5_HUMAN Prosaposin (Variant Gaucher disease and variant metachromatic leukodystrophy) variant (Fragment) OS=Homo sapiens OX=9606 PE=2 SV=1;tr|A0A024QZQ2|A0A024QZQ2_HUMA	9	11	11	11	11	11	11	20.6	20.6	20.6	58.112000000000002	524	524;524;524;527;530;452;240;527;167	0	41.701999999999998	2855300	2010400	2271400	2533100	2101700	2583000	2174700	2132900	2225500	2370500	2675500	1903700	2341000	2530000	2152900	2628100	2207400	2191400	2182900	2295100	27	27	27	27	27	27	27
Q9Y2T2;Q8NDP0;B4DRN6;A0A024QZR5	Q9Y2T2;Q8NDP0;B4DRN6;A0A024QZR5	7;7;7;7	7;7;7;7	6;6;6;6	AP-3 complex subunit mu-1	AP3M1;DKFZp586G1518	sp|Q9Y2T2|AP3M1_HUMAN AP-3 complex subunit mu-1 OS=Homo sapiens OX=9606 GN=AP3M1 PE=1 SV=1;tr|Q8NDP0|Q8NDP0_HUMAN Uncharacterized protein DKFZp586G1518 (Fragment) OS=Homo sapiens OX=9606 GN=DKFZp586G1518 PE=2 SV=1;tr|B4DRN6|B4DRN6_HUMAN cDNA FLJ51284, high	4	7	7	6	7	7	6	21.5	21.5	19.100000000000001	46.939	418	418;297;364;418	0	30.117999999999999	3326100	2885800	3015700	2868100	2683900	2653900	2467700	2529600	2655500	2549100	3119400	2724000	3074600	2901500	2748700	2724200	2525000	2571300	2599000	2477600	21	21	21	21	21	21	21
O96007;A0A024QZS1	O96007;A0A024QZS1	4;4	4;4	4;4	Molybdopterin synthase catalytic subunit	MOCS2	sp|O96007|MOC2B_HUMAN Molybdopterin synthase catalytic subunit OS=Homo sapiens OX=9606 GN=MOCS2 PE=1 SV=1;tr|A0A024QZS1|A0A024QZS1_HUMAN Molybdopterin synthase catalytic subunit OS=Homo sapiens OX=9606 GN=MOCS2 PE=3 SV=1	2	4	4	4	4	4	4	28.7	28.7	28.7	20.943999999999999	188	188;188	0	10.893000000000001	95623	73070	82321	68254	85965	66088	64567	68590	58895	84183	89647	68924	84439	69388	86798	67933	66588	69831	58074	81209	3	3	3	3	3	3	3
P30405;B2R6X6;A0A024QZS4;R4GN99;H0Y548	P30405;B2R6X6;A0A024QZS4	8;8;8;2;2	6;6;6;1;1	6;6;6;1;1	Peptidyl-prolyl cis-trans isomerase F, mitochondrial;Peptidyl-prolyl cis-trans isomerase	PPIF	sp|P30405|PPIF_HUMAN Peptidyl-prolyl cis-trans isomerase F, mitochondrial OS=Homo sapiens OX=9606 GN=PPIF PE=1 SV=1;tr|B2R6X6|B2R6X6_HUMAN Peptidyl-prolyl cis-trans isomerase OS=Homo sapiens OX=9606 PE=2 SV=1;tr|A0A024QZS4|A0A024QZS4_HUMAN Peptidyl-prolyl	5	8	6	6	8	6	6	23.7	16.899999999999999	16.899999999999999	22.04	207	207;207;207;145;165	0	7.423	2574000	2347900	1774800	2300600	2247600	1809800	1925400	2042300	2106900	1926100	2409900	2215900	1861300	2324900	2252100	1886500	1979400	2055700	2060700	1877500	12	12	12	12	12	12	12
Q96KP1;A0A024QZT2;B3KPN7;B4DZI7;Q2MDF5	Q96KP1;A0A024QZT2;B3KPN7	11;11;10;5;2	11;11;10;5;2	11;11;10;5;2	Exocyst complex component 2	EXOC2	sp|Q96KP1|EXOC2_HUMAN Exocyst complex component 2 OS=Homo sapiens OX=9606 GN=EXOC2 PE=1 SV=1;tr|A0A024QZT2|A0A024QZT2_HUMAN Exocyst complex component 2 OS=Homo sapiens OX=9606 GN=EXOC2 PE=3 SV=1;tr|B3KPN7|B3KPN7_HUMAN Exocyst complex component 2 OS=Homo sa	5	11	11	11	11	11	11	14.8	14.8	14.8	104.07	924	924;924;924;519;140	0	30.03	326140	293510	304030	291450	286270	311960	300620	317130	307650	304170	305930	277010	309020	295490	293040	317690	304910	320900	301760	296280	14	13	13	14	13	13	13
P50453;A0A024QZT4;Q6N0A8	P50453;A0A024QZT4	17;17;7	16;16;7	15;15;6	Serpin B9	SERPINB9	sp|P50453|SPB9_HUMAN Serpin B9 OS=Homo sapiens OX=9606 GN=SERPINB9 PE=1 SV=1;tr|A0A024QZT4|A0A024QZT4_HUMAN Serpin peptidase inhibitor, clade B (Ovalbumin), member 9, isoform CRA_a OS=Homo sapiens OX=9606 GN=SERPINB9 PE=2 SV=1	3	17	16	15	17	16	15	51.9	49.2	46	42.402999999999999	376	376;376;180	0	74.875	6866000	5558800	5413700	5618300	5399200	3480600	3450900	3699100	3217900	4076100	6433700	5248200	5588800	5651700	5451300	3695600	3604600	3749300	3169700	3947700	33	32	32	32	32	32	32
P16083;Q5TD07;B3KPX6;A0A024QZT9;Q5TD05;Q59EN2;A2A2U4	P16083;Q5TD07;B3KPX6;A0A024QZT9;Q5TD05;Q59EN2	6;6;6;6;4;4;2	6;6;6;6;4;4;2	6;6;6;6;4;4;2	Ribosyldihydronicotinamide dehydrogenase [quinone]	NQO2	sp|P16083|NQO2_HUMAN Ribosyldihydronicotinamide dehydrogenase [quinone] OS=Homo sapiens OX=9606 GN=NQO2 PE=1 SV=5;tr|Q5TD07|Q5TD07_HUMAN Ribosyldihydronicotinamide dehydrogenase [quinone] OS=Homo sapiens OX=9606 GN=NQO2 PE=1 SV=1;tr|B3KPX6|B3KPX6_HUMAN cDN	7	6	6	6	6	6	6	33.299999999999997	33.299999999999997	33.299999999999997	25.917999999999999	231	231;193;231;231;139;160;63	0	36.168999999999997	602030	481240	535870	468850	468770	431930	413740	418590	409540	477820	564540	454150	546980	474920	480210	444110	423250	426640	402290	462140	9	9	9	9	9	9	9
Q13546;A0A024QZU0;B3KU53	Q13546;A0A024QZU0	9;9;1	9;9;1	9;9;1	Receptor-interacting serine/threonine-protein kinase 1	RIPK1	sp|Q13546|RIPK1_HUMAN Receptor-interacting serine/threonine-protein kinase 1 OS=Homo sapiens OX=9606 GN=RIPK1 PE=1 SV=3;tr|A0A024QZU0|A0A024QZU0_HUMAN Receptor (TNFRSF)-interacting serine-threonine kinase 1, isoform CRA_a OS=Homo sapiens OX=9606 GN=RIPK1 P	3	9	9	9	9	9	9	18	18	18	75.930000000000007	671	671;671;273	0	27.038	749740	604760	649150	648590	633160	571560	557860	561270	637770	638430	702910	571380	664930	652510	644000	589550	573390	571620	622700	617570	13	13	13	13	13	13	13
Q9BQI3;B4DIP4;A0A024QZU1;Q75MR0	Q9BQI3;B4DIP4;A0A024QZU1;Q75MR0	3;3;3;2	3;3;3;2	3;3;3;2	Eukaryotic translation initiation factor 2-alpha kinase 1	EIF2AK1;HRI	sp|Q9BQI3|E2AK1_HUMAN Eukaryotic translation initiation factor 2-alpha kinase 1 OS=Homo sapiens OX=9606 GN=EIF2AK1 PE=1 SV=2;tr|B4DIP4|B4DIP4_HUMAN cDNA FLJ58724, highly similar to Eukaryotic translation initiation factor2-alpha kinase 1 OS=Homo sapiens OX	4	3	3	3	3	3	3	5.7	5.7	5.7	71.105999999999995	630	630;577;630;386	0	4.5162000000000004	31433	38681	26556	37083	31992	28629	26461	36226	31161	35747	29465	36497	27339	37522	32112	30010	27332	36330	30390	34777	3	3	3	3	3	3	3
O75521;Q53HG3;Q53GC8;A0A0C4DGA2;A0A024QZU5;Q6IBN4;F8WAW4;Q9NYD2;B4DLL3;F1LLU7;C9JB63;Q59E94;F8W6J1	O75521;Q53HG3;Q53GC8;A0A0C4DGA2;A0A024QZU5;Q6IBN4;F8WAW4;Q9NYD2;B4DLL3;F1LLU7;C9JB63;Q59E94	8;8;8;8;8;7;6;6;6;6;6;6;3	8;8;8;8;8;7;6;6;6;6;6;6;3	8;8;8;8;8;7;6;6;6;6;6;6;3	Enoyl-CoA delta isomerase 2, mitochondrial	ECI2;PECI;HCA64	sp|O75521|ECI2_HUMAN Enoyl-CoA delta isomerase 2 OS=Homo sapiens OX=9606 GN=ECI2 PE=1 SV=4;tr|Q53HG3|Q53HG3_HUMAN Peroxisomal D3,D2-enoyl-CoA isomerase isoform 1 variant (Fragment) OS=Homo sapiens OX=9606 PE=2 SV=1;tr|Q53GC8|Q53GC8_HUMAN Peroxisomal D3,D2-	13	8	8	8	8	8	8	24.9	24.9	24.9	43.585000000000001	394	394;364;364;364;364;364;140;195;195;197;220;232;152	0	38.670999999999999	465860	432810	350730	386960	402240	373040	368700	371350	385230	406570	436380	408060	364270	394590	405690	382680	376740	377510	377520	393770	10	10	10	10	11	11	9
Q92766;A0A024QZU8;C9JU34;A0A087X055;C9JE09;C9JPJ6	Q92766;A0A024QZU8;C9JU34	12;12;6;5;1;1	12;12;6;5;1;1	12;12;6;5;1;1	Ras-responsive element-binding protein 1	RREB1	sp|Q92766|RREB1_HUMAN Ras-responsive element-binding protein 1 OS=Homo sapiens OX=9606 GN=RREB1 PE=1 SV=3;tr|A0A024QZU8|A0A024QZU8_HUMAN Ras responsive element binding protein 1, isoform CRA_a OS=Homo sapiens OX=9606 GN=RREB1 PE=4 SV=1;tr|C9JU34|C9JU34_HUM	6	12	12	12	12	12	12	11.8	11.8	11.8	181.42	1687	1687;1687;778;755;136;164	0	68.058000000000007	204760	162860	156310	167780	168120	118510	120310	124400	98859	136490	191820	153800	162000	168790	169320	124280	124170	126140	98003	132150	9	9	9	9	9	8	9
P51580;Q9BS45;A0A024QZW0;Q6I929	P51580;Q9BS45;A0A024QZW0;Q6I929	6;6;6;3	6;6;6;3	6;6;6;3	Thiopurine S-methyltransferase	TPMT;pseudoTPMT	sp|P51580|TPMT_HUMAN Thiopurine S-methyltransferase OS=Homo sapiens OX=9606 GN=TPMT PE=1 SV=1;tr|Q9BS45|Q9BS45_HUMAN Thiopurine S-methyltransferase OS=Homo sapiens OX=9606 GN=TPMT PE=2 SV=1;tr|A0A024QZW0|A0A024QZW0_HUMAN Thiopurine S-methyltransferase OS=H	4	6	6	6	6	6	6	22.9	22.9	22.9	28.18	245	245;245;245;246	0	12.308	787520	632700	645120	694930	638770	573150	540750	596130	533760	646850	738070	597960	663860	697510	648550	594600	554550	604570	524370	626840	8	8	8	8	8	8	8
Q9UMY1;A0A024QZW2;H7C2B1	Q9UMY1;A0A024QZW2;H7C2B1	7;7;4	7;7;4	7;7;4	Nucleolar protein 7	NOL7	sp|Q9UMY1|NOL7_HUMAN Nucleolar protein 7 OS=Homo sapiens OX=9606 GN=NOL7 PE=1 SV=2;tr|A0A024QZW2|A0A024QZW2_HUMAN Nucleolar protein 7, 27kDa, isoform CRA_a OS=Homo sapiens OX=9606 GN=NOL7 PE=4 SV=1;tr|H7C2B1|H7C2B1_HUMAN Nucleolar protein 7 (Fragment) OS=H	3	7	7	7	7	7	7	22.2	22.2	22.2	29.425999999999998	257	257;257;83	0	25.434000000000001	1723200	1626200	1479400	1442200	1483900	1474300	1357000	1260500	2217300	1047700	1615500	1533000	1516900	1472800	1507900	1498500	1412300	1283000	2139400	1027200	12	11	12	12	12	12	12
Q96S59;A0A024QZW3;A0A024R014;O60738	Q96S59;A0A024QZW3	7;7;3;1	7;7;3;1	7;7;3;1	Ran-binding protein 9	RANBP9	sp|Q96S59|RANB9_HUMAN Ran-binding protein 9 OS=Homo sapiens OX=9606 GN=RANBP9 PE=1 SV=1;tr|A0A024QZW3|A0A024QZW3_HUMAN RAN binding protein 9, isoform CRA_a OS=Homo sapiens OX=9606 GN=RANBP9 PE=3 SV=1	4	7	7	7	7	7	7	12.8	12.8	12.8	77.846000000000004	729	729;729;569;243	0	27.396000000000001	658740	498370	547080	530090	500850	441230	429890	449770	414200	497630	617430	470790	561590	533180	511200	457250	440010	456740	407370	481870	9	8	8	9	9	9	8
P49790;A0A024QZW7	P49790;A0A024QZW7	25;25	25;25	25;25	Nuclear pore complex protein Nup153	NUP153	sp|P49790|NU153_HUMAN Nuclear pore complex protein Nup153 OS=Homo sapiens OX=9606 GN=NUP153 PE=1 SV=2;tr|A0A024QZW7|A0A024QZW7_HUMAN Nucleoporin 153kDa, isoform CRA_a OS=Homo sapiens OX=9606 GN=NUP153 PE=4 SV=1	2	25	25	25	25	25	25	22	22	22	153.94	1475	1475;1475	0	102.41	2286900	2068400	2073600	1865600	1988700	1905700	1874200	1837800	1806000	1781400	2144800	1950300	2116100	1902900	2027900	1944900	1908500	1865000	1776200	1734300	31	31	32	32	31	31	32
P35237;A0A024QZX3;A0A024QZX5;A0A087X1N8;Q8IXH2;A0A2R8YD12;A0A2R8Y6A7;A0A024QZT8;A0A2R8YDD0;A0A2R8Y517	P35237;A0A024QZX3;A0A024QZX5;A0A087X1N8;Q8IXH2;A0A2R8YD12;A0A2R8Y6A7	10;10;10;10;9;9;6;4;1;1	10;10;10;10;9;9;6;4;1;1	10;10;10;10;9;9;6;4;1;1	Serpin B6	SERPINB6	sp|P35237|SPB6_HUMAN Serpin B6 OS=Homo sapiens OX=9606 GN=SERPINB6 PE=1 SV=3;tr|A0A024QZX3|A0A024QZX3_HUMAN Serpin peptidase inhibitor, clade B (Ovalbumin), member 6, isoform CRA_a OS=Homo sapiens OX=9606 GN=SERPINB6 PE=3 SV=1;tr|A0A024QZX5|A0A024QZX5_HUMA	10	10	10	10	10	10	10	30.6	30.6	30.6	42.621000000000002	376	376;376;380;395;259;332;171;213;61;77	0	34.241	3056000	2478600	2516600	2512300	2370400	2594200	2683900	2775900	2158300	3004200	2864200	2340200	2586900	2542300	2431200	2656500	2693900	2811200	2142100	2911500	27	27	27	27	27	27	27
Q8NCG7;A0A024QZX9;B4DQQ6;E7ET49;B3KR38;B4DVJ1;B3KRA0;B4DVH8	Q8NCG7;A0A024QZX9;B4DQQ6;E7ET49;B3KR38;B4DVJ1;B3KRA0;B4DVH8	2;2;2;2;1;1;1;1	2;2;2;2;1;1;1;1	2;2;2;2;1;1;1;1	Sn1-specific diacylglycerol lipase beta	DAGLB;LOC221955	sp|Q8NCG7|DGLB_HUMAN Diacylglycerol lipase-beta OS=Homo sapiens OX=9606 GN=DAGLB PE=1 SV=2;tr|A0A024QZX9|A0A024QZX9_HUMAN KCCR13L, isoform CRA_a OS=Homo sapiens OX=9606 GN=LOC221955 PE=4 SV=1;tr|B4DQQ6|B4DQQ6_HUMAN cDNA FLJ56227, highly similar to Homo sap	8	2	2	2	2	2	2	3.4	3.4	3.4	73.730999999999995	672	672;391;486;631;218;220;369;379	0	4.5612000000000004	25764	20031	25061	23805	19972	25746	22623	24793	25878	21456	24176	18952	25388	23875	20722	26174	22945	25093	25266	20999	2	2	2	2	2	2	2
Q86WA6;A0A024QZY0;Q49AI2;B4DML3	Q86WA6;A0A024QZY0	4;4;1;1	4;4;1;1	4;4;1;1	Valacyclovir hydrolase	BPHL	sp|Q86WA6|BPHL_HUMAN Valacyclovir hydrolase OS=Homo sapiens OX=9606 GN=BPHL PE=1 SV=1;tr|A0A024QZY0|A0A024QZY0_HUMAN Biphenyl hydrolase-like (Serine hydrolase breast epithelial mucin-associated antigen), isoform CRA_d OS=Homo sapiens OX=9606 GN=BPHL PE=4 S	4	4	4	4	4	4	4	14.8	14.8	14.8	32.542000000000002	291	291;274;194;211	0	4.9173999999999998	110280	82160	85191	74395	97653	68698	72273	63244	73173	67658	103310	77472	88285	75750	98061	70489	74837	64512	71806	65602	1	1	1	1	1	1	1
Q13155;B2R7M3;A0A024QZY1;A8MU58;F8WCL2	Q13155;B2R7M3;A0A024QZY1;A8MU58	10;10;10;7;1	10;10;10;7;1	10;10;10;7;1	Aminoacyl tRNA synthase complex-interacting multifunctional protein 2	AIMP2;JTV1	sp|Q13155|AIMP2_HUMAN Aminoacyl tRNA synthase complex-interacting multifunctional protein 2 OS=Homo sapiens OX=9606 GN=AIMP2 PE=1 SV=2;tr|B2R7M3|B2R7M3_HUMAN Aminoacyl tRNA synthase complex-interacting multifunctional protein 2 OS=Homo sapiens OX=9606 PE=2	5	10	10	10	10	10	10	38.799999999999997	38.799999999999997	38.799999999999997	35.347999999999999	320	320;320;320;242;48	0	40.575000000000003	1984700	1718400	1572700	1912300	1763000	1685000	1653800	1614700	1793300	1731000	1859600	1624400	1625700	1919500	1781300	1736000	1690300	1643500	1754700	1678300	22	23	23	23	23	23	22
O00635;A0A024QZY4;Q59EA5;Q6MZQ5	O00635;A0A024QZY4;Q59EA5	3;3;2;1	3;3;2;1	3;3;2;1	E3 ubiquitin-protein ligase TRIM38	TRIM38	sp|O00635|TRI38_HUMAN E3 ubiquitin-protein ligase TRIM38 OS=Homo sapiens OX=9606 GN=TRIM38 PE=1 SV=1;tr|A0A024QZY4|A0A024QZY4_HUMAN Tripartite motif-containing 38, isoform CRA_a OS=Homo sapiens OX=9606 GN=TRIM38 PE=4 SV=1;tr|Q59EA5|Q59EA5_HUMAN Tripartite	4	3	3	3	3	3	3	6.7	6.7	6.7	53.414999999999999	465	465;465;298;309	0	7.9345999999999997	116350	102960	98334	108930	104640	95844	103470	100700	101520	107480	109060	97257	101040	109680	106140	99021	105190	102030	99728	104220	3	3	3	3	3	3	4
Q13523;A0A024QZY5;B4DZQ5;H0YDJ3;D3DWH5;Q15456	Q13523;A0A024QZY5;B4DZQ5;H0YDJ3	20;20;19;16;2;1	20;20;19;16;2;1	20;20;19;16;2;1	Serine/threonine-protein kinase PRP4 homolog	PRPF4B	sp|Q13523|PRP4B_HUMAN Serine/threonine-protein kinase PRP4 homolog OS=Homo sapiens OX=9606 GN=PRPF4B PE=1 SV=3;tr|A0A024QZY5|A0A024QZY5_HUMAN PRP4 pre-mRNA-processing factor 4 homolog OS=Homo sapiens OX=9606 GN=PRPF4B PE=3 SV=1;tr|B4DZQ5|B4DZQ5_HUMAN PRP4	6	20	20	20	20	20	20	22.3	22.3	22.3	116.99	1007	1007;1007;993;587;111;46	0	99.183000000000007	1588400	1315900	1383800	1327600	1310500	1338600	1230900	1304600	1393300	1309800	1489300	1242300	1416200	1343400	1337300	1367900	1260000	1324600	1360900	1273300	30	30	30	30	30	30	30
Q9UBU6;A0A024R006;B4DK49	Q9UBU6;A0A024R006	5;5;1	5;5;1	5;5;1	Protein FAM8A1	FAM8A1	sp|Q9UBU6|FA8A1_HUMAN Protein FAM8A1 OS=Homo sapiens OX=9606 GN=FAM8A1 PE=1 SV=1;tr|A0A024R006|A0A024R006_HUMAN Family with sequence similarity 8, member A1, isoform CRA_a OS=Homo sapiens OX=9606 GN=FAM8A1 PE=4 SV=1	3	5	5	5	5	5	5	22.8	22.8	22.8	44.122999999999998	413	413;413;163	0	31.004999999999999	77665	74399	69179	66251	61223	76859	67776	78586	77304	72980	72829	70142	70619	67775	63013	78023	68809	79431	75484	71189	3	3	3	3	3	3	3
Q9NXA8;A0A024R012	Q9NXA8;A0A024R012	4;4	4;4	4;4	NAD-dependent protein deacylase sirtuin-5, mitochondrial	SIRT5	sp|Q9NXA8|SIR5_HUMAN NAD-dependent protein deacylase sirtuin-5, mitochondrial OS=Homo sapiens OX=9606 GN=SIRT5 PE=1 SV=2;tr|A0A024R012|A0A024R012_HUMAN NAD-dependent protein deacylase sirtuin-5, mitochondrial OS=Homo sapiens OX=9606 GN=SIRT5 PE=3 SV=1	2	4	4	4	4	4	4	15.2	15.2	15.2	33.881	310	310;310	0	43.865000000000002	793560	806840	675860	660060	680390	632520	669570	619650	641340	612400	743920	760020	693480	677650	692460	648310	680070	628650	630930	595730	5	5	5	5	5	5	5
Q9ULW3;A0A024R029	Q9ULW3;A0A024R029	5;5	5;5	5;5	Activator of basal transcription 1	ABT1	sp|Q9ULW3|ABT1_HUMAN Activator of basal transcription 1 OS=Homo sapiens OX=9606 GN=ABT1 PE=1 SV=1;tr|A0A024R029|A0A024R029_HUMAN Activator of basal transcription 1 OS=Homo sapiens OX=9606 GN=ABT1 PE=3 SV=1	2	5	5	5	5	5	5	24.3	24.3	24.3	31.079000000000001	272	272;272	0	11.968	170560	141400	139810	144570	140070	151960	138550	152830	183690	131220	159850	133520	143880	146260	142620	154900	142260	154310	178380	128470	6	6	6	6	6	6	6
P55809;A0A024R040;Q6IAV5;E9PDW2;B7Z609;A1E286;Q9BYC2;Q9H7N8;B3KS89	P55809;A0A024R040;Q6IAV5;E9PDW2;B7Z609	11;11;10;6;6;4;1;1;1	11;11;10;6;6;4;1;1;1	11;11;10;6;6;4;1;1;1	Succinyl-CoA:3-ketoacid coenzyme A transferase 1, mitochondrial;Succinyl-CoA:3-ketoacid-coenzyme A transferase	OXCT1;OXCT	sp|P55809|SCOT1_HUMAN Succinyl-CoA:3-ketoacid coenzyme A transferase 1, mitochondrial OS=Homo sapiens OX=9606 GN=OXCT1 PE=1 SV=1;tr|A0A024R040|A0A024R040_HUMAN Succinyl-CoA:3-ketoacid-coenzyme A transferase OS=Homo sapiens OX=9606 GN=OXCT1 PE=2 SV=1;tr|Q6I	9	11	11	11	11	11	11	28.5	28.5	28.5	56.156999999999996	520	520;520;520;334;334;150;517;249;517	0	47.612000000000002	1814200	1916000	1767500	1670000	1573000	1564600	1496500	1456000	1512300	1372000	1702400	1806000	1792700	1705600	1612200	1603000	1525200	1479300	1484200	1337400	19	18	19	19	19	19	19
O95544;A0A0A0MR98;A8K6R3;A8K6D4;A0A024R058;J3KSP9;J3KTI3	O95544;A0A0A0MR98;A8K6R3;A8K6D4;A0A024R058;J3KSP9;J3KTI3	2;2;2;2;2;1;1	2;2;2;2;2;1;1	2;2;2;2;2;1;1	NAD kinase	NADK	sp|O95544|NADK_HUMAN NAD kinase OS=Homo sapiens OX=9606 GN=NADK PE=1 SV=1;tr|A0A0A0MR98|A0A0A0MR98_HUMAN NAD(+) kinase OS=Homo sapiens OX=9606 GN=NADK PE=1 SV=1;tr|A8K6R3|A8K6R3_HUMAN NAD(+) kinase OS=Homo sapiens OX=9606 PE=2 SV=1;tr|A8K6D4|A8K6D4_HUMAN N	7	2	2	2	2	2	2	5.8	5.8	5.8	49.228000000000002	446	446;414;446;446;446;44;74	0	6.1402000000000001	175780	172030	169040	158170	143320	100080	99044	93302	88298	105350	164920	162240	171510	160190	146450	105680	102700	95257	87165	101940	2	2	2	2	2	2	2
Q01581;Q8N995;A0A024R059;D6RIW1	Q01581;Q8N995;A0A024R059	5;5;5;1	5;5;5;1	5;5;5;1	Hydroxymethylglutaryl-CoA synthase, cytoplasmic	HMGCS1	sp|Q01581|HMCS1_HUMAN Hydroxymethylglutaryl-CoA synthase, cytoplasmic OS=Homo sapiens OX=9606 GN=HMGCS1 PE=1 SV=2;tr|Q8N995|Q8N995_HUMAN 3-hydroxy-3-methylglutaryl coenzyme A synthase OS=Homo sapiens OX=9606 PE=2 SV=1;tr|A0A024R059|A0A024R059_HUMAN 3-hydro	4	5	5	5	5	5	5	13.1	13.1	13.1	57.292999999999999	520	520;509;520;95	0	9.3971	97311	93457	95612	96023	83680	30581	33829	32738	34136	35293	91319	88252	96899	96058	84713	35206	37078	33150	33503	34210	3	3	3	3	3	3	3
P51809;B2R6P4;A0A024R061;A0A024R074;B4DE96;B4DIH9;E5RH06;B4DMB4	P51809;B2R6P4;A0A024R061;A0A024R074;B4DE96;B4DIH9	3;3;3;3;2;2;1;1	3;3;3;3;2;2;1;1	3;3;3;3;2;2;1;1	Vesicle-associated membrane protein 7	VAMP7;SYBL1	sp|P51809|VAMP7_HUMAN Vesicle-associated membrane protein 7 OS=Homo sapiens OX=9606 GN=VAMP7 PE=1 SV=3;tr|B2R6P4|B2R6P4_HUMAN cDNA, FLJ93048, highly similar to Homo sapiens synaptobrevin-like 1 (SYBL1), mRNA OS=Homo sapiens OX=9606 PE=2 SV=1;tr|A0A024R061|	8	3	3	3	3	3	3	13.6	13.6	13.6	24.934999999999999	220	220;220;220;260;153;181;59;119	0	5.8045	350560	312320	285640	324450	271770	153490	151570	151740	138970	162700	328540	294970	293910	325090	274650	167090	160120	154220	137000	157680	6	6	6	6	6	6	6
O75694;B4DLT2;A0A024R071;E9PF10;B3KMK3	O75694;B4DLT2;A0A024R071;E9PF10	29;29;29;28;8	29;29;29;28;8	29;29;29;28;8	Nuclear pore complex protein Nup155	NUP155	sp|O75694|NU155_HUMAN Nuclear pore complex protein Nup155 OS=Homo sapiens OX=9606 GN=NUP155 PE=1 SV=1;tr|B4DLT2|B4DLT2_HUMAN cDNA FLJ56637, highly similar to Nuclear pore complex protein Nup155 OS=Homo sapiens OX=9606 PE=2 SV=1;tr|A0A024R071|A0A024R071_HUM	5	29	29	29	29	29	29	23.8	23.8	23.8	155.19999999999999	1391	1391;1353;1391;1327;382	0	187.57	4143000	3701300	3748900	3555700	3461900	3882200	3769300	3771600	3802300	3757500	3885400	3492400	3824400	3614200	3551500	3949400	3814400	3828800	3731800	3654000	55	56	55	55	56	55	56
Q5TA45;A0A024R073;C9IYS7;A0A087WYI0;J3QRY6;C9J979;Q96HV7;E9PNH9;E9PI75;E9PIG1;E9PNS4	Q5TA45;A0A024R073;C9IYS7;A0A087WYI0;J3QRY6	5;5;5;5;3;2;2;1;1;1;1	5;5;5;5;3;2;2;1;1;1;1	5;5;5;5;3;2;2;1;1;1;1	Integrator complex subunit 11	CPSF3L	sp|Q5TA45|INT11_HUMAN Integrator complex subunit 11 OS=Homo sapiens OX=9606 GN=INTS11 PE=1 SV=2;tr|A0A024R073|A0A024R073_HUMAN Cleavage and polyadenylation specific factor 3-like, isoform CRA_c OS=Homo sapiens OX=9606 GN=CPSF3L PE=4 SV=1;tr|C9IYS7|C9IYS7_H	11	5	5	5	5	5	5	9.3000000000000007	9.3000000000000007	9.3000000000000007	67.662000000000006	600	600;499;502;502;342;344;389;109;209;249;278	0	11.093	476370	385540	404930	412850	376990	423750	402460	397850	408390	427320	446560	364260	415120	416270	386340	432350	407750	405450	400720	414210	6	6	6	6	6	6	6
Q8N2K1;D6RD90;B1AMF0;A6NGS0;A0A024R075	Q8N2K1;D6RD90;B1AMF0;A6NGS0;A0A024R075	2;2;2;2;2	2;2;2;2;2	2;2;2;2;2	Ubiquitin-conjugating enzyme E2 J2	UBE2J2	sp|Q8N2K1|UB2J2_HUMAN Ubiquitin-conjugating enzyme E2 J2 OS=Homo sapiens OX=9606 GN=UBE2J2 PE=1 SV=3;tr|D6RD90|D6RD90_HUMAN Ubiquitin-conjugating enzyme E2 J2 (Fragment) OS=Homo sapiens OX=9606 GN=UBE2J2 PE=1 SV=2;tr|B1AMF0|B1AMF0_HUMAN Ubiquitin-conjugati	5	2	2	2	2	2	2	10	10	10	28.898	259	259;60;196;207;259	0	7.5655000000000001	96711	90872	93563	83345	92969	87602	74852	81535	83798	81609	90744	85699	95080	84944	94276	89195	77314	82969	81886	79345	2	2	2	2	2	2	2
Q9BRK5;A0A5F9UP49;A0A024R084;A0A5F9UJX7;A0A024R0A9;H0Y3T6;G3V1E2	Q9BRK5;A0A5F9UP49;A0A024R084;A0A5F9UJX7;A0A024R0A9;H0Y3T6;G3V1E2	11;11;11;9;9;8;8	11;11;11;9;9;8;8	11;11;11;9;9;8;8	45 kDa calcium-binding protein	SDF4	sp|Q9BRK5|CAB45_HUMAN 45 kDa calcium-binding protein OS=Homo sapiens OX=9606 GN=SDF4 PE=1 SV=1;tr|A0A5F9UP49|A0A5F9UP49_HUMAN 45 kDa calcium-binding protein OS=Homo sapiens OX=9606 GN=SDF4 PE=1 SV=1;tr|A0A024R084|A0A024R084_HUMAN Stromal cell derived facto	7	11	11	11	11	11	11	27.1	27.1	27.1	41.805999999999997	362	362;355;362;341;348;243;254	0	26.38	2673300	2504300	2325100	2257200	2269200	2294600	2159100	2324200	2017900	2248600	2506400	2361300	2380800	2302200	2312000	2345700	2195500	2352800	1987500	2189400	21	21	21	21	21	21	21
P52739;D6RBK1;D6RJH2;D6R9I2;B3KQ42;A0A024R087;D6RAT8	P52739;D6RBK1;D6RJH2;D6R9I2;B3KQ42;A0A024R087;D6RAT8	2;2;2;2;2;2;1	2;2;2;2;2;2;1	2;2;2;2;2;2;1	Zinc finger protein 131	ZNF131;hCG_36935	sp|P52739|ZN131_HUMAN Zinc finger protein 131 OS=Homo sapiens OX=9606 GN=ZNF131 PE=1 SV=2;tr|D6RBK1|D6RBK1_HUMAN Zinc finger protein 131 (Fragment) OS=Homo sapiens OX=9606 GN=ZNF131 PE=1 SV=1;tr|D6RJH2|D6RJH2_HUMAN Zinc finger protein 131 OS=Homo sapiens O	7	2	2	2	2	2	2	3	3	3	71.421000000000006	623	623;151;253;264;589;589;139	1.6111000000000001E-4	3.2930000000000001	4580.3999999999996	2076.9	3078.5	3228.9	2096	3722.3	1460.1	1721.3	2446.8000000000002	3245.6	4287.7	1961.7	3211.3	3198.8	2134.3000000000002	3730.9	1548.6	1776.4	2359.1999999999998	3092.9	2	1	2	2	1	2	1
Q96S66;A0A6Q8PFF7;A0A6Q8PG75;A0A6Q8PGA4;A0A024R095;A0A6Q8PG30;A0A6Q8PHQ1;A0A024R0G0;A0A6Q8PEZ7	Q96S66;A0A6Q8PFF7;A0A6Q8PG75;A0A6Q8PGA4;A0A024R095;A0A6Q8PG30;A0A6Q8PHQ1;A0A024R0G0;A0A6Q8PEZ7	2;2;2;2;2;2;2;2;2	2;2;2;2;2;2;2;2;2	2;2;2;2;2;2;2;2;2	Chloride channel CLIC-like protein 1	CLCC1	sp|Q96S66|CLCC1_HUMAN Chloride channel CLIC-like protein 1 OS=Homo sapiens OX=9606 GN=CLCC1 PE=1 SV=1;tr|A0A6Q8PFF7|A0A6Q8PFF7_HUMAN Chloride channel CLIC-like protein 1 OS=Homo sapiens OX=9606 GN=CLCC1 PE=4 SV=1;tr|A0A6Q8PG75|A0A6Q8PG75_HUMAN Chloride cha	9	2	2	2	2	2	2	8.5	8.5	8.5	62.021999999999998	551	551;431;473;477;501;523;540;551;568	0	24.768999999999998	24893	26746	25208	18951	20401	29936	25887	32215	30145	21191	23366	25161	25471	19873	21213	29970	26139	32247	29412	21058	2	2	2	2	2	2	2
O43865;A0A024R0A8;Q2NKW8;V5YQL4;Q6ZMM9;Q9BTL0;O43210;Q6ZMI1	O43865;A0A024R0A8;Q2NKW8;V5YQL4	11;11;6;6;3;2;2;1	11;11;6;6;3;2;2;1	8;8;3;3;1;1;1;0	Putative adenosylhomocysteinase 2;Adenosylhomocysteinase	AHCYL1;FGFR2-AHCYL1	sp|O43865|SAHH2_HUMAN S-adenosylhomocysteine hydrolase-like protein 1 OS=Homo sapiens OX=9606 GN=AHCYL1 PE=1 SV=2;tr|A0A024R0A8|A0A024R0A8_HUMAN Adenosylhomocysteinase OS=Homo sapiens OX=9606 GN=AHCYL1 PE=2 SV=1;tr|Q2NKW8|Q2NKW8_HUMAN Adenosylhomocysteinas	8	11	11	8	11	11	8	19.600000000000001	19.600000000000001	13.4	58.951000000000001	530	530;530;505;1169;317;199;218;150	0	21.678000000000001	1328700	1249000	1112500	1094200	1148700	961940	940960	968830	912950	879010	1245400	1177300	1143500	1116200	1162600	991450	966480	979430	897610	858360	14	14	14	14	14	14	14
O75534;A0A024R0E2;A0A024R0K2;Q9GZV0;Q96L66;E9PLT0;Q9UG93;Q8WU01;E9PLD4;Q9UG12;E9PNG3;E9PKN4;E9PJK7	O75534;A0A024R0E2;A0A024R0K2;Q9GZV0;Q96L66;E9PLT0	30;30;29;28;27;23;14;6;5;5;3;2;1	30;30;29;28;27;23;14;6;5;5;3;2;1	30;30;29;28;27;23;14;6;5;5;3;2;1	Cold shock domain-containing protein E1	CSDE1;UNR	sp|O75534|CSDE1_HUMAN Cold shock domain-containing protein E1 OS=Homo sapiens OX=9606 GN=CSDE1 PE=1 SV=2;tr|A0A024R0E2|A0A024R0E2_HUMAN Cold shock domain containing E1, RNA-binding, isoform CRA_a OS=Homo sapiens OX=9606 GN=CSDE1 PE=4 SV=1;tr|A0A024R0K2|A0A	13	30	30	30	30	30	30	37.299999999999997	37.299999999999997	37.299999999999997	88.884	798	798;798;767;767;708;668;369;272;94;171;136;46;36	0	77.521000000000001	9621300	8778600	8257400	8313000	8016900	7371600	6827200	7256400	7381700	7379100	9019900	8281800	8463300	8432600	8150500	7594300	7018600	7365700	7223400	7169600	57	58	56	57	57	56	57
Q8TAA9;A0A024R0E3	Q8TAA9;A0A024R0E3	5;5	5;5	5;5	Vang-like protein 1	VANGL1	sp|Q8TAA9|VANG1_HUMAN Vang-like protein 1 OS=Homo sapiens OX=9606 GN=VANGL1 PE=1 SV=1;tr|A0A024R0E3|A0A024R0E3_HUMAN Vang-like protein OS=Homo sapiens OX=9606 GN=VANGL1 PE=3 SV=1	2	5	5	5	5	5	5	13	13	13	59.973999999999997	524	524;524	0	31.533999999999999	583180	503090	543160	541530	457800	482490	514020	511620	513150	485250	547040	475350	552320	544750	472790	497780	519240	516500	503870	472900	9	9	9	9	8	9	9
A0A024R0F6;Q9UPN9;Q9HAL0	A0A024R0F6;Q9UPN9	17;16;1	17;16;1	5;4;1	E3 ubiquitin-protein ligase TRIM33	TRIM33	tr|A0A024R0F6|A0A024R0F6_HUMAN Tripartite motif-containing 33, isoform CRA_a OS=Homo sapiens OX=9606 GN=TRIM33 PE=4 SV=1;sp|Q9UPN9|TRI33_HUMAN E3 ubiquitin-protein ligase TRIM33 OS=Homo sapiens OX=9606 GN=TRIM33 PE=1 SV=3	3	17	17	5	17	17	5	20.9	20.9	7.9	122.52	1127	1127;1127;120	0	43.438000000000002	895280	856340	765970	849140	781440	855250	768590	887990	787310	893770	839300	808300	785800	860200	794670	875670	782250	898750	772200	868770	17	17	17	17	17	17	17
Q8IXJ6;F8WF57;F8WDM4;C9JR33;C9J3U7;F8WCF4;C9JZQ0;B5MCS1;A0A0A0MRF5;E7EWX6;A0A024R0G8;A7VJH3;A0A087WYM3	Q8IXJ6;F8WF57;F8WDM4;C9JR33;C9J3U7;F8WCF4;C9JZQ0;B5MCS1;A0A0A0MRF5;E7EWX6;A0A024R0G8;A7VJH3;A0A087WYM3	2;2;2;2;2;2;2;2;2;2;2;2;2	2;2;2;2;2;2;2;2;2;2;2;2;2	2;2;2;2;2;2;2;2;2;2;2;2;2	NAD-dependent protein deacetylase sirtuin-2	SIRT2;SIR2	sp|Q8IXJ6|SIR2_HUMAN NAD-dependent protein deacetylase sirtuin-2 OS=Homo sapiens OX=9606 GN=SIRT2 PE=1 SV=2;tr|F8WF57|F8WF57_HUMAN NAD-dependent protein deacetylase sirtuin-2 OS=Homo sapiens OX=9606 GN=SIRT2 PE=1 SV=1;tr|F8WDM4|F8WDM4_HUMAN NAD-dependent p	13	2	2	2	2	2	2	6.4	6.4	6.4	43.182000000000002	389	389;39;52;73;78;111;130;169;234;237;352;389;389	0	5.8662000000000001	9933.1	7878.8	7601.7	9447.9	7764.2	7599.8	5577.5	7643	7094.3	5032.1000000000004	9305.2999999999993	7455.1	7870.9	9431.6	7843.3	7865.5	5832.5	7675.8	6899.1	4941.6000000000004	2	2	2	2	2	2	2
O15235;A0A024R0H2	O15235;A0A024R0H2	4;4	4;4	4;4	28S ribosomal protein S12, mitochondrial	MRPS12	sp|O15235|RT12_HUMAN 28S ribosomal protein S12, mitochondrial OS=Homo sapiens OX=9606 GN=MRPS12 PE=1 SV=1;tr|A0A024R0H2|A0A024R0H2_HUMAN Mitochondrial ribosomal protein S12, isoform CRA_a OS=Homo sapiens OX=9606 GN=MRPS12 PE=3 SV=1	2	4	4	4	4	4	4	21.7	21.7	21.7	15.173	138	138;138	0	5.8011999999999997	738030	682320	696760	587130	716750	684990	661100	692530	705820	637750	692370	643050	709620	602230	727430	694900	676140	700230	691050	622340	6	6	6	6	6	6	6
Q8N7H5;A0A024R0H6;B4DGJ5;M0QYC7	Q8N7H5;A0A024R0H6;B4DGJ5	20;20;12;2	20;20;12;2	20;20;12;2	RNA polymerase II-associated factor 1 homolog	PAF1	sp|Q8N7H5|PAF1_HUMAN RNA polymerase II-associated factor 1 homolog OS=Homo sapiens OX=9606 GN=PAF1 PE=1 SV=2;tr|A0A024R0H6|A0A024R0H6_HUMAN RNA polymerase II-associated factor 1 homolog OS=Homo sapiens OX=9606 GN=PAF1 PE=3 SV=1;tr|B4DGJ5|B4DGJ5_HUMAN RNA p	4	20	20	20	20	20	20	46.3	46.3	46.3	59.975000000000001	531	531;531;288;94	0	114.89	2973500	2941300	2728800	2641100	2461400	2706000	2496800	2566800	2525600	2656800	2788900	2773300	2780100	2694900	2524400	2761200	2536000	2611700	2478400	2579500	35	35	35	35	35	35	35
Q9BQA1;A0A024R0H7;B4DJP0;H0Y711	Q9BQA1;A0A024R0H7;B4DJP0	5;5;3;2	5;5;3;2	5;5;3;2	Methylosome protein 50	WDR77	sp|Q9BQA1|MEP50_HUMAN Methylosome protein 50 OS=Homo sapiens OX=9606 GN=WDR77 PE=1 SV=1;tr|A0A024R0H7|A0A024R0H7_HUMAN Testis tissue sperm-binding protein Li 44a OS=Homo sapiens OX=9606 GN=WDR77 PE=2 SV=1;tr|B4DJP0|B4DJP0_HUMAN cDNA FLJ60601, highly simila	4	5	5	5	5	5	5	13.7	13.7	13.7	36.723999999999997	342	342;342;112;291	0	19.010999999999999	1208200	1030900	1037500	981250	1013600	1113500	1023500	1101300	993720	1160200	1132700	972570	1063500	998670	1034100	1131600	1038500	1118700	976990	1125700	9	9	9	9	9	9	9
O96013;A8K724;A0A024R0J1;A0A024R0L8;B4E3B5;B4DE88;M0R1R1;B4DUG0;M0R3G6;M0R2X4;M0R0L9;Q9P286;B0AZM9	O96013;A8K724;A0A024R0J1;A0A024R0L8;B4E3B5;B4DE88	8;8;8;6;4;4;3;3;2;2;2;1;1	8;8;8;6;4;4;3;3;2;2;2;1;1	8;8;8;6;4;4;3;3;2;2;2;1;1	Serine/threonine-protein kinase PAK 4;Non-specific serine/threonine protein kinase	PAK4	sp|O96013|PAK4_HUMAN Serine/threonine-protein kinase PAK 4 OS=Homo sapiens OX=9606 GN=PAK4 PE=1 SV=1;tr|A8K724|A8K724_HUMAN Non-specific serine/threonine protein kinase OS=Homo sapiens OX=9606 PE=2 SV=1;tr|A0A024R0J1|A0A024R0J1_HUMAN Non-specific serine/th	13	8	8	8	8	8	8	16.899999999999999	16.899999999999999	16.899999999999999	64.070999999999998	591	591;591;591;438;347;395;149;240;93;131;182;719;719	0	14.116	1006600	876970	784500	753200	805310	640530	705060	690500	570300	597070	943050	826450	810950	769130	816450	662730	717670	694880	565840	584380	9	7	8	8	8	8	8
Q9Y6B7;B3KSJ4;B1ALD0;B4DTG3;B2RBF6;A0A024R0J5;B1ALD3;B1ALD1	Q9Y6B7;B3KSJ4;B1ALD0;B4DTG3;B2RBF6;A0A024R0J5	3;3;3;3;3;3;1;1	3;3;3;3;3;3;1;1	3;3;3;3;3;3;1;1	AP-4 complex subunit beta-1;AP complex subunit beta	AP4B1	sp|Q9Y6B7|AP4B1_HUMAN AP-4 complex subunit beta-1 OS=Homo sapiens OX=9606 GN=AP4B1 PE=1 SV=2;tr|B3KSJ4|B3KSJ4_HUMAN AP complex subunit beta OS=Homo sapiens OX=9606 PE=2 SV=1;tr|B1ALD0|B1ALD0_HUMAN AP complex subunit beta OS=Homo sapiens OX=9606 GN=AP4B1 PE	8	3	3	3	3	3	3	2.4	2.4	2.4	83.259	739	739;571;571;640;739;739;175;296	0	5.2030000000000003	19410	15791	18216	15865	13702	15224	12740	13226	14100	15558	18208	14907	18490	16046	14210	15571	13039	13573	13785	15031	2	2	2	2	2	2	2
Q9BUJ2;A8K3W4;A0A024R0J9;A0A0A0MRA5;B7Z4B8;A8K6U7;A8K5K0;M0R3F1;M0QYZ0;B3KM60;M0R203;M0QZV6;M0R0K8;M0QYI8;M0QYM5	Q9BUJ2;A8K3W4;A0A024R0J9;A0A0A0MRA5;B7Z4B8;A8K6U7;A8K5K0;M0R3F1;M0QYZ0	18;18;18;18;18;18;18;15;9;6;3;3;3;2;1	18;18;18;18;18;18;18;15;9;6;3;3;3;2;1	18;18;18;18;18;18;18;15;9;6;3;3;3;2;1	Heterogeneous nuclear ribonucleoprotein U-like protein 1	HNRNPUL1;HNRPUL1	sp|Q9BUJ2|HNRL1_HUMAN Heterogeneous nuclear ribonucleoprotein U-like protein 1 OS=Homo sapiens OX=9606 GN=HNRNPUL1 PE=1 SV=2;tr|A8K3W4|A8K3W4_HUMAN cDNA FLJ75163, highly similar to Homo sapiens heterogeneous nuclear ribonucleoprotein U-like 1 (HNRPUL1), tr	15	18	18	18	18	18	18	23.9	23.9	23.9	95.736999999999995	856	856;756;756;766;767;856;856;641;371;339;81;118;158;172;90	0	47.591999999999999	1424400	1322400	1270400	1176600	1253900	1807700	1697600	1734300	1723200	1679100	1335700	1246800	1298600	1209800	1289400	1809900	1701700	1760400	1690800	1634900	19	20	20	18	20	20	20
P12694;Q59EI3;B2R8A9;A0A024R0K3;Q6ZSA3;F5H5P2;F5GXU9;Q9UMB3	P12694;Q59EI3;B2R8A9;A0A024R0K3;Q6ZSA3;F5H5P2;F5GXU9	4;4;4;4;4;4;3;1	4;4;4;4;4;4;3;1	4;4;4;4;4;4;3;1	2-oxoisovalerate dehydrogenase subunit alpha, mitochondrial	BCKDHA	sp|P12694|ODBA_HUMAN 2-oxoisovalerate dehydrogenase subunit alpha, mitochondrial OS=Homo sapiens OX=9606 GN=BCKDHA PE=1 SV=2;tr|Q59EI3|Q59EI3_HUMAN 2-oxoisovalerate dehydrogenase subunit alpha (Fragment) OS=Homo sapiens OX=9606 PE=2 SV=1;tr|B2R8A9|B2R8A9_H	8	4	4	4	4	4	4	11.2	11.2	11.2	50.47	445	445;444;445;445;479;479;328;56	0	8.0335999999999999	1532.4	2588.6	1548	1490.3	1514.4	1434.4	2360.6	0	2395	1958.1	1438.4	2431.4	1568.1	1581.7	1565.9	1442.5	2354	0	2350	1823.2	1	1	1	1	1	1	1
Q9NW81;A0A024R0K4;B4DNR0;B7ZAJ8;M0QZP7;M0QZC4;K7EIV4;B4DFT4;K7ESN5;M0R078	Q9NW81;A0A024R0K4;B4DNR0;B7ZAJ8;M0QZP7;M0QZC4;K7EIV4;B4DFT4	4;4;4;3;2;2;2;2;1;1	4;4;4;3;2;2;2;2;1;1	4;4;4;3;2;2;2;2;1;1	ATP synthase subunit s-like protein	ATP5SL;FLJ10241	sp|Q9NW81|DMAC2_HUMAN Distal membrane-arm assembly complex protein 2 OS=Homo sapiens OX=9606 GN=DMAC2 PE=1 SV=3;tr|A0A024R0K4|A0A024R0K4_HUMAN Uncharacterized protein OS=Homo sapiens OX=9606 GN=FLJ10241 PE=3 SV=1;tr|B4DNR0|B4DNR0_HUMAN cDNA FLJ60315 OS=Hom	10	4	4	4	4	4	4	19.5	19.5	19.5	29.266999999999999	257	257;257;333;230;150;172;176;178;101;121	0	10.269	42833	42376	40715	42379	37441	30867	33744	35384	37589	30105	40185	40002	41384	42730	38244	32350	34606	35502	36738	29489	3	3	3	3	3	3	3
Q96F63;A0A024R0L2	Q96F63;A0A024R0L2	2;2	2;2	2;2	Coiled-coil domain-containing protein 97	CCDC97;MGC20255	sp|Q96F63|CCD97_HUMAN Coiled-coil domain-containing protein 97 OS=Homo sapiens OX=9606 GN=CCDC97 PE=1 SV=1;tr|A0A024R0L2|A0A024R0L2_HUMAN DUF2052 domain-containing protein OS=Homo sapiens OX=9606 GN=MGC20255 PE=4 SV=1	2	2	2	2	2	2	2	10.5	10.5	10.5	38.945999999999998	343	343;397	0	4.3745000000000003	7178.8	9391.1	9296.4	6563.4	5965.6	10771	6924.6	7372.1	10686	9622	6753.4	8833.6	9233.9	6897.3	6305.1	10688	7100.8	7706.1	10328	9262.7999999999993	1	1	1	1	1	1	1
P50548;B7Z6N1;A0A024R0L4	P50548;B7Z6N1;A0A024R0L4	5;5;5	5;5;5	5;5;5	ETS domain-containing transcription factor ERF	ERF	sp|P50548|ERF_HUMAN ETS domain-containing transcription factor ERF OS=Homo sapiens OX=9606 GN=ERF PE=1 SV=2;tr|B7Z6N1|B7Z6N1_HUMAN cDNA FLJ54385, highly similar to ETS domain-containing transcription factor ERF OS=Homo sapiens OX=9606 PE=2 SV=1;tr|A0A024R0	3	5	5	5	5	5	5	13.3	13.3	13.3	58.701999999999998	548	548;538;548	0	52.481000000000002	87020	85813	88367	71830	70074	71468	82455	75998	75702	66743	81682	80852	89254	73651	72810	73207	82905	76569	74623	65275	3	3	3	3	3	3	3
P49840;A0A024R0L5;Q68D16;A8MT37;M0QYV0	P49840;A0A024R0L5;Q68D16;A8MT37	8;8;7;7;3	4;4;3;3;2	4;4;3;3;2	Glycogen synthase kinase-3 alpha	GSK3A;DKFZp686D0638	sp|P49840|GSK3A_HUMAN Glycogen synthase kinase-3 alpha OS=Homo sapiens OX=9606 GN=GSK3A PE=1 SV=2;tr|A0A024R0L5|A0A024R0L5_HUMAN [Tau protein] kinase OS=Homo sapiens OX=9606 GN=GSK3A PE=3 SV=1;tr|Q68D16|Q68D16_HUMAN [Tau protein] kinase (Fragment) OS=Homo	5	8	4	4	8	4	4	22.8	14.9	14.9	50.98	483	483;483;388;401;167	0	31.367000000000001	926220	730830	752140	663880	746830	698570	702830	685090	707890	732860	868010	689160	774580	677090	759910	712630	716680	696520	694810	710590	9	9	9	9	9	9	9
Q15102;A0A024R0L6;M0R389;M0R1K3;M0QXS6;M0R323;M0QZT2	Q15102;A0A024R0L6;M0R389;M0R1K3	8;8;5;5;2;2;2	8;8;5;5;2;2;2	8;8;5;5;2;2;2	Platelet-activating factor acetylhydrolase IB subunit gamma	PAFAH1B3	sp|Q15102|PA1B3_HUMAN Platelet-activating factor acetylhydrolase IB subunit alpha1 OS=Homo sapiens OX=9606 GN=PAFAH1B3 PE=1 SV=1;tr|A0A024R0L6|A0A024R0L6_HUMAN Epididymis secretory sperm binding protein OS=Homo sapiens OX=9606 GN=PAFAH1B3 PE=2 SV=1;tr|M0R3	7	8	8	8	8	8	8	39.4	39.4	39.4	25.734000000000002	231	231;231;164;202;95;96;139	0	40.787999999999997	1661500	1541100	1459000	1437600	1442000	1360400	1350900	1401900	1252300	1337200	1557900	1453600	1493100	1461200	1467500	1397200	1374600	1417400	1233900	1302800	17	17	17	17	17	17	17
Q3ZCQ8;Q0VAB1;A0A024R0M6;M0R2F8;M0R0C3;M0R003;M0R1Y4;M0R047;M0QXC3;M0R2Z3;M0R303;M0R2D2;M0R2Q2	Q3ZCQ8;Q0VAB1;A0A024R0M6;M0R2F8;M0R0C3;M0R003	10;10;10;6;5;5;4;3;2;2;2;2;2	10;10;10;6;5;5;4;3;2;2;2;2;2	10;10;10;6;5;5;4;3;2;2;2;2;2	Mitochondrial import inner membrane translocase subunit TIM50	TIMM50	sp|Q3ZCQ8|TIM50_HUMAN Mitochondrial import inner membrane translocase subunit TIM50 OS=Homo sapiens OX=9606 GN=TIMM50 PE=1 SV=2;tr|Q0VAB1|Q0VAB1_HUMAN Mitochondrial import inner membrane translocase subunit TIM50 OS=Homo sapiens OX=9606 GN=TIMM50 PE=2 SV=1	13	10	10	10	10	10	10	33.1	33.1	33.1	39.646000000000001	353	353;456;456;157;104;257;256;227;111;116;117;141;200	0	54.508000000000003	1438700	1431500	1196900	1272300	1267800	1372000	1290700	1375600	1537500	1268900	1348500	1349500	1231300	1300200	1287500	1396600	1317900	1391500	1498800	1238200	23	21	23	22	23	21	23
Q5PRF9;A0A087WZT0;Q66K25;M0QZ22;A0A024R0N7;Q8IXP7;Q9NW90;M0R0X3;M0QXV2;M0QY61;Q8N2G5	Q5PRF9;A0A087WZT0;Q66K25;M0QZ22;A0A024R0N7;Q8IXP7	6;6;6;6;6;4;2;2;1;1;1	6;6;6;6;6;4;2;2;1;1;1	6;6;6;6;6;4;2;2;1;1;1	Protein Smaug homolog 2	SAMD4B	sp|Q5PRF9|SMAG2_HUMAN Protein Smaug homolog 2 OS=Homo sapiens OX=9606 GN=SAMD4B PE=1 SV=1;tr|A0A087WZT0|A0A087WZT0_HUMAN Protein Smaug homolog 2 OS=Homo sapiens OX=9606 GN=SAMD4B PE=1 SV=1;tr|Q66K25|Q66K25_HUMAN SAMD4B protein OS=Homo sapiens OX=9606 GN=SA	11	6	6	6	6	6	6	12.4	12.4	12.4	75.483000000000004	694	694;663;664;692;694;365;325;325;75;219;222	0	26.501999999999999	150550	131120	141170	132470	142870	137630	128810	140400	135090	140780	141230	123790	143810	134090	145060	140590	131800	142200	132360	136860	5	6	5	6	5	6	5
Q96DU7;A0A024R0N8	Q96DU7;A0A024R0N8	5;5	5;5	5;5	Inositol-trisphosphate 3-kinase C	ITPKC	sp|Q96DU7|IP3KC_HUMAN Inositol-trisphosphate 3-kinase C OS=Homo sapiens OX=9606 GN=ITPKC PE=1 SV=1;tr|A0A024R0N8|A0A024R0N8_HUMAN Kinase OS=Homo sapiens OX=9606 GN=ITPKC PE=3 SV=1	2	5	5	5	5	5	5	12.3	12.3	12.3	75.206999999999994	683	683;683	0	21.741	32522	32874	33528	21068	28161	23687	23428	24764	23084	26339	30531	30901	33852	22160	28895	24124	24051	25094	22680	25544	3	3	3	3	3	3	3
Q9H0W8;A0A024R0Q0;M0R2N0;M0QZC7;M0QZH1;M0QX70;M0QYR7;M0R0U0	Q9H0W8;A0A024R0Q0;M0R2N0;M0QZC7;M0QZH1;M0QX70;M0QYR7	8;8;5;5;4;4;4;2	8;8;5;5;4;4;4;2	8;8;5;5;4;4;4;2	Protein SMG9	SMG9;FLJ12886	sp|Q9H0W8|SMG9_HUMAN Protein SMG9 OS=Homo sapiens OX=9606 GN=SMG9 PE=1 SV=1;tr|A0A024R0Q0|A0A024R0Q0_HUMAN Protein SMG9 OS=Homo sapiens OX=9606 GN=FLJ12886 PE=3 SV=1;tr|M0R2N0|M0R2N0_HUMAN Protein SMG9 (Fragment) OS=Homo sapiens OX=9606 GN=SMG9 PE=1 SV=1;t	8	8	8	8	8	8	8	19	19	19	57.65	520	520;520;156;183;115;120;148;157	0	25.202000000000002	199230	182190	193960	162460	177690	174760	173890	182250	167410	167630	187000	171760	196750	165950	181700	178170	176710	183930	164570	163540	11	9	11	9	9	10	11
Q8IV08;A0A024R0Q4;B4DEL6;M0R1F7;E2QRG1;M0R2E7;M0QY94;M0R3G9;M0QX50;M0R2W7;M0QX99;A0A0A0MS28	Q8IV08;A0A024R0Q4;B4DEL6	7;7;6;3;2;1;1;1;1;1;1;1	7;7;6;3;2;1;1;1;1;1;1;1	7;7;6;3;2;1;1;1;1;1;1;1	Phospholipase D3	PLD3	sp|Q8IV08|PLD3_HUMAN 5-3 exonuclease PLD3 OS=Homo sapiens OX=9606 GN=PLD3 PE=1 SV=1;tr|A0A024R0Q4|A0A024R0Q4_HUMAN Phospholipase D family, member 3, isoform CRA_b OS=Homo sapiens OX=9606 GN=PLD3 PE=3 SV=1;tr|B4DEL6|B4DEL6_HUMAN cDNA FLJ59669, highly simi	12	7	7	7	7	7	7	18.8	18.8	18.8	54.704999999999998	490	490;490;402;213;177;44;70;71;81;111;119;128	0	39.923999999999999	796900	717020	730730	620520	675220	791420	731450	716060	734940	719300	747430	675790	744720	637220	692530	797450	740300	729810	721450	699240	14	13	14	13	13	13	13
Q8WUF5;A0A024R0Q5;Q6ZNZ8;A7YME7;K7EN03;K7EPP1	Q8WUF5;A0A024R0Q5;Q6ZNZ8	16;16;11;5;4;2	16;16;11;5;4;2	16;16;11;5;4;2	RelA-associated inhibitor	PPP1R13L	sp|Q8WUF5|IASPP_HUMAN RelA-associated inhibitor OS=Homo sapiens OX=9606 GN=PPP1R13L PE=1 SV=4;tr|A0A024R0Q5|A0A024R0Q5_HUMAN Protein phosphatase 1, regulatory (Inhibitor) subunit 13 like, isoform CRA_a OS=Homo sapiens OX=9606 GN=PPP1R13L PE=4 SV=1;tr|Q6ZNZ	6	16	16	16	16	16	16	28.5	28.5	28.5	89.09	828	828;828;508;407;128;60	0	62.786000000000001	927420	784500	768150	745650	755200	640880	667050	703400	597660	655920	869240	740130	789680	755910	767790	663340	680300	708670	589850	639700	19	19	19	19	19	19	18
P07992;A0A024R0Q6;K7ES46;Q8WWH8;K7EJW9;K7EK97;K7ER60;K7ER89;K7EP14	P07992;A0A024R0Q6;K7ES46	3;3;2;1;1;1;1;1;1	3;3;2;1;1;1;1;1;1	3;3;2;1;1;1;1;1;1	DNA excision repair protein ERCC-1	ERCC1	sp|P07992|ERCC1_HUMAN DNA excision repair protein ERCC-1 OS=Homo sapiens OX=9606 GN=ERCC1 PE=1 SV=1;tr|A0A024R0Q6|A0A024R0Q6_HUMAN Excision repair cross-complementing rodent repair deficiency, complementation group 1 (Includes overlapping antisense sequenc	9	3	3	3	3	3	3	14.5	14.5	14.5	32.561999999999998	297	297;297;209;39;112;141;213;234;258	0	6.9621000000000004	198570	172020	137230	183360	181920	156600	153910	169260	184150	173490	185910	162510	144000	184460	181850	162200	158840	171070	179490	168510	3	3	3	3	3	3	3
P53041;A0A024R0Q7;Q9BPW0;H0YDU8;B2R6R6;B4DLP6;B4DDZ8;Q53FR0;A8MU39;E7EU14;Q59F46;B7Z1I1	P53041;A0A024R0Q7;Q9BPW0;H0YDU8;B2R6R6;B4DLP6;B4DDZ8;Q53FR0	22;22;21;21;21;20;20;20;10;2;1;1	22;22;21;21;21;20;20;20;10;2;1;1	22;22;21;21;21;20;20;20;10;2;1;1	Serine/threonine-protein phosphatase 5;Serine/threonine-protein phosphatase	PPP5C	sp|P53041|PPP5_HUMAN Serine/threonine-protein phosphatase 5 OS=Homo sapiens OX=9606 GN=PPP5C PE=1 SV=1;tr|A0A024R0Q7|A0A024R0Q7_HUMAN Serine/threonine-protein phosphatase OS=Homo sapiens OX=9606 GN=PPP5C PE=3 SV=1;tr|Q9BPW0|Q9BPW0_HUMAN Serine/threonine-pr	12	22	22	22	22	22	22	42.3	42.3	42.3	56.878	499	499;499;484;485;499;482;486;499;371;171;260;295	0	71.793000000000006	3843000	3740000	3399200	3297400	3405700	3462400	3352400	3332300	3407600	3068700	3603500	3525600	3477400	3370300	3467100	3526900	3410900	3377600	3343300	2994500	39	39	40	39	39	40	39
Q92888;A0A024R0R1;M0QZR4;A0A2X0SFA4;M0QYC1;Q49AN3;M0R2C7;Q8NF33;M0QYS3;M0QZH8;M0QXV6;M0R3H5	Q92888;A0A024R0R1;M0QZR4;A0A2X0SFA4;M0QYC1	21;21;21;20;11;6;6;6;5;4;1;1	21;21;21;20;11;6;6;6;5;4;1;1	21;21;21;20;11;6;6;6;5;4;1;1	Rho guanine nucleotide exchange factor 1	ARHGEF1	sp|Q92888|ARHG1_HUMAN Rho guanine nucleotide exchange factor 1 OS=Homo sapiens OX=9606 GN=ARHGEF1 PE=1 SV=2;tr|A0A024R0R1|A0A024R0R1_HUMAN Rho guanine nucleotide exchange factor (GEF) 1, isoform CRA_e OS=Homo sapiens OX=9606 GN=ARHGEF1 PE=4 SV=1;tr|M0QZR4|	12	21	21	21	21	21	21	27.6	27.6	27.6	102.43	912	912;912;968;881;702;277;291;700;307;275;68;88	0	92.66	3049000	2667200	2629300	2536500	2481400	2520700	2566600	2590800	2611200	2625900	2858500	2516300	2692900	2576300	2538700	2581900	2604700	2623900	2561900	2551500	36	35	36	36	37	35	36
Q9UBE0;A0A024R0R4;B3KNJ4;M0QX65;A0A590UK93;A0A590UKC5;M0QZS6;M0R054;B4DY66;A0A590UKA0;M0QYM8;M0R375;M0R286;M0QYP2	Q9UBE0;A0A024R0R4;B3KNJ4;M0QX65;A0A590UK93;A0A590UKC5;M0QZS6;M0R054	17;17;16;13;13;13;12;9;8;6;5;3;3;1	17;17;16;13;13;13;12;9;8;6;5;3;3;1	17;17;16;13;13;13;12;9;8;6;5;3;3;1	SUMO-activating enzyme subunit 1;SUMO-activating enzyme subunit 1, N-terminally processed	SAE1	sp|Q9UBE0|SAE1_HUMAN SUMO-activating enzyme subunit 1 OS=Homo sapiens OX=9606 GN=SAE1 PE=1 SV=1;tr|A0A024R0R4|A0A024R0R4_HUMAN SUMO-1 activating enzyme subunit 1, isoform CRA_b OS=Homo sapiens OX=9606 GN=SAE1 PE=3 SV=1;tr|B3KNJ4|B3KNJ4_HUMAN SUMO-1 activat	14	17	17	17	17	17	17	43.4	43.4	43.4	38.448999999999998	346	346;346;299;205;210;235;265;157;172;127;133;50;98;71	0	71.885000000000005	5965400	5450500	5233200	4926700	5017900	4890500	4778700	4727100	4707300	4846600	5593300	5139400	5353800	5022100	5118200	5001600	4866400	4803800	4625000	4707500	36	36	36	36	36	36	36
Q92797;A0A024R0R6;B7Z6F7;A0A087WUE9;Q4LE61;M0R3C7;M0R1C2;M0R180;M0QXP5;M0R039;O75402	Q92797;A0A024R0R6;B7Z6F7;A0A087WUE9;Q4LE61	26;26;25;20;19;12;3;3;3;2;2	26;26;25;20;19;12;3;3;3;2;2	26;26;25;20;19;12;3;3;3;2;2	Symplekin	SYMPK;SYMPK variant protein	sp|Q92797|SYMPK_HUMAN Symplekin OS=Homo sapiens OX=9606 GN=SYMPK PE=1 SV=2;tr|A0A024R0R6|A0A024R0R6_HUMAN Symplekin, isoform CRA_a OS=Homo sapiens OX=9606 GN=SYMPK PE=4 SV=1;tr|B7Z6F7|B7Z6F7_HUMAN cDNA FLJ61705, highly similar to Symplekin OS=Homo sapiens	11	26	26	26	26	26	26	23.8	23.8	23.8	141.15	1274	1274;1274;1274;1058;1073;673;115;137;142;50;131	0	108.6	3566200	3402300	3148200	2990000	3006700	3206100	2908100	3008800	2841700	2941200	3344000	3207200	3219100	3057600	3068800	3261100	2958200	3058500	2793000	2862300	42	43	42	42	42	42	42
P54920;A0A024R0R9;M0R0Y2;M0R2M1;M0R213;M0R058;M0R027;A0A024R0V6;M0R0I4;M0QZM9;M0QZN5;M0R031	P54920;A0A024R0R9;M0R0Y2;M0R2M1	10;10;9;7;4;3;2;2;2;1;1;1	10;10;9;7;4;3;2;2;2;1;1;1	9;9;8;6;4;2;1;1;2;1;1;1	Alpha-soluble NSF attachment protein	NAPA	sp|P54920|SNAA_HUMAN Alpha-soluble NSF attachment protein OS=Homo sapiens OX=9606 GN=NAPA PE=1 SV=3;tr|A0A024R0R9|A0A024R0R9_HUMAN N-ethylmaleimide-sensitive factor attachment protein, alpha, isoform CRA_c OS=Homo sapiens OX=9606 GN=NAPA PE=3 SV=1;tr|M0R0Y	12	10	10	9	10	10	9	46.1	46.1	38.299999999999997	33.231999999999999	295	295;295;256;268;83;137;102;118;139;35;60;74	0	37.843000000000004	814190	639220	705950	693870	640590	600870	571790	625930	571570	700060	763350	603970	722360	697380	654770	621040	584550	635200	561200	677440	17	15	17	16	17	15	16
Q9NZN4;A0A024R0S6;B4DLA1;B3KUH4;Q8NCJ3;B7ZAY3;B4DU62;B4DE23	Q9NZN4;A0A024R0S6;B4DLA1;B3KUH4;Q8NCJ3	18;18;15;14;12;8;7;3	15;15;12;12;10;7;6;2	15;15;12;12;10;7;6;2	EH domain-containing protein 2	EHD2	sp|Q9NZN4|EHD2_HUMAN EH domain-containing protein 2 OS=Homo sapiens OX=9606 GN=EHD2 PE=1 SV=2;tr|A0A024R0S6|A0A024R0S6_HUMAN EH-domain containing 2, isoform CRA_a OS=Homo sapiens OX=9606 GN=EHD2 PE=4 SV=1;tr|B4DLA1|B4DLA1_HUMAN cDNA FLJ53453, highly simila	8	18	15	15	18	15	15	29.8	25.4	25.4	61.161000000000001	543	543;543;533;342;413;226;185;171	0	31.6	1437900	1387600	1226500	1299100	1236100	1129800	1134200	1187400	1055900	1167000	1348000	1308900	1258300	1318600	1255900	1167300	1155600	1200200	1040200	1135600	23	22	22	22	22	22	22
P18887;F5H8D7;A0A024R0S8;Q59HH7;B4DTD3;B2RCY5;B4DEB2;M0QYS5;M0R1U8;M0QZ96;M0R0D2;V9VB20;M4WFF9	P18887;F5H8D7;A0A024R0S8;Q59HH7;B4DTD3;B2RCY5;B4DEB2;M0QYS5	15;15;15;15;13;13;12;8;4;3;3;1;1	15;15;15;15;13;13;12;8;4;3;3;1;1	15;15;15;15;13;13;12;8;4;3;3;1;1	DNA repair protein XRCC1	XRCC1	sp|P18887|XRCC1_HUMAN DNA repair protein XRCC1 OS=Homo sapiens OX=9606 GN=XRCC1 PE=1 SV=2;tr|F5H8D7|F5H8D7_HUMAN DNA repair protein XRCC1 OS=Homo sapiens OX=9606 GN=XRCC1 PE=1 SV=2;tr|A0A024R0S8|A0A024R0S8_HUMAN X-ray repair complementing defective repair	13	15	15	15	15	15	15	28	28	28	69.475999999999999	633	633;602;633;647;602;633;400;292;210;165;172;30;38	0	47.070999999999998	1656600	1616200	1501500	1335800	1405800	1252300	1172000	1205500	1144900	1075600	1553600	1522600	1531900	1369900	1431900	1283800	1202600	1221000	1125300	1051100	21	21	21	21	21	21	20
Q6UWP2;A0A024R0T1;A0A087WYV4	Q6UWP2;A0A024R0T1;A0A087WYV4	2;2;1	2;2;1	2;2;1	Dehydrogenase/reductase SDR family member 11	DHRS11;MGC4172	sp|Q6UWP2|DHR11_HUMAN Dehydrogenase/reductase SDR family member 11 OS=Homo sapiens OX=9606 GN=DHRS11 PE=1 SV=1;tr|A0A024R0T1|A0A024R0T1_HUMAN Short-chain dehydrogenase/reductase, isoform CRA_b OS=Homo sapiens OX=9606 GN=MGC4172 PE=3 SV=1;tr|A0A087WYV4|A0A0	3	2	2	2	2	2	2	8.1	8.1	8.1	28.308	260	260;260;50	3.1080000000000002E-4	2.7921999999999998	124920	99594	73574	123840	134670	91237	103420	123340	132630	114580	116860	94287	78995	123250	132630	96151	107680	123180	128940	111760	2	2	2	2	2	2	2
Q6P597;A0A024R0V3;K7EL76;K7ENJ3;K7ELP9	Q6P597;A0A024R0V3;K7EL76;K7ENJ3	18;18;14;11;4	18;18;14;11;4	15;15;11;9;3	Kinesin light chain 3	KLC3	sp|Q6P597|KLC3_HUMAN Kinesin light chain 3 OS=Homo sapiens OX=9606 GN=KLC3 PE=1 SV=2;tr|A0A024R0V3|A0A024R0V3_HUMAN Kinesin light chain OS=Homo sapiens OX=9606 GN=KLC3 PE=3 SV=1;tr|K7EL76|K7EL76_HUMAN Kinesin light chain (Fragment) OS=Homo sapiens OX=9606	5	18	18	15	18	18	15	47	47	42.1	55.363999999999997	504	504;504;396;297;157	0	81.066000000000003	842590	874210	800270	733830	808680	937300	887560	912170	885170	951390	790500	823680	814490	755370	825150	946570	897520	927080	869210	923420	17	17	17	17	17	17	17
P50552;A0A0S2Z4N8;A0A024R0V4;K7EM16;K7ENL7;A0A0S2Z4H6;K7EIG8;K7ENR7	P50552;A0A0S2Z4N8;A0A024R0V4;K7EM16	15;15;15;9;3;3;1;1	15;15;15;9;3;3;1;1	2;2;2;2;0;0;0;0	Vasodilator-stimulated phosphoprotein	VASP	sp|P50552|VASP_HUMAN Vasodilator-stimulated phosphoprotein OS=Homo sapiens OX=9606 GN=VASP PE=1 SV=3;tr|A0A0S2Z4N8|A0A0S2Z4N8_HUMAN Vasodilator-stimulated phosphoprotein isoform 2 (Fragment) OS=Homo sapiens OX=9606 GN=VASP PE=2 SV=1;tr|A0A024R0V4|A0A024R0V	8	15	15	2	15	15	2	40.799999999999997	40.799999999999997	3.9	39.829000000000001	380	380;328;380;183;103;116;46;59	0	67.111000000000004	3126900	2899900	2727300	2504600	2645800	2296400	2350500	2309700	2056100	2169300	2931700	2733100	2791400	2559000	2692400	2361000	2395100	2336900	2031600	2115000	28	26	27	28	26	28	26
Q96QD8;A8K6H9;A0A024R0W3;F8VUY8	Q96QD8;A8K6H9;A0A024R0W3;F8VUY8	4;4;4;2	4;4;4;2	4;4;4;2	Sodium-coupled neutral amino acid transporter 2	SLC38A2	sp|Q96QD8|S38A2_HUMAN Sodium-coupled neutral amino acid transporter 2 OS=Homo sapiens OX=9606 GN=SLC38A2 PE=1 SV=2;tr|A8K6H9|A8K6H9_HUMAN cDNA FLJ75876, highly similar to Homo sapiens solute carrier family 38, member 2 (SLC38A2), mRNA OS=Homo sapiens OX=96	4	4	4	4	4	4	4	13.6	13.6	13.6	56.024999999999999	506	506;506;506;88	0	22.003	1930600	1754200	1927600	1581700	1489000	1540400	1339400	1422600	1686200	1432100	1811900	1654000	1948700	1612200	1539800	1575000	1379800	1448500	1640400	1392100	5	5	5	5	5	5	5
Q9UMZ2;A0A024R0X0;A0A087WZS7;A0A087WZF6;A8MYE0;A0A087WW94	Q9UMZ2;A0A024R0X0	12;12;4;2;2;1	12;12;4;2;2;1	12;12;4;2;2;1	Synergin gamma	SYNRG;AP1GBP1	sp|Q9UMZ2|SYNRG_HUMAN Synergin gamma OS=Homo sapiens OX=9606 GN=SYNRG PE=1 SV=2;tr|A0A024R0X0|A0A024R0X0_HUMAN AP1 gamma subunit binding protein 1, isoform CRA_d OS=Homo sapiens OX=9606 GN=AP1GBP1 PE=4 SV=1	6	12	12	12	12	12	12	11.4	11.4	11.4	140.65	1314	1314;1314;236;125;385;107	0	28.606000000000002	263480	208530	205640	209890	206960	182270	183380	177700	160120	202380	246860	196870	212500	211980	210120	188150	186770	180930	158080	195760	13	14	13	14	14	14	13
P08237;A0A2R8Y891;A0A024R0Y5;A0A0S2Z4I1;Q96I60;A0A0S2Z4A1;F8VZI0;B4E162;Q7KYX9;A0A0S2Z4A8;F8VZQ1;F8VP00;F8VX13;Q7Z683;P78457;F8VVE3;F8VYK8;F8VUB8;F8VW30;F8VTQ3;F8VSF7;H0YHB8	P08237;A0A2R8Y891;A0A024R0Y5;A0A0S2Z4I1;Q96I60;A0A0S2Z4A1;F8VZI0;B4E162;Q7KYX9;A0A0S2Z4A8	22;22;22;21;21;21;20;16;13;12;6;6;5;4;3;2;2;2;2;2;2;1	20;20;20;20;20;19;19;14;13;12;6;6;5;4;3;2;2;2;2;2;2;1	20;20;20;20;20;19;19;14;13;12;6;6;5;4;3;2;2;2;2;2;2;1	ATP-dependent 6-phosphofructokinase, muscle type;ATP-dependent 6-phosphofructokinase	PFKM	sp|P08237|PFKAM_HUMAN ATP-dependent 6-phosphofructokinase, muscle type OS=Homo sapiens OX=9606 GN=PFKM PE=1 SV=2;tr|A0A2R8Y891|A0A2R8Y891_HUMAN ATP-dependent 6-phosphofructokinase OS=Homo sapiens OX=9606 GN=PFKM PE=1 SV=1;tr|A0A024R0Y5|A0A024R0Y5_HUMAN ATP	22	22	20	20	22	20	20	31	28.7	28.7	85.182000000000002	780	780;883;780;749;747;725;694;607;465;395;161;176;156;110;48;165;149;141;116;111;102;41	0	70.372	9656000	8409200	7903000	8093300	7724200	7869400	7668500	8129400	7578600	8332500	9049500	7934700	8131800	8211200	7877200	8073600	7792300	8233900	7445000	8093300	44	44	44	44	44	44	44
Q9BUQ8;B3KY11;A8KA56;A0A024R0Z3;F8VVA2;F8W1J5;H0YI52;H0YIL9	Q9BUQ8;B3KY11;A8KA56;A0A024R0Z3	22;22;22;22;4;1;1;1	22;22;22;22;4;1;1;1	22;22;22;22;4;1;1;1	Probable ATP-dependent RNA helicase DDX23	DDX23	sp|Q9BUQ8|DDX23_HUMAN Probable ATP-dependent RNA helicase DDX23 OS=Homo sapiens OX=9606 GN=DDX23 PE=1 SV=3;tr|B3KY11|B3KY11_HUMAN RNA helicase OS=Homo sapiens OX=9606 PE=2 SV=1;tr|A8KA56|A8KA56_HUMAN RNA helicase OS=Homo sapiens OX=9606 PE=2 SV=1;tr|A0A024	8	22	22	22	22	22	22	27.4	27.4	27.4	95.581000000000003	820	820;800;820;820;182;138;152;259	0	69.02	4682900	3991700	4103500	3923200	3773500	3619300	3490800	3474500	3587100	3730700	4390800	3767400	4196200	3971600	3856700	3718200	3565200	3536600	3517700	3616700	42	43	42	42	42	42	41
P55061;F8W1G3;F8VQW0;F8VX73;F8VPI1;F8W201;F8W086;F8VR05;B7Z984;F8VQQ5;F8VSI7;F8VVJ4;B7Z5Y9;B3KWE3;A0A024R0Z5	P55061;F8W1G3;F8VQW0;F8VX73;F8VPI1;F8W201;F8W086;F8VR05;B7Z984;F8VQQ5;F8VSI7;F8VVJ4;B7Z5Y9;B3KWE3;A0A024R0Z5	2;2;2;2;2;2;2;2;2;2;2;2;2;2;2	2;2;2;2;2;2;2;2;2;2;2;2;2;2;2	2;2;2;2;2;2;2;2;2;2;2;2;2;2;2	Bax inhibitor 1	TMBIM6;TEGT	sp|P55061|BI1_HUMAN Bax inhibitor 1 OS=Homo sapiens OX=9606 GN=TMBIM6 PE=1 SV=2;tr|F8W1G3|F8W1G3_HUMAN Bax inhibitor 1 (Fragment) OS=Homo sapiens OX=9606 GN=TMBIM6 PE=1 SV=1;tr|F8VQW0|F8VQW0_HUMAN Bax inhibitor 1 (Fragment) OS=Homo sapiens OX=9606 GN=TMBIM	15	2	2	2	2	2	2	3.8	3.8	3.8	26.536999999999999	237	237;16;41;44;89;95;108;113;126;130;138;145;147;237;237	0	4.3788	622140	472610	457790	530170	519870	349100	335740	335480	251860	377520	582690	446790	476390	530140	521070	367680	348510	341930	250960	365330	8	8	8	8	8	8	8
Q86XZ4;A0A024R101;F8VS10;F8VXB3	Q86XZ4;A0A024R101;F8VS10	9;9;5;1	9;9;5;1	9;9;5;1	Spermatogenesis-associated serine-rich protein 2	SPATS2	sp|Q86XZ4|SPAS2_HUMAN Spermatogenesis-associated serine-rich protein 2 OS=Homo sapiens OX=9606 GN=SPATS2 PE=1 SV=1;tr|A0A024R101|A0A024R101_HUMAN Spermatogenesis associated, serine-rich 2, isoform CRA_a OS=Homo sapiens OX=9606 GN=SPATS2 PE=3 SV=1;tr|F8VS10	4	9	9	9	9	9	9	20.9	20.9	20.9	59.543999999999997	545	545;545;295;98	0	35.076999999999998	567080	597290	479980	500780	504140	438760	442490	451020	405690	414940	531580	562750	493020	512520	510470	452580	451740	455660	399930	404930	7	7	8	8	8	7	7
Q96GM5;A0A024R137;A0A024R102;B4DF50;F8VZ70;F8VUB0;F8VRQ4;A8K9I5;B3KXL9;F8VW95	Q96GM5;A0A024R137;A0A024R102;B4DF50;F8VZ70;F8VUB0	8;8;8;6;4;4;3;2;2;1	6;6;6;4;2;3;2;2;0;0	6;6;6;4;2;3;2;2;0;0	SWI/SNF-related matrix-associated actin-dependent regulator of chromatin subfamily D member 1	SMARCD1	sp|Q96GM5|SMRD1_HUMAN SWI/SNF-related matrix-associated actin-dependent regulator of chromatin subfamily D member 1 OS=Homo sapiens OX=9606 GN=SMARCD1 PE=1 SV=2;tr|A0A024R137|A0A024R137_HUMAN SWI/SNF related, matrix associated, actin dependent regulator of	10	8	6	6	8	6	6	22.9	18.3	18.3	58.231999999999999	515	515;598;639;263;278;289;313;292;435;113	0	42.16	144070	134160	126540	121250	116050	113950	110980	106710	118670	110220	135090	126500	129370	123510	118720	116820	113280	108640	116180	107020	4	4	4	4	4	4	4
Q8TBF4;A0A024R106;Q05DR1;G3V1V1	Q8TBF4;A0A024R106;Q05DR1;G3V1V1	2;2;1;1	2;2;1;1	2;2;1;1	Zinc finger CCHC-type and RNA-binding motif-containing protein 1	ZCRB1	sp|Q8TBF4|ZCRB1_HUMAN Zinc finger CCHC-type and RNA-binding motif-containing protein 1 OS=Homo sapiens OX=9606 GN=ZCRB1 PE=1 SV=2;tr|A0A024R106|A0A024R106_HUMAN U11/U12 small nuclear ribonucleoprotein 31 kDa protein OS=Homo sapiens OX=9606 GN=ZCRB1 PE=4 SV	4	2	2	2	2	2	2	15.7	15.7	15.7	24.591000000000001	217	217;217;141;176	0	12.849	3899.5	3714.1	4811.7	4938	4280.8	5362.5	3673.3	5260.1	6110.3	5231.8999999999996	3666.7	3519.7	4808.7	4923.1000000000004	4377.6000000000004	5458.2	3840.7	5337.1	5892.7	5088.1000000000004	1	1	1	1	1	1	1
Q9H8H3;B4DDW1;F8VQX6;A0A024R118;H0YI09	Q9H8H3;B4DDW1;F8VQX6;A0A024R118;H0YI09	2;2;2;2;1	2;2;2;2;1	2;2;2;2;1	Methyltransferase-like protein 7A	METTL7A	sp|Q9H8H3|MET7A_HUMAN Methyltransferase-like protein 7A OS=Homo sapiens OX=9606 GN=METTL7A PE=1 SV=1;tr|B4DDW1|B4DDW1_HUMAN cDNA FLJ52156, moderately similar to Mus musculus methyltransferase like 7A (Mettl7a), mRNA OS=Homo sapiens OX=9606 PE=2 SV=1;tr|F8V	5	2	2	2	2	2	2	9.4	9.4	9.4	28.318999999999999	244	244;175;180;244;244	1.5615E-4	2.8815	22484	18895	14695	23609	19327	17927	17619	20517	25489	23570	21044	17889	15502	23499	19358	18774	18239	20752	24682	22791	2	2	2	2	2	2	2
Q12800;A0A024R120;F8VWL0;F8VX55	Q12800;A0A024R120;F8VWL0;F8VX55	7;7;5;5	6;6;4;4	6;6;4;4	Alpha-globin transcription factor CP2	TFCP2	sp|Q12800|TFCP2_HUMAN Alpha-globin transcription factor CP2 OS=Homo sapiens OX=9606 GN=TFCP2 PE=1 SV=2;tr|A0A024R120|A0A024R120_HUMAN Transcription factor CP2, isoform CRA_a OS=Homo sapiens OX=9606 GN=TFCP2 PE=3 SV=1;tr|F8VWL0|F8VWL0_HUMAN Alpha-globin tra	4	7	6	6	7	6	6	17.100000000000001	14.7	14.7	57.255000000000003	502	502;502;381;424	0	32.311	821540	665060	652280	753060	655530	626290	647750	649280	645320	680450	769800	628800	673110	754550	667300	649110	658530	657920	633720	660310	11	11	11	11	11	11	11
Q9H2H9;Q8NCD8;A0A024R124;F8VX04	Q9H2H9;Q8NCD8;A0A024R124;F8VX04	4;4;4;4	4;4;4;4	4;4;4;4	Sodium-coupled neutral amino acid transporter 1	SLC38A1	sp|Q9H2H9|S38A1_HUMAN Sodium-coupled neutral amino acid transporter 1 OS=Homo sapiens OX=9606 GN=SLC38A1 PE=1 SV=1;tr|Q8NCD8|Q8NCD8_HUMAN cDNA FLJ90316 fis, clone NT2RP2001495, weakly similar to Human transporter protein (g17) OS=Homo sapiens OX=9606 PE=2	4	4	4	4	4	4	4	7.8	7.8	7.8	54.046999999999997	487	487;413;487;503	0	5.9927000000000001	225590	182950	202060	174980	164640	191760	150320	165290	162320	169520	211560	172610	205980	177930	169640	194450	153880	169020	158850	164650	5	5	5	5	5	5	5
P54619;F8VYY9;A0A024R125;H0YHF8;F8VPF5;F8VVA3;Q9UGJ0;E9PGP6;F8VZX1;H0YIC9;A0A494C068;B7Z6X8;A0A494C1K7;A0A384MDZ2;A0A090N8Q6	P54619;F8VYY9;A0A024R125	5;5;5;2;2;2;1;1;1;1;1;1;1;1;1	5;5;5;2;2;2;1;1;1;1;1;1;1;1;1	5;5;5;2;2;2;1;1;1;1;1;1;1;1;1	5-AMP-activated protein kinase subunit gamma-1	PRKAG1	sp|P54619|AAKG1_HUMAN 5-AMP-activated protein kinase subunit gamma-1 OS=Homo sapiens OX=9606 GN=PRKAG1 PE=1 SV=1;tr|F8VYY9|F8VYY9_HUMAN 5-AMP-activated protein kinase subunit gamma-1 OS=Homo sapiens OX=9606 GN=PRKAG1 PE=1 SV=1;tr|A0A024R125|A0A024R125_HU	15	5	5	5	5	5	5	19	19	19	37.579000000000001	331	331;280;331;93;145;161;569;444;202;251;308;444;524;525;569	0	15.382999999999999	1169600	1015400	1044400	971500	957870	799700	764420	768330	772800	792620	1096800	958090	1066500	983880	976100	827490	787450	781170	758410	769660	10	10	10	10	10	10	10
Q9H0H5;A0A024R136;A0A2X0U4T9;B2RE34;Q9H9L9;F8VRD2;H0YIK5;F8VRL2;F8W1T4;F8W0L1;F8VZ66;Q9BZ74;F8VUW9;F8W1E5;F8VWY4;F8VVE5;F8VWX0;F8VS54;F8VZ41;F8VV39;F8VV37;F8VV47	Q9H0H5;A0A024R136;A0A2X0U4T9;B2RE34	8;8;8;8;3;3;3;2;1;1;1;1;1;1;1;1;1;1;1;1;1;1	8;8;8;8;3;3;3;2;1;1;1;1;1;1;1;1;1;1;1;1;1;1	8;8;8;8;3;3;3;2;1;1;1;1;1;1;1;1;1;1;1;1;1;1	Rac GTPase-activating protein 1	RACGAP1	sp|Q9H0H5|RGAP1_HUMAN Rac GTPase-activating protein 1 OS=Homo sapiens OX=9606 GN=RACGAP1 PE=1 SV=1;tr|A0A024R136|A0A024R136_HUMAN Rac GTPase activating protein 1, isoform CRA_a OS=Homo sapiens OX=9606 GN=RACGAP1 PE=4 SV=1;tr|A0A2X0U4T9|A0A2X0U4T9_HUMAN RAC	22	8	8	8	8	8	8	12	12	12	71.025999999999996	632	632;632;634;632;255;293;280;34;136;139;150;628;107;155;174;177;130;129;117;111;152;155	0	13.114000000000001	252010	236610	263460	212110	305700	83556	92967	79440	1073300	90992	236610	223090	266950	214450	303430	92983	136310	81056	1010900	87995	5	5	5	5	5	5	5
Q8WWI5;A0A024R151;B3KWF2;B3KMS7	Q8WWI5;A0A024R151	5;5;2;2	5;5;2;2	5;5;2;2	Choline transporter-like protein 1	SLC44A1	sp|Q8WWI5|CTL1_HUMAN Choline transporter-like protein 1 OS=Homo sapiens OX=9606 GN=SLC44A1 PE=1 SV=1;tr|A0A024R151|A0A024R151_HUMAN Solute carrier family 44, member 1, isoform CRA_a OS=Homo sapiens OX=9606 GN=SLC44A1 PE=3 SV=1	4	5	5	5	5	5	5	8.1	8.1	8.1	73.301000000000002	657	657;657;446;449	0	10.459	35857	32643	29511	29080	27674	31820	26408	26350	27321	29969	33606	30776	30336	29720	28269	32258	26930	27087	26785	28989	2	2	2	2	2	2	2
Q9Y2D5;C9JVY5;A0A024R167;B4E2K2;A0A024R152	Q9Y2D5;C9JVY5;A0A024R167;B4E2K2;A0A024R152	3;3;3;3;3	3;3;3;3;3	3;3;3;3;3	A-kinase anchor protein 2	AKAP2;hCG_28765	sp|Q9Y2D5|AKAP2_HUMAN A-kinase anchor protein 2 OS=Homo sapiens OX=9606 GN=AKAP2 PE=1 SV=3;tr|C9JVY5|C9JVY5_HUMAN PALM2 and AKAP2 fusion (Fragment) OS=Homo sapiens OX=9606 GN=PALM2AKAP2 PE=1 SV=1;tr|A0A024R167|A0A024R167_HUMAN HCG28765, isoform CRA_a OS=Ho	5	3	3	3	3	3	3	8.3000000000000007	8.3000000000000007	8.3000000000000007	94.659000000000006	859	859;778;923;942;1337	0	24.795999999999999	39908	39975	37713	43275	37146	40079	43638	50029	39833	43585	37439	37773	38383	43540	38033	41442	43872	50043	39277	42643	3	3	3	3	3	3	3
P50151;A0A024R156;D3DQV2;A0A024R161	P50151;A0A024R156;D3DQV2;A0A024R161	2;2;1;1	2;2;1;1	2;2;1;1	Guanine nucleotide-binding protein G(I)/G(S)/G(O) subunit gamma-10;Guanine nucleotide-binding protein subunit gamma	GNG10;hCG_1994888;hCG_1992840	sp|P50151|GBG10_HUMAN Guanine nucleotide-binding protein G(I)/G(S)/G(O) subunit gamma-10 OS=Homo sapiens OX=9606 GN=GNG10 PE=1 SV=1;tr|A0A024R156|A0A024R156_HUMAN Guanine nucleotide-binding protein subunit gamma OS=Homo sapiens OX=9606 GN=hCG_1994888 PE=3	4	2	2	2	2	2	2	38.200000000000003	38.200000000000003	38.200000000000003	7.2053000000000003	68	68;68;68;153	0	5.9039999999999999	135290	83541	37075	127680	122450	81510	122670	183050	145170	160790	126240	79356	45554	125600	119490	88971	125330	179850	141550	157260	2	2	2	2	2	2	2
O95347;A0A024R158;A8K984;B3KMB1;B7ZLZ7;B3KM27;Q05BV1;Q2KQ72;Q6IPS5;Q7Z2X1;A0A0C4DGE5;A0JLM9;Q32Q15;Q05D74;Q5T821;Q6P712;Q13497	O95347;A0A024R158;A8K984;B3KMB1;B7ZLZ7;B3KM27;Q05BV1;Q2KQ72	34;34;34;34;34;19;19;18;9;7;6;5;4;4;3;3;1	34;34;34;34;34;19;19;18;9;7;6;5;4;4;3;3;1	34;34;34;34;34;19;19;18;9;7;6;5;4;4;3;3;1	Structural maintenance of chromosomes protein 2;Structural maintenance of chromosomes protein	SMC2;SMC2L1	sp|O95347|SMC2_HUMAN Structural maintenance of chromosomes protein 2 OS=Homo sapiens OX=9606 GN=SMC2 PE=1 SV=2;tr|A0A024R158|A0A024R158_HUMAN Structural maintenance of chromosomes protein OS=Homo sapiens OX=9606 GN=SMC2L1 PE=3 SV=1;tr|A8K984|A8K984_HUMAN S	17	34	34	34	34	34	34	27	27	27	135.65	1197	1197;1197;1197;1197;1197;489;781;760;356;209;166;289;291;289;145;212;42	0	75.866	3931100	3612200	3491300	3246200	3325600	2601800	2523600	2616300	2468600	2604200	3686300	3405800	3568100	3301300	3377300	2700000	2605900	2651400	2426200	2532500	47	47	47	47	47	47	47
O95758;A0A024R163;X6R242	O95758;A0A024R163	5;5;2	2;2;1	2;2;1	Polypyrimidine tract-binding protein 3	PTBP3;ROD1	sp|O95758|PTBP3_HUMAN Polypyrimidine tract-binding protein 3 OS=Homo sapiens OX=9606 GN=PTBP3 PE=1 SV=2;tr|A0A024R163|A0A024R163_HUMAN ROD1 regulator of differentiation 1 (S. pombe), isoform CRA_b OS=Homo sapiens OX=9606 GN=ROD1 PE=4 SV=1	3	5	2	2	5	2	2	9.8000000000000007	5.3	5.3	59.689	552	552;552;182	0	9.2204999999999995	48865	37098	38318	34523	39738	65337	68113	69471	75094	59335	45783	34991	39600	35447	41102	65089	67893	69947	73426	58108	4	4	4	3	4	4	4
Q9NXF1;A0A024R169;B4DQR0;B7Z9D5;A0A0A0MSR3;B4E149	Q9NXF1;A0A024R169;B4DQR0	10;10;8;4;2;1	10;10;8;4;2;1	10;10;8;4;2;1	Testis-expressed sequence 10 protein	TEX10	sp|Q9NXF1|TEX10_HUMAN Testis-expressed protein 10 OS=Homo sapiens OX=9606 GN=TEX10 PE=1 SV=2;tr|A0A024R169|A0A024R169_HUMAN Testis expressed sequence 10, isoform CRA_a OS=Homo sapiens OX=9606 GN=TEX10 PE=3 SV=1;tr|B4DQR0|B4DQR0_HUMAN cDNA FLJ54377 OS=Homo	6	10	10	10	10	10	10	12.7	12.7	12.7	105.67	929	929;929;797;433;171;150	0	63.076999999999998	449740	356050	360840	391890	365970	379550	352010	365520	379250	400350	421440	336510	372080	394140	372090	388880	359280	372220	371170	387830	10	10	10	10	10	10	10
A0A024R172;Q14914;F2Z3J9	A0A024R172;Q14914;F2Z3J9	7;6;6	7;6;6	7;6;6	Prostaglandin reductase 1	LTB4DH;PTGR1	tr|A0A024R172|A0A024R172_HUMAN 15-oxoprostaglandin 13-reductase OS=Homo sapiens OX=9606 GN=LTB4DH PE=3 SV=1;sp|Q14914|PTGR1_HUMAN Prostaglandin reductase 1 OS=Homo sapiens OX=9606 GN=PTGR1 PE=1 SV=2;tr|F2Z3J9|F2Z3J9_HUMAN 15-oxoprostaglandin 13-reductase O	3	7	7	7	7	7	7	18.8	18.8	18.8	35.884999999999998	329	329;329;300	0	24.413	1424000	1363700	1373900	1158700	1147900	1396200	1335800	1272700	1241900	1181600	1336100	1285000	1393400	1190300	1187800	1410200	1344200	1294000	1223500	1152600	11	12	11	12	12	13	11
Q96T83;A0A087WXD1;A0A024R176	Q96T83;A0A087WXD1;A0A024R176	2;2;2	2;2;2	2;2;2	Sodium/hydrogen exchanger 7;Sodium/hydrogen exchanger	SLC9A7	sp|Q96T83|SL9A7_HUMAN Sodium/hydrogen exchanger 7 OS=Homo sapiens OX=9606 GN=SLC9A7 PE=1 SV=1;tr|A0A087WXD1|A0A087WXD1_HUMAN Sodium/hydrogen exchanger OS=Homo sapiens OX=9606 GN=SLC9A7 PE=1 SV=1;tr|A0A024R176|A0A024R176_HUMAN Sodium/hydrogen exchanger OS=H	3	2	2	2	2	2	2	2.2000000000000002	2.2000000000000002	2.2000000000000002	80.13	725	725;726;725	2.5347E-3	2.3067000000000002	1570.1	1728.9	2146.4	1207.8	1164	1613.1	1231.7	1807.8	887.16	1565	1477.9	1626.2	2123	1263.8	1247.7	1630.6	1237.2	1816.4	886.13	1531.7	1	1	1	1	1	1	1
Q09161;A0A024R179;X6R941;F2Z2T1	Q09161;A0A024R179	14;14;3;1	14;14;3;1	14;14;3;1	Nuclear cap-binding protein subunit 1	NCBP1	sp|Q09161|NCBP1_HUMAN Nuclear cap-binding protein subunit 1 OS=Homo sapiens OX=9606 GN=NCBP1 PE=1 SV=1;tr|A0A024R179|A0A024R179_HUMAN Nuclear cap binding protein subunit 1, 80kDa, isoform CRA_a OS=Homo sapiens OX=9606 GN=NCBP1 PE=3 SV=1	4	14	14	14	14	14	14	20.8	20.8	20.8	91.837999999999994	790	790;790;155;82	0	55.488999999999997	1891500	1608600	1679500	1573300	1463500	1590600	1349300	1452300	1512200	1528200	1773700	1518100	1714500	1595400	1501100	1622800	1382200	1481400	1477600	1482700	29	29	29	29	29	29	29
Q00536;Q96GA5;B7Z8T0;A0A024R183;A0A140VK97;Q9BRL4;A0A087WZU2;Q59FJ5;E5RGN0;B7Z461;Q6ZMU4;H0YAZ9;Q07002;Q59G02;E5RJM2;A0A024R996;H0YBX5;B4DK03;A0A024R980;B4DHU6;A0A0A0MSJ6;E5RIY8;H0YC60;E5RIU4;H0YC36	Q00536;Q96GA5;B7Z8T0;A0A024R183;A0A140VK97;Q9BRL4;A0A087WZU2;Q59FJ5;E5RGN0;B7Z461;Q6ZMU4;H0YAZ9	8;8;8;8;8;8;8;7;5;4;4;4;2;2;2;2;2;2;2;2;1;1;1;1;1	7;7;7;7;7;7;7;7;4;4;4;3;1;1;2;1;2;1;1;1;1;1;1;1;1	5;5;5;5;5;5;5;5;2;2;2;3;0;0;1;0;1;0;0;0;0;1;1;1;1	Cyclin-dependent kinase 16	CDK16;PCTK1	sp|Q00536|CDK16_HUMAN Cyclin-dependent kinase 16 OS=Homo sapiens OX=9606 GN=CDK16 PE=1 SV=1;tr|Q96GA5|Q96GA5_HUMAN PCTK1 protein (Fragment) OS=Homo sapiens OX=9606 GN=PCTK1 PE=2 SV=2;tr|B7Z8T0|B7Z8T0_HUMAN cDNA FLJ56198, highly similar to Serine/threonine-	25	8	7	5	8	7	5	17.5	15.9	11.1	55.715000000000003	496	496;395;601;502;496;448;448;556;393;335;356;260;474;436;189;474;152;504;504;374;283;150;166;153;84	0	12.705	73659	61140	60532	61269	65265	67310	60190	71080	70324	68142	69035	57718	62349	62108	66058	68602	61748	71791	68604	66375	4	4	4	4	4	4	4
Q9H553;B3KNL8;A0A024R184	Q9H553;B3KNL8;A0A024R184	4;4;4	4;4;4	4;4;4	Alpha-1,3/1,6-mannosyltransferase ALG2	ALG2	sp|Q9H553|ALG2_HUMAN Alpha-1,3/1,6-mannosyltransferase ALG2 OS=Homo sapiens OX=9606 GN=ALG2 PE=1 SV=1;tr|B3KNL8|B3KNL8_HUMAN cDNA FLJ14908 fis, clone PLACE1005953, highly similar to Alpha-1,3-mannosyltransferase ALG2 OS=Homo sapiens OX=9606 PE=2 SV=1;tr|A0	3	4	4	4	4	4	4	11.3	11.3	11.3	47.091000000000001	416	416;248;416	0	10.148999999999999	168900	164230	152950	146030	151450	184290	177030	177200	199010	178740	158400	154830	156170	149630	154990	186110	179180	180050	194430	173720	3	3	3	3	3	3	3
P22314;A0A024R1A3;B4DDE4;B4DL67;Q5JRR6;B3KUJ2;Q5JRR9;Q5JRS0;Q5JRS2;Q5JRS1;Q5JRS3;Q712V1;Q8WY81	P22314;A0A024R1A3;B4DDE4;B4DL67	36;36;19;19;14;14;10;10;8;7;7;2;1	36;36;19;19;14;14;10;10;8;7;7;2;1	36;36;19;19;14;14;10;10;8;7;7;2;1	Ubiquitin-like modifier-activating enzyme 1	UBA1;UBE1	sp|P22314|UBA1_HUMAN Ubiquitin-like modifier-activating enzyme 1 OS=Homo sapiens OX=9606 GN=UBA1 PE=1 SV=3;tr|A0A024R1A3|A0A024R1A3_HUMAN Ubiquitin-activating enzyme E1 OS=Homo sapiens OX=9606 GN=UBE1 PE=2 SV=1;tr|B4DDE4|B4DDE4_HUMAN cDNA FLJ54582, highly	13	36	36	36	36	36	36	38.6	38.6	38.6	117.85	1058	1058;1058;570;603;506;506;270;284;234;173;195;38;135	0	159.57	43804000	38507000	37307000	37114000	35300000	33262000	33909000	34672000	31285000	35980000	41064000	36335000	38248000	37608000	36044000	34308000	34450000	35114000	30832000	34930000	126	126	126	127	126	128	127
P68036;A0A024R1A4;A8K4W8;A0A1B0GUS4	P68036;A0A024R1A4;A8K4W8;A0A1B0GUS4	6;6;5;3	3;3;2;1	3;3;2;1	Ubiquitin-conjugating enzyme E2 L3	UBE2L3	sp|P68036|UB2L3_HUMAN Ubiquitin-conjugating enzyme E2 L3 OS=Homo sapiens OX=9606 GN=UBE2L3 PE=1 SV=1;tr|A0A024R1A4|A0A024R1A4_HUMAN Ubiquitin-conjugating enzyme E2L 3, isoform CRA_a OS=Homo sapiens OX=9606 GN=UBE2L3 PE=3 SV=1;tr|A8K4W8|A8K4W8_HUMAN cDNA FL	4	6	3	3	6	3	3	39	11.7	11.7	17.861000000000001	154	154;154;154;154	0	5.8308	2628400	2774400	2447100	2236000	2188700	2334000	2239800	2398100	2216500	2164200	2465500	2613000	2490200	2301200	2246500	2382300	2272400	2421700	2177300	2113900	9	9	9	9	9	9	9
Q13356;A8K0I0;A0A024R1C1;B4DRD4	Q13356;A8K0I0;A0A024R1C1;B4DRD4	6;6;6;3	6;6;6;3	6;6;6;3	Peptidyl-prolyl cis-trans isomerase-like 2	PPIL2	sp|Q13356|PPIL2_HUMAN RING-type E3 ubiquitin-protein ligase PPIL2 OS=Homo sapiens OX=9606 GN=PPIL2 PE=1 SV=1;tr|A8K0I0|A8K0I0_HUMAN cDNA FLJ75445, highly similar to Homo sapiens peptidylprolyl isomerase (cyclophilin)-like 2 (PPIL2), transcript variant 2, m	4	6	6	6	6	6	6	19.2	19.2	19.2	58.823	520	520;520;520;489	0	15.353	116640	110130	116460	90702	89137	94197	89291	83523	83602	72667	109470	103750	117710	93179	92474	95768	90545	84921	82333	71101	3	3	3	3	3	3	3
O95985;A0A024R1C2;A8K4N2;H0Y6W0;C9JEI7;F2Z2A5;B4E3G2;B4E3E0;C9JT00;C9JKE2;H7C4B0;B3KU89;C9JTQ7;C9J9X4;C9JEQ1;C9JHR0;C9JF56	O95985;A0A024R1C2;A8K4N2;H0Y6W0	10;10;10;7;4;3;3;3;3;3;2;2;1;1;1;1;1	10;10;10;7;4;3;3;3;3;3;2;2;1;1;1;1;1	9;9;9;6;4;3;2;3;3;3;1;2;1;1;1;1;1	DNA topoisomerase 3-beta-1;DNA topoisomerase	TOP3B	sp|O95985|TOP3B_HUMAN DNA topoisomerase 3-beta-1 OS=Homo sapiens OX=9606 GN=TOP3B PE=1 SV=1;tr|A0A024R1C2|A0A024R1C2_HUMAN DNA topoisomerase OS=Homo sapiens OX=9606 GN=TOP3B PE=3 SV=1;tr|A8K4N2|A8K4N2_HUMAN DNA topoisomerase OS=Homo sapiens OX=9606 PE=2 SV	17	10	10	9	10	10	9	13.2	13.2	11.9	96.661000000000001	862	862;862;862;525;246;129;282;132;122;121;168;275;42;61;60;46;21	0	29.074000000000002	214620	187760	186370	177740	164290	180960	170290	183490	186380	180170	201220	177130	190610	180650	168850	185010	173200	185810	182300	175310	7	7	7	7	7	7	7
Q8IWD4;A0A024R1C5;B7Z820;F8WBN8;B0QYH3;B0QYH1	Q8IWD4;A0A024R1C5;B7Z820	3;3;2;1;1;1	3;3;2;1;1;1	3;3;2;1;1;1	Coiled-coil domain-containing protein 117	CCDC117;FLJ33814	sp|Q8IWD4|CC117_HUMAN Coiled-coil domain-containing protein 117 OS=Homo sapiens OX=9606 GN=CCDC117 PE=1 SV=1;tr|A0A024R1C5|A0A024R1C5_HUMAN Uncharacterized protein OS=Homo sapiens OX=9606 GN=FLJ33814 PE=4 SV=1;tr|B7Z820|B7Z820_HUMAN cDNA FLJ59662 OS=Homo s	6	3	3	3	3	3	3	11.8	11.8	11.8	30.541	279	279;279;147;62;70;113	0	11.785	28908	33616	26180	22663	28551	17144	17751	16602	20942	13082	27111	31612	26767	23596	28664	17821	18720	16764	20422	12865	2	2	2	2	2	2	2
Q13769;A0A024R1D6;C9JXG5;F8WCP5;C9JXU6;F5GZF3;C9JCL9;H7C441;F8WES8;H7C072	Q13769;A0A024R1D6;C9JXG5;F8WCP5	9;9;6;6;4;4;4;4;2;2	9;9;6;6;4;4;4;4;2;2	9;9;6;6;4;4;4;4;2;2	THO complex subunit 5 homolog	THOC5;hCG_2011153	sp|Q13769|THOC5_HUMAN THO complex subunit 5 homolog OS=Homo sapiens OX=9606 GN=THOC5 PE=1 SV=2;tr|A0A024R1D6|A0A024R1D6_HUMAN HCG2011153, isoform CRA_b OS=Homo sapiens OX=9606 GN=hCG_2011153 PE=3 SV=1;tr|C9JXG5|C9JXG5_HUMAN THO complex subunit 5 homolog (F	10	9	9	9	9	9	9	10.5	10.5	10.5	78.507000000000005	683	683;683;223;343;93;127;161;176;43;262	0	16.199000000000002	267670	252700	252200	221620	236270	254620	235260	232000	234810	225720	251110	238210	256560	226940	241460	257840	239090	236070	230570	219720	12	12	12	12	11	12	12
P35240;A0A024R1D9;A0A024R1I0;A0A024R1F6;A0A024R1J9;A0A024R1J8;A0A5K1VW66;B7Z4B6	P35240;A0A024R1D9;A0A024R1I0;A0A024R1F6;A0A024R1J9;A0A024R1J8;A0A5K1VW66;B7Z4B6	4;4;4;4;4;4;3;3	4;4;4;4;4;4;3;3	4;4;4;4;4;4;3;3	Merlin	NF2	sp|P35240|MERL_HUMAN Merlin OS=Homo sapiens OX=9606 GN=NF2 PE=1 SV=1;tr|A0A024R1D9|A0A024R1D9_HUMAN Neurofibromin 2 (Bilateral acoustic neuroma), isoform CRA_d OS=Homo sapiens OX=9606 GN=NF2 PE=4 SV=1;tr|A0A024R1I0|A0A024R1I0_HUMAN Neurofibromin 2 (Bilater	8	4	4	4	4	4	4	6.9	6.9	6.9	69.688999999999993	595	595;507;548;549;590;595;401;601	0	5.2584	22333	22327	19511	19385	20367	21908	20769	22547	19376	21748	20940	21044	19990	19860	20702	22280	21039	22804	19085	21178	3	3	3	3	3	3	3
Q9Y6J0;A0A087WWW8;A0A024R1E5;Q9NPU0;B5MEB3;Q8WTX5;C9JT60;C9J068;Q8IVX9;Q05C66	Q9Y6J0;A0A087WWW8;A0A024R1E5;Q9NPU0;B5MEB3;Q8WTX5	7;7;7;4;4;4;1;1;1;1	7;7;7;4;4;4;1;1;1;1	7;7;7;4;4;4;1;1;1;1	Calcineurin-binding protein cabin-1	CABIN1;DKFZp762G2015	sp|Q9Y6J0|CABIN_HUMAN Calcineurin-binding protein cabin-1 OS=Homo sapiens OX=9606 GN=CABIN1 PE=1 SV=1;tr|A0A087WWW8|A0A087WWW8_HUMAN Calcineurin-binding protein cabin-1 OS=Homo sapiens OX=9606 GN=CABIN1 PE=1 SV=1;tr|A0A024R1E5|A0A024R1E5_HUMAN Calcineurin	10	7	7	7	7	7	7	4.8	4.8	4.8	246.35	2220	2220;2170;2220;589;590;855;357;361;407;407	0	19.516999999999999	87794	79927	72046	81886	78426	74813	70532	80409	69918	84211	82281	75473	74227	82660	79291	77152	72076	81339	68676	81722	5	5	5	5	5	5	5
Q9H1I8;A0A024R1F9;A0A024R1E1;B1AH59;Q53H58;Q659F6;Q53G98;F2Z2W4;F8WAQ6;H7C3Y4	Q9H1I8;A0A024R1F9;A0A024R1E1;B1AH59	9;9;6;5;4;3;3;1;1;1	9;9;6;5;4;3;3;1;1;1	9;9;6;5;4;3;3;1;1;1	Activating signal cointegrator 1 complex subunit 2	ASCC2	sp|Q9H1I8|ASCC2_HUMAN Activating signal cointegrator 1 complex subunit 2 OS=Homo sapiens OX=9606 GN=ASCC2 PE=1 SV=3;tr|A0A024R1F9|A0A024R1F9_HUMAN Activating signal cointegrator 1 complex subunit 2, isoform CRA_c OS=Homo sapiens OX=9606 GN=ASCC2 PE=4 SV=1;	10	9	9	9	9	9	9	16.899999999999999	16.899999999999999	16.899999999999999	86.358999999999995	757	757;757;643;240;481;369;481;37;78;87	0	16.757999999999999	352490	312940	315220	278580	302180	321120	305040	280010	287730	301930	330550	295030	322020	284670	308660	324980	309160	286260	283270	292660	10	11	10	10	10	11	10
Q13615;G5E953;A0A024R1I2;A8K0L6;A7E2W2;Q9UPM2	Q13615;G5E953;A0A024R1I2;A8K0L6;A7E2W2;Q9UPM2	2;2;2;2;2;1	2;2;2;2;2;1	2;2;2;2;2;1	Myotubularin-related protein 3	MTMR3;WUGSC:H_DJ0394A18.1	sp|Q13615|MTMR3_HUMAN Myotubularin-related protein 3 OS=Homo sapiens OX=9606 GN=MTMR3 PE=1 SV=3;tr|G5E953|G5E953_HUMAN Phosphatidylinositol-3-phosphate phosphatase OS=Homo sapiens OX=9606 GN=MTMR3 PE=1 SV=1;tr|A0A024R1I2|A0A024R1I2_HUMAN Phosphatidylinosit	6	2	2	2	2	2	2	2.2000000000000002	2.2000000000000002	2.2000000000000002	133.62	1198	1198;1062;1161;1198;1198;318	0	4.3327999999999998	38494	32232	38001	30891	30996	25417	26182	23941	24490	23464	36124	30412	38468	31281	31881	26278	26812	24333	24119	22833	2	2	2	2	2	2	2
Q96GD0;A0A024R1I3	Q96GD0;A0A024R1I3	5;5	4;4	4;4	Pyridoxal phosphate phosphatase	PDXP	sp|Q96GD0|PLPP_HUMAN Pyridoxal phosphate phosphatase OS=Homo sapiens OX=9606 GN=PDXP PE=1 SV=2;tr|A0A024R1I3|A0A024R1I3_HUMAN Pyridoxal (Pyridoxine, vitamin B6) phosphatase, isoform CRA_a OS=Homo sapiens OX=9606 GN=PDXP PE=2 SV=1	2	5	4	4	5	4	4	25	21.6	21.6	31.698	296	296;296	0	14.111000000000001	175120	151950	138360	165080	161680	154010	154220	153680	160900	187360	164080	143590	143160	166070	163060	158460	157310	156720	157690	180780	4	4	4	4	4	4	4
O76054;B3KRD8;B7Z3Z8;B2RAW8;A0A024R1I5;C9JZI9;C9JYY7	O76054;B3KRD8;B7Z3Z8;B2RAW8;A0A024R1I5;C9JZI9	4;4;4;4;4;2;1	4;4;4;4;4;2;1	2;2;2;2;2;1;1	SEC14-like protein 2	SEC14L2	sp|O76054|S14L2_HUMAN SEC14-like protein 2 OS=Homo sapiens OX=9606 GN=SEC14L2 PE=1 SV=1;tr|B3KRD8|B3KRD8_HUMAN SEC14-like 2 (S. cerevisiae), isoform CRA_c OS=Homo sapiens OX=9606 GN=SEC14L2 PE=1 SV=1;tr|B7Z3Z8|B7Z3Z8_HUMAN cDNA FLJ54104, highly similar to	7	4	4	2	4	4	2	9.1999999999999993	9.1999999999999993	4	46.145000000000003	403	403;329;349;403;403;203;84	0	7.3841999999999999	44943	47577	47158	39122	42676	41362	46825	44363	44166	39367	42197	44818	47602	40206	43848	42239	47273	44689	43481	38482	2	2	2	2	2	2	2
Q9UBB9;A0A024R1I7;Q8N523;B4DSX8;B4DPE5;F6XM96;H0Y4U8;B1AHQ3;F6UKU9;F6SQZ1	Q9UBB9;A0A024R1I7;Q8N523;B4DSX8	13;13;11;8;5;4;3;3;2;2	13;13;11;8;5;4;3;3;2;2	13;13;11;8;5;4;3;3;2;2	Tuftelin-interacting protein 11	TFIP11	sp|Q9UBB9|TFP11_HUMAN Tuftelin-interacting protein 11 OS=Homo sapiens OX=9606 GN=TFIP11 PE=1 SV=1;tr|A0A024R1I7|A0A024R1I7_HUMAN Tuftelin-interacting protein 11 OS=Homo sapiens OX=9606 GN=TFIP11 PE=3 SV=1;tr|Q8N523|Q8N523_HUMAN Tuftelin-interacting protein	10	13	13	13	13	13	13	18.8	18.8	18.8	96.819000000000003	837	837;837;837;454;522;121;190;190;86;88	0	34.947000000000003	543480	519160	494050	491070	477760	547280	466940	524670	504300	512110	509720	489770	504140	499860	487350	555860	476200	532710	493510	498440	14	14	14	14	14	14	14
Q00587;A0A024R1J3;B0QYC6;B0QYC7;B0QYC8	Q00587;A0A024R1J3	4;4;1;1;1	4;4;1;1;1	4;4;1;1;1	Cdc42 effector protein 1	CDC42EP1	sp|Q00587|BORG5_HUMAN Cdc42 effector protein 1 OS=Homo sapiens OX=9606 GN=CDC42EP1 PE=1 SV=1;tr|A0A024R1J3|A0A024R1J3_HUMAN CDC42 effector protein (Rho GTPase binding) 1, isoform CRA_a OS=Homo sapiens OX=9606 GN=CDC42EP1 PE=3 SV=1	5	4	4	4	4	4	4	13.3	13.3	13.3	40.293999999999997	391	391;384;48;60;70	0	8.6791	74698	69199	61948	60021	61843	46678	48215	57882	43083	47670	70012	65221	63691	61179	62655	48797	49569	57840	42525	46770	4	4	4	4	4	4	4
Q9NRA8;B1AKL4;A0A024R1K0;B4DR76;Q6PJR2;B0QYZ7;B1AKL5	Q9NRA8;B1AKL4;A0A024R1K0;B4DR76	8;8;8;6;3;2;1	8;8;8;6;3;2;1	8;8;8;6;3;2;1	Eukaryotic translation initiation factor 4E transporter	EIF4ENIF1	sp|Q9NRA8|4ET_HUMAN Eukaryotic translation initiation factor 4E transporter OS=Homo sapiens OX=9606 GN=EIF4ENIF1 PE=1 SV=2;tr|B1AKL4|B1AKL4_HUMAN Eukaryotic translation initiation factor 4E transporter OS=Homo sapiens OX=9606 GN=EIF4ENIF1 PE=1 SV=1;tr|A0A0	7	8	8	8	8	8	8	12.2	12.2	12.2	108.2	985	985;961;985;640;436;239;188	0	19.402999999999999	52130	52345	53131	41610	46688	45740	45582	53854	56109	39530	48928	49293	53759	42906	47945	46691	46642	53801	54630	39025	4	4	5	4	5	4	4
Q9UG56;H0Y7P7;A0A024R1K5;B1AKM8;B1AKM6;B4DPS3	Q9UG56;H0Y7P7;A0A024R1K5;B1AKM8;B1AKM6;B4DPS3	4;4;4;3;3;3	4;4;4;3;3;3	4;4;4;3;3;3	Phosphatidylserine decarboxylase proenzyme;Phosphatidylserine decarboxylase alpha chain;Phosphatidylserine decarboxylase beta chain	PISD	sp|Q9UG56|PISD_HUMAN Phosphatidylserine decarboxylase proenzyme, mitochondrial OS=Homo sapiens OX=9606 GN=PISD PE=1 SV=4;tr|H0Y7P7|H0Y7P7_HUMAN Phosphatidylserine decarboxylase proenzyme, mitochondrial (Fragment) OS=Homo sapiens OX=9606 GN=PISD PE=1 SV=1;t	6	4	4	4	4	4	4	9	9	9	46.670999999999999	409	409;362;375;228;262;326	0	15.183	367490	335290	326020	302290	314350	231350	216450	217260	260810	213590	344590	316130	333270	307180	318440	240320	226490	220870	254140	207820	6	6	7	7	7	6	6
Q04917;A0A024R1K7;B2R6N6;A2IDB2;Q9H4N8;F8WEB6;A2IDB1	Q04917;A0A024R1K7;B2R6N6;A2IDB2;Q9H4N8	15;15;12;9;9;3;3	12;12;9;8;8;2;2	12;12;9;8;8;2;2	14-3-3 protein eta	YWHAH	sp|Q04917|1433F_HUMAN 14-3-3 protein eta OS=Homo sapiens OX=9606 GN=YWHAH PE=1 SV=4;tr|A0A024R1K7|A0A024R1K7_HUMAN Tyrosine 3-monooxygenase/tryptophan 5-monooxygenase activation protein, eta polypeptide, isoform CRA_b OS=Homo sapiens OX=9606 GN=YWHAH PE=3	7	15	12	12	15	12	12	54.5	44.3	44.3	28.218	246	246;246;246;162;176;39;72	0	97.331999999999994	4005700	3767700	3784100	3448700	3551400	6221700	5925500	5936700	5877300	5633500	3757800	3553200	3849100	3554200	3690500	6192200	5891400	6024800	5772600	5489900	34	35	34	35	33	35	36
Q15459;A0A024R1K8;B4E091;H7C1L2;F8WB66;F8WC79	Q15459;A0A024R1K8;B4E091	30;30;23;5;3;1	30;30;23;5;3;1	30;30;23;5;3;1	Splicing factor 3A subunit 1	SF3A1	sp|Q15459|SF3A1_HUMAN Splicing factor 3A subunit 1 OS=Homo sapiens OX=9606 GN=SF3A1 PE=1 SV=1;tr|A0A024R1K8|A0A024R1K8_HUMAN Splicing factor 3a, subunit 1, 120kDa, isoform CRA_a OS=Homo sapiens OX=9606 GN=SF3A1 PE=4 SV=1;tr|B4E091|B4E091_HUMAN cDNA FLJ5543	6	30	30	30	30	30	30	41.1	41.1	41.1	88.885000000000005	793	793;793;690;259;63;38	0	135.47999999999999	16844000	15473000	14457000	13802000	14238000	13706000	13208000	13555000	12586000	13340000	15791000	14588000	14820000	14084000	14489000	14022000	13457000	13744000	12385000	12979000	99	99	99	99	98	98	99
Q9BQE5;A0A024R1M8;J3KQL8;B4E1T5;E9PM95;B0QYK8	Q9BQE5;A0A024R1M8;J3KQL8;B4E1T5;E9PM95	4;4;3;3;2;1	4;4;3;3;2;1	4;4;3;3;2;1	Apolipoprotein L2	APOL2	sp|Q9BQE5|APOL2_HUMAN Apolipoprotein L2 OS=Homo sapiens OX=9606 GN=APOL2 PE=1 SV=1;tr|A0A024R1M8|A0A024R1M8_HUMAN Apolipoprotein L, 2, isoform CRA_a OS=Homo sapiens OX=9606 GN=APOL2 PE=3 SV=1;tr|J3KQL8|J3KQL8_HUMAN Apolipoprotein L2 OS=Homo sapiens OX=9606	6	4	4	4	4	4	4	13.1	13.1	13.1	37.091999999999999	337	337;337;449;449;128;74	0	5.3457999999999997	48385	45705	46317	33863	42773	31165	29751	29731	31666	31016	45396	43013	47057	35037	43457	32010	30993	30248	31007	30104	3	3	3	3	3	3	3
P35579;A0A024R1N1;A0A0U4BW16;Q86XU5;B4E3S1;Q6ZNL4;Q99529;Q5BKV1;B1AH99;A0A494C024;Q2PS10;Q9UMJ0;REV__B4DQZ7;REV__S4R3H4;REV__E7EQT4;REV__Q9UKV3;Q16086;Q16085	P35579;A0A024R1N1;A0A0U4BW16;Q86XU5	128;128;119;80;42;39;11;10;6;4;2;2;1;1;1;1;1;1	128;128;119;80;42;39;11;10;6;4;2;2;1;1;1;1;1;1	106;106;97;62;27;37;10;8;5;0;2;2;1;1;1;1;0;0	Myosin-9	MYH9	sp|P35579|MYH9_HUMAN Myosin-9 OS=Homo sapiens OX=9606 GN=MYH9 PE=1 SV=4;tr|A0A024R1N1|A0A024R1N1_HUMAN Myosin, heavy polypeptide 9, non-muscle, isoform CRA_a OS=Homo sapiens OX=9606 GN=MYH9 PE=3 SV=1;tr|A0A0U4BW16|A0A0U4BW16_HUMAN Non-muscle myosin heavy c	18	128	128	106	128	128	106	57.2	57.2	47.3	226.53	1960	1960;1960;1963;1374;964;563;208;218;103;635;71;37;1096;1283;1301;1341;330;296	0	323.31	109470000	95890000	89737000	87320000	90068000	87961000	90568000	91066000	80718000	90431000	102600000	90424000	92355000	88983000	91731000	90044000	91695000	92148000	79683000	87951000	493	491	490	488	490	488	491
P12956;A0A024R1N4;B2RDN9;B1AHC9;B4DE32;B4E356;Q6IC76;A8WDG6	P12956;A0A024R1N4;B2RDN9;B1AHC9;B4DE32;B4E356	37;37;35;34;32;26;16;1	37;37;35;34;32;26;16;1	37;37;35;34;32;26;16;1	X-ray repair cross-complementing protein 6	XRCC6	sp|P12956|XRCC6_HUMAN X-ray repair cross-complementing protein 6 OS=Homo sapiens OX=9606 GN=XRCC6 PE=1 SV=2;tr|A0A024R1N4|A0A024R1N4_HUMAN ATP-dependent DNA helicase 2 subunit 1 OS=Homo sapiens OX=9606 GN=XRCC6 PE=3 SV=1;tr|B2RDN9|B2RDN9_HUMAN ATP-dependen	8	37	37	37	37	37	37	57	57	57	69.841999999999999	609	609;609;609;559;559;476;227;345	0	172.05	59976000	53125000	53691000	49846000	48480000	44128000	44587000	44460000	43655000	43681000	56244000	50113000	54802000	50596000	49602000	45486000	45486000	45036000	42903000	42503000	215	214	216	214	216	214	211
P15153;A0A024R1P2;B1AH77;B1AH80;B1AH78	P15153;A0A024R1P2;B1AH77;B1AH80;B1AH78	6;6;5;5;4	2;2;2;2;1	2;2;2;2;1	Ras-related C3 botulinum toxin substrate 2	RAC2	sp|P15153|RAC2_HUMAN Ras-related C3 botulinum toxin substrate 2 OS=Homo sapiens OX=9606 GN=RAC2 PE=1 SV=1;tr|A0A024R1P2|A0A024R1P2_HUMAN Ras-related C3 botulinum toxin substrate 2 (Rho family, small GTP binding protein Rac2), isoform CRA_a OS=Homo sapiens	5	6	2	2	6	2	2	33.299999999999997	12	12	21.428999999999998	192	192;192;148;185;166	0	21.725000000000001	561060	575890	527170	528920	478550	470590	494830	511190	497590	426740	526330	543120	536190	537730	490830	485470	502000	513910	488440	418390	3	3	3	3	3	3	3
A0A024R1P3;Q9Y535;E7ERZ2;Q6ZPA8;F8WDV1;F8WDS5	A0A024R1P3;Q9Y535	3;3;1;1;1;1	3;3;1;1;1;1	2;2;0;0;0;0	DNA-directed RNA polymerase III subunit RPC8	POLR3H	tr|A0A024R1P3|A0A024R1P3_HUMAN Polymerase (RNA) III (DNA directed) polypeptide H (22.9kD), isoform CRA_a OS=Homo sapiens OX=9606 GN=POLR3H PE=3 SV=1;sp|Q9Y535|RPC8_HUMAN DNA-directed RNA polymerase III subunit RPC8 OS=Homo sapiens OX=9606 GN=POLR3H PE=1 SV	6	3	3	2	2	2	2	20.100000000000001	20.100000000000001	14.2	22.917999999999999	204	204;204;70;121;123;160	0	10.689	45727	35824	39659	39297	34056	66411	61852	68207	67139	70526	42872	33857	40553	39954	35731	66428	61510	69120	65689	68476	2	2	2	2	2	2	2
Q9UH99;A0A024R1P7;B4E2A6;B4DIU6;A8K129;Q6NT72;A0A024R1S6;B0QY68;B0QY66;B0QY67;B0QY64;B0QY69;B0QY65;B0QY63	Q9UH99;A0A024R1P7;B4E2A6;B4DIU6;A8K129;Q6NT72	10;10;10;9;9;8;4;2;2;2;2;1;1;1	9;9;9;8;8;7;4;2;2;2;2;1;1;1	9;9;9;8;8;7;4;2;2;2;2;1;1;1	SUN domain-containing protein 2	SUN2;UNC84B	sp|Q9UH99|SUN2_HUMAN SUN domain-containing protein 2 OS=Homo sapiens OX=9606 GN=SUN2 PE=1 SV=3;tr|A0A024R1P7|A0A024R1P7_HUMAN Unc-84 homolog B (C. elegans), isoform CRA_b OS=Homo sapiens OX=9606 GN=UNC84B PE=4 SV=1;tr|B4E2A6|B4E2A6_HUMAN cDNA FLJ55508, hig	14	10	9	9	10	9	9	19.399999999999999	18.3	18.3	80.31	717	717;717;752;706;717;442;420;100;110;144;228;124;127;224	0	25.538	228840	202820	182190	185240	188950	126140	129120	127510	147770	131070	214430	191260	188050	187820	190540	132580	135010	129290	144280	127300	6	6	6	6	6	6	6
P62829;Q9BTQ7;A0A024R1Q8;C9JD32;B9ZVP7;J3KT29;J3KTJ3;A4D142	P62829;Q9BTQ7;A0A024R1Q8;C9JD32;B9ZVP7;J3KT29	7;7;7;4;4;4;3;1	7;7;7;4;4;4;3;1	7;7;7;4;4;4;3;1	60S ribosomal protein L23	RPL23	sp|P62829|RL23_HUMAN 60S ribosomal protein L23 OS=Homo sapiens OX=9606 GN=RPL23 PE=1 SV=1;tr|Q9BTQ7|Q9BTQ7_HUMAN 60S ribosomal protein L23 (Fragment) OS=Homo sapiens OX=9606 PE=2 SV=1;tr|A0A024R1Q8|A0A024R1Q8_HUMAN 60S ribosomal protein L23 OS=Homo sapiens	8	7	7	7	7	7	7	52.1	52.1	52.1	14.865	140	140;134;140;91;114;122;81;107	0	43.615000000000002	21560000	19154000	17247000	19342000	19406000	18277000	18207000	18985000	21025000	19497000	20203000	18084000	17815000	19552000	19603000	18787000	18652000	19225000	20520000	18936000	82	82	82	84	84	85	82
O00178;A0A024R1S5;B2RDW9;F5H716;H0YGA8;F5H257;B0QY59	O00178;A0A024R1S5;B2RDW9	8;8;7;2;1;1;1	8;8;7;2;1;1;1	8;8;7;2;1;1;1	GTP-binding protein 1	GTPBP1	sp|O00178|GTPB1_HUMAN GTP-binding protein 1 OS=Homo sapiens OX=9606 GN=GTPBP1 PE=1 SV=3;tr|A0A024R1S5|A0A024R1S5_HUMAN GTP-binding protein 1 OS=Homo sapiens OX=9606 GN=GTPBP1 PE=4 SV=1;tr|B2RDW9|B2RDW9_HUMAN GTP-binding protein 1 OS=Homo sapiens OX=9606 PE	7	8	8	8	8	8	8	15.2	15.2	15.2	72.453000000000003	669	669;660;584;152;30;86;349	0	28.529	353960	319650	320150	330970	315490	399720	412210	418460	385230	418340	331960	301880	326890	335330	324060	405480	412790	423290	379420	406760	10	10	10	10	10	10	10
Q969G3;A0A024R1S7;B4DGM3;A0A2R8Y855;A0A2R8Y7U4;A0A2R8YES3;A0A2R8Y4T4;A0A2R8Y7I9;A0A2U3TZQ7;A0A2R8Y765;J3QKS7;J3QR61;C0IMW8;J3QKX6;A0A2R8YD78;J3KT85;A0A2R8YEB8;A0A2R8YFC8;J3QL66;A0A2R8YDQ4	Q969G3;A0A024R1S7;B4DGM3;A0A2R8Y855;A0A2R8Y7U4;A0A2R8YES3;A0A2R8Y4T4;A0A2R8Y7I9;A0A2U3TZQ7;A0A2R8Y765;J3QKS7;J3QR61	15;15;15;15;14;14;14;14;14;14;13;11;6;5;5;5;5;4;1;1	14;14;14;14;13;13;13;13;13;13;12;11;6;5;5;5;5;4;1;1	14;14;14;14;13;13;13;13;13;13;12;11;6;5;5;5;5;4;1;1	SWI/SNF-related matrix-associated actin-dependent regulator of chromatin subfamily E member 1	SMARCE1	sp|Q969G3|SMCE1_HUMAN SWI/SNF-related matrix-associated actin-dependent regulator of chromatin subfamily E member 1 OS=Homo sapiens OX=9606 GN=SMARCE1 PE=1 SV=2;tr|A0A024R1S7|A0A024R1S7_HUMAN SWI/SNF related, matrix associated, actin dependent regulator of	20	15	14	14	15	14	14	39.4	37.700000000000003	37.700000000000003	46.649000000000001	411	411;411;393;367;297;347;335;332;311;277;287;259;153;135;115;109;96;58;77;55	0	49.087000000000003	2374500	2326400	2339600	2004900	2051300	2158500	1936700	1993300	1977100	1946300	2228300	2192500	2370600	2053400	2104200	2194100	1975400	2027800	1939300	1894300	29	29	28	28	29	29	29
Q14847;A0A024R1S8;A8K1D2;C9J9W2;B4DIC4;B4DJI4;F6S2S5;Q9NPR7;K7ESD6;J3KSN1	Q14847;A0A024R1S8;A8K1D2;C9J9W2;B4DIC4;B4DJI4	16;16;14;12;8;8;5;4;3;2	16;16;14;12;8;8;5;4;3;2	15;15;13;11;7;7;4;4;3;2	LIM and SH3 domain protein 1	LASP1	sp|Q14847|LASP1_HUMAN LIM and SH3 domain protein 1 OS=Homo sapiens OX=9606 GN=LASP1 PE=1 SV=2;tr|A0A024R1S8|A0A024R1S8_HUMAN LIM and SH3 domain protein 1 OS=Homo sapiens OX=9606 GN=LASP1 PE=4 SV=1;tr|A8K1D2|A8K1D2_HUMAN LIM and SH3 domain protein 1 OS=Homo	10	16	16	15	16	16	15	52.5	52.5	48.7	29.716999999999999	261	261;261;261;166;125;220;91;144;71;105	0	45.15	8715000	7716300	7832900	6398500	7046400	4633900	5145500	4721300	4470400	4392300	8172900	7269500	7992200	6539600	7177700	4844500	5310100	4773200	4418800	4284200	39	39	39	38	39	38	38
Q86WX3;A0A024R1T1;F8WFE7	Q86WX3;A0A024R1T1	4;4;1	4;4;1	4;4;1	Active regulator of SIRT1	RPS19BP1	sp|Q86WX3|AROS_HUMAN Active regulator of SIRT1 OS=Homo sapiens OX=9606 GN=RPS19BP1 PE=1 SV=1;tr|A0A024R1T1|A0A024R1T1_HUMAN 40S ribosomal protein S19-binding protein 1 OS=Homo sapiens OX=9606 GN=RPS19BP1 PE=3 SV=1	3	4	4	4	4	4	4	25	25	25	15.433999999999999	136	136;136;69	0	10.186999999999999	797400	768200	747960	662080	651920	712040	577010	605050	651520	566120	748030	724000	760480	678130	668030	722070	592660	617750	636440	552040	8	8	8	8	8	8	8
P09543;A0A024R1T5;B4DI06;B4DFN6;K7EN66;C9K0L8;K7ERZ0	P09543;A0A024R1T5;B4DI06;B4DFN6	16;16;9;8;4;4;4	16;16;9;8;4;4;4	11;11;8;8;0;0;0	2,3-cyclic-nucleotide 3-phosphodiesterase	CNP	sp|P09543|CN37_HUMAN 2,3-cyclic-nucleotide 3-phosphodiesterase OS=Homo sapiens OX=9606 GN=CNP PE=1 SV=2;tr|A0A024R1T5|A0A024R1T5_HUMAN 2,3-cyclic-nucleotide 3-phosphodiesterase OS=Homo sapiens OX=9606 GN=CNP PE=3 SV=1;tr|B4DI06|B4DI06_HUMAN 2,3-cyc	7	16	16	11	16	16	11	36.799999999999997	36.799999999999997	25.4	47.578000000000003	421	421;401;298;186;120;144;153	0	40.213000000000001	2945300	2755200	2749200	2690400	2530800	2756400	2675400	2738400	2701100	2690200	2762900	2600200	2798100	2729000	2594900	2815300	2711400	2775800	2650900	2617600	31	31	31	31	31	31	31
P46060;A0A024R1U0;B4DY16;B4E0U0;H0Y4Q3;B0QYT5;B0QYT4;Q9BSK3;B0QYT6;Q8WUS7	P46060;A0A024R1U0;B4DY16;B4E0U0	27;27;18;14;10;7;7;6;3;1	27;27;18;14;10;7;7;6;3;1	27;27;18;14;10;7;7;6;3;1	Ran GTPase-activating protein 1	RANGAP1	sp|P46060|RAGP1_HUMAN Ran GTPase-activating protein 1 OS=Homo sapiens OX=9606 GN=RANGAP1 PE=1 SV=1;tr|A0A024R1U0|A0A024R1U0_HUMAN Ran GTPase activating protein 1, isoform CRA_d OS=Homo sapiens OX=9606 GN=RANGAP1 PE=4 SV=1;tr|B4DY16|B4DY16_HUMAN cDNA FLJ513	10	27	27	27	27	27	27	46	46	46	63.540999999999997	587	587;587;532;373;253;100;133;213;37;60	0	113.42	11393000	10512000	9708700	9620900	9551800	9110600	8714500	8996100	8806500	9268300	10680000	9913100	9958200	9791900	9717600	9349600	8903000	9133400	8642600	9000400	66	66	66	66	66	66	66
Q9P2W1;A0A158RUX1;A0A024R1W9;A0A024R1U1;K7EQS1;K7ERB6;K7ELD8;K7EK12	Q9P2W1;A0A158RUX1;A0A024R1W9;A0A024R1U1;K7EQS1;K7ERB6	4;4;4;4;3;3;1;1	4;4;4;4;3;3;1;1	4;4;4;4;3;3;1;1	Homologous-pairing protein 2 homolog	PSMC3IP	sp|Q9P2W1|HOP2_HUMAN Homologous-pairing protein 2 homolog OS=Homo sapiens OX=9606 GN=PSMC3IP PE=1 SV=1;tr|A0A158RUX1|A0A158RUX1_HUMAN Homologous-pairing protein 2 homolog OS=Homo sapiens OX=9606 GN=PSMC3IP PE=2 SV=1;tr|A0A024R1W9|A0A024R1W9_HUMAN Homologou	8	4	4	4	4	4	4	18.899999999999999	18.899999999999999	18.899999999999999	24.905999999999999	217	217;217;254;266;116;154;84;85	0	8.3446999999999996	127690	126370	121380	112410	118680	111150	101440	105860	107400	107030	119800	119130	123240	114710	120620	113640	104200	107620	105190	104010	4	4	3	4	4	4	4
Q7RTV0;A0A024R1U2	Q7RTV0;A0A024R1U2	5;5	5;5	5;5	PHD finger-like domain-containing protein 5A	PHF5A	sp|Q7RTV0|PHF5A_HUMAN PHD finger-like domain-containing protein 5A OS=Homo sapiens OX=9606 GN=PHF5A PE=1 SV=1;tr|A0A024R1U2|A0A024R1U2_HUMAN PHD finger protein 5A, isoform CRA_a OS=Homo sapiens OX=9606 GN=PHF5A PE=3 SV=1	2	5	5	5	5	5	5	33.6	33.6	33.6	12.404999999999999	110	110;110	0	19.241	729400	688710	648880	557170	624410	571110	574860	493460	603160	486330	683980	648670	663160	573100	636260	581120	587680	504000	590980	473150	6	6	6	6	6	6	6
P51148;A0A024R1U4;K7ERI8;K7ERQ8;F8VWU4;F8VVK3;F8VSF8;F8VVZ0;F8VUA5;K7ENY4;K7EIP6;F8VPW9;F8VWZ7	P51148;A0A024R1U4;K7ERI8;K7ERQ8	7;7;4;4;3;3;2;2;2;2;1;1;1	5;5;2;2;1;1;1;0;0;1;1;0;0	5;5;2;2;1;1;1;0;0;1;1;0;0	Ras-related protein Rab-5C	RAB5C	sp|P51148|RAB5C_HUMAN Ras-related protein Rab-5C OS=Homo sapiens OX=9606 GN=RAB5C PE=1 SV=2;tr|A0A024R1U4|A0A024R1U4_HUMAN RAB5C, member RAS oncogene family, isoform CRA_a OS=Homo sapiens OX=9606 GN=RAB5C PE=4 SV=1;tr|K7ERI8|K7ERI8_HUMAN Uncharacterized pr	13	7	5	5	7	5	5	40.700000000000003	30.6	30.6	23.481999999999999	216	216;216;161;282;91;124;74;100;115;150;27;73;79	0	25.638000000000002	2159400	1755400	1837600	1839000	1842100	1125700	1200100	1191100	1128500	1337100	2024300	1658000	1885600	1845400	1859900	1196500	1251900	1208100	1111200	1294000	20	20	20	20	20	20	20
Q92871;A0A024R1U5;F8WFD5	Q92871;A0A024R1U5	3;3;1	2;2;1	2;2;1	Phosphomannomutase 1;Phosphomannomutase	PMM1	sp|Q92871|PMM1_HUMAN Phosphomannomutase 1 OS=Homo sapiens OX=9606 GN=PMM1 PE=1 SV=2;tr|A0A024R1U5|A0A024R1U5_HUMAN Phosphomannomutase OS=Homo sapiens OX=9606 GN=PMM1 PE=3 SV=1	3	3	2	2	3	2	2	12.6	9.9	9.9	29.745999999999999	262	262;262;68	0	6.4253	60665	49409	46192	47804	50520	46618	44759	45813	44342	43591	56931	46624	47793	48485	51047	47724	45778	46426	43556	42475	3	2	2	2	2	2	2
Q14596;B7Z5R6;A0A024R1Y3;A8K1U0;A0A024R1V3;B7Z4J4;Q3LRI9;Q3LRJ5;Q3LRJ8;Q3LRK1;Q3LRI0;Q3LRI6	Q14596;B7Z5R6;A0A024R1Y3;A8K1U0;A0A024R1V3;B7Z4J4;Q3LRI9;Q3LRJ5;Q3LRJ8;Q3LRK1;Q3LRI0;Q3LRI6	2;2;2;2;2;1;1;1;1;1;1;1	2;2;2;2;2;1;1;1;1;1;1;1	2;2;2;2;2;1;1;1;1;1;1;1	Next to BRCA1 gene 1 protein	NBR1	sp|Q14596|NBR1_HUMAN Next to BRCA1 gene 1 protein OS=Homo sapiens OX=9606 GN=NBR1 PE=1 SV=3;tr|B7Z5R6|B7Z5R6_HUMAN Next to BRCA1 gene 1 protein OS=Homo sapiens OX=9606 GN=NBR1 PE=1 SV=1;tr|A0A024R1Y3|A0A024R1Y3_HUMAN Neighbor of BRCA1 gene 1, isoform CRA_c	12	2	2	2	2	2	2	3.1	3.1	3.1	107.41	966	966;837;897;966;966;217;231;478;502;553;558;583	0	10.148	4167.1000000000004	3660.7	3339.7	3149.1	3578.7	3139.3	2686.6	4067.6	5094.5	4757.8	3959.9	3450	3391.7	3222.2	3608	3245.3	2852.6	4095.5	4896.6000000000004	4597.5	2	1	1	1	1	1	1
P61353;E4W6B6;A0A024R1V4;K7ELC7;B2R4D8;K7EQQ9;K7ERY7;Q6LCU2	P61353;E4W6B6;A0A024R1V4;K7ELC7;B2R4D8	7;7;7;6;5;1;1;1	7;7;7;6;5;1;1;1	7;7;7;6;5;1;1;1	60S ribosomal protein L27	RPL27	sp|P61353|RL27_HUMAN 60S ribosomal protein L27 OS=Homo sapiens OX=9606 GN=RPL27 PE=1 SV=2;tr|E4W6B6|E4W6B6_HUMAN 60S ribosomal protein L27 (Fragment) OS=Homo sapiens OX=9606 GN=RPL27 PE=2 SV=1;tr|A0A024R1V4|A0A024R1V4_HUMAN 60S ribosomal protein L27 OS=Hom	8	7	7	7	7	7	7	48.5	48.5	48.5	15.798	136	136;126;136;144;136;38;40;40	0	23.245999999999999	15112000	14675000	13909000	13592000	13410000	12560000	13382000	13847000	13105000	12039000	14175000	13841000	14179000	13817000	13689000	12935000	13590000	13924000	12879000	11780000	22	22	22	22	22	22	22
Q96AY3;B4DJJ5;Q658U4;A0A024R1W3;Q8NAG5;Q6ZME7;H0Y827;K7EM43;K7ELI6	Q96AY3;B4DJJ5;Q658U4;A0A024R1W3;Q8NAG5;Q6ZME7;H0Y827	4;4;4;4;3;3;2;1;1	4;4;4;4;3;3;2;1;1	4;4;4;4;3;3;2;1;1	Peptidyl-prolyl cis-trans isomerase FKBP10	FKBP10;DKFZp666D193	sp|Q96AY3|FKB10_HUMAN Peptidyl-prolyl cis-trans isomerase FKBP10 OS=Homo sapiens OX=9606 GN=FKBP10 PE=1 SV=1;tr|B4DJJ5|B4DJJ5_HUMAN Peptidylprolyl isomerase OS=Homo sapiens OX=9606 PE=2 SV=1;tr|Q658U4|Q658U4_HUMAN Peptidylprolyl isomerase OS=Homo sapiens O	9	4	4	4	4	4	4	9.1	9.1	9.1	64.244	582	582;510;582;582;470;543;386;147;171	0	11.317	769810	778730	766480	913070	746530	813640	802540	920950	903420	909730	722470	736620	777140	913840	763020	841390	815560	927940	882600	884990	5	5	5	5	5	5	5
Q8N138;J3QRM9;A0A024R1W6;Q9P0S3;Q53FV1;J3KTF9;F6WST4;A0A1B0GXE7;F8VXD5	Q8N138;J3QRM9;A0A024R1W6;Q9P0S3;Q53FV1;J3KTF9;F6WST4;A0A1B0GXE7;F8VXD5	2;2;2;1;1;1;1;1;1	2;2;2;1;1;1;1;1;1	2;2;2;1;1;1;1;1;1	ORM1-like protein 3;ORM1-like protein 1;ORM1-like protein 2	ORMDL3;ORMDL1;ORMDL2	sp|Q8N138|ORML3_HUMAN ORM1-like protein 3 OS=Homo sapiens OX=9606 GN=ORMDL3 PE=1 SV=1;tr|J3QRM9|J3QRM9_HUMAN ORM1-like protein 3 (Fragment) OS=Homo sapiens OX=9606 GN=ORMDL3 PE=1 SV=1;tr|A0A024R1W6|A0A024R1W6_HUMAN ORM1-like protein OS=Homo sapiens OX=9606	9	2	2	2	2	2	2	17	17	17	17.494	153	153;129;153;153;153;102;108;109;119	0	26.72	183120	192200	154010	148640	147350	146170	131210	122760	148910	136030	171650	180950	158070	153370	150090	149090	134740	125990	145430	131710	2	2	2	2	2	2	2
O15234;A0A024R1X0;B4DKR6;J3KSY7	O15234;A0A024R1X0;B4DKR6	5;5;3;1	5;5;3;1	5;5;3;1	Protein CASC3	CASC3	sp|O15234|CASC3_HUMAN Protein CASC3 OS=Homo sapiens OX=9606 GN=CASC3 PE=1 SV=2;tr|A0A024R1X0|A0A024R1X0_HUMAN Protein CASC3 OS=Homo sapiens OX=9606 GN=CASC3 PE=3 SV=1;tr|B4DKR6|B4DKR6_HUMAN Protein CASC3 OS=Homo sapiens OX=9606 PE=2 SV=1	4	5	5	5	5	5	5	9.8000000000000007	9.8000000000000007	9.8000000000000007	76.277000000000001	703	703;741;641;223	0	19.957999999999998	23478	21556	20145	18122	21174	19250	26163	24425	20891	18472	22010	20311	20670	18594	21479	19660	26151	24340	20742	18134	4	4	4	4	3	3	4
Q9BRG1;A0A024R1X3;K7ENE3;K7EKV4;K7EP45	Q9BRG1;A0A024R1X3;K7ENE3	9;9;5;4;2	9;9;5;4;2	9;9;5;4;2	Vacuolar protein-sorting-associated protein 25	VPS25	sp|Q9BRG1|VPS25_HUMAN Vacuolar protein-sorting-associated protein 25 OS=Homo sapiens OX=9606 GN=VPS25 PE=1 SV=1;tr|A0A024R1X3|A0A024R1X3_HUMAN ESCRT-II complex subunit VPS25 OS=Homo sapiens OX=9606 GN=VPS25 PE=3 SV=1;tr|K7ENE3|K7ENE3_HUMAN ESCRT-II complex	5	9	9	9	9	9	9	48.3	48.3	48.3	20.747	176	176;176;108;111;99	0	28.63	1320500	1147800	1166800	978290	1020100	839990	816590	832690	695160	763380	1238300	1081600	1191600	999680	1042900	866770	836980	842670	687850	745090	14	13	13	13	13	13	13
Q9Y2R0;A0A024R1X4;K7EPV0	Q9Y2R0;A0A024R1X4;K7EPV0	5;5;4	5;5;4	5;5;4	Cytochrome c oxidase assembly factor 3 homolog, mitochondrial	COA3;hCG_16955	sp|Q9Y2R0|COA3_HUMAN Cytochrome c oxidase assembly factor 3 homolog, mitochondrial OS=Homo sapiens OX=9606 GN=COA3 PE=1 SV=1;tr|A0A024R1X4|A0A024R1X4_HUMAN Cytochrome c oxidase assembly factor 3 OS=Homo sapiens OX=9606 GN=hCG_16955 PE=3 SV=1;tr|K7EPV0|K7EP	3	5	5	5	5	5	5	47.2	47.2	47.2	11.731	106	106;106;71	0	13.439	881530	807060	852630	697040	767920	756930	680370	690840	669370	657820	827140	760640	865360	713930	785180	768680	695720	702820	657700	640960	10	10	10	10	10	10	10
Q14457;K7ELY9;E7EV84;B4DQ36;W0FFG4;B4DS82;Q53F78;A0A024R1X5;K7ER46;K7EN35	Q14457;K7ELY9;E7EV84;B4DQ36;W0FFG4;B4DS82;Q53F78;A0A024R1X5	4;4;4;4;4;4;4;4;1;1	4;4;4;4;4;4;4;4;1;1	4;4;4;4;4;4;4;4;1;1	Beclin-1	BECN1	sp|Q14457|BECN1_HUMAN Beclin-1 OS=Homo sapiens OX=9606 GN=BECN1 PE=1 SV=2;tr|K7ELY9|K7ELY9_HUMAN Beclin-1 (Fragment) OS=Homo sapiens OX=9606 GN=BECN1 PE=1 SV=1;tr|E7EV84|E7EV84_HUMAN Beclin-1 OS=Homo sapiens OX=9606 GN=BECN1 PE=1 SV=1;tr|B4DQ36|B4DQ36_HUMA	10	4	4	4	4	4	4	7.8	7.8	7.8	51.896000000000001	450	450;229;279;279;355;363;450;450;132;176	0	6.1360000000000001	319070	291290	280290	262750	264890	248290	226680	234230	215620	245520	299170	274660	286670	267700	269790	254540	232060	238470	212190	238260	4	4	4	4	4	4	4
P14923;A0A0S2Z487;A0A024R1X8;A0A0S2Z495;Q7KZ86	P14923;A0A0S2Z487;A0A024R1X8	33;33;33;14;8	19;19;19;13;6	15;15;15;11;4	Junction plakoglobin	JUP	sp|P14923|PLAK_HUMAN Junction plakoglobin OS=Homo sapiens OX=9606 GN=JUP PE=1 SV=3;tr|A0A0S2Z487|A0A0S2Z487_HUMAN Junction plakoglobin (Fragment) OS=Homo sapiens OX=9606 GN=JUP PE=2 SV=1;tr|A0A024R1X8|A0A024R1X8_HUMAN Junction plakoglobin OS=Homo sapiens O	5	33	19	15	33	19	15	54.6	31.7	25.4	81.744	745	745;745;745;334;171	0	77.02	4811400	4472900	4308200	4593800	4572900	4355600	3972600	4268700	4621000	4320500	4511900	4223700	4406800	4638900	4626300	4467800	4089000	4333300	4508700	4198700	46	45	47	46	46	45	45
O75781;B2RCL4;A0A024R1Y6;A0A024R207;B7Z649;A0A087WTK8;B7Z6Y8;A0A087WWY4	O75781;B2RCL4;A0A024R1Y6;A0A024R207;B7Z649	8;8;8;7;5;3;3;2	8;8;8;7;5;3;3;2	4;4;4;3;3;1;1;0	Paralemmin-1	PALM	sp|O75781|PALM_HUMAN Paralemmin-1 OS=Homo sapiens OX=9606 GN=PALM PE=1 SV=2;tr|B2RCL4|B2RCL4_HUMAN cDNA, FLJ96143, highly similar to Homo sapiens paralemmin (PALM), mRNA OS=Homo sapiens OX=9606 PE=2 SV=1;tr|A0A024R1Y6|A0A024R1Y6_HUMAN Paralemmin, isoform C	8	8	8	4	8	8	4	26.1	26.1	12.1	42.075000000000003	387	387;387;387;343;172;242;252;198	0	22.245999999999999	162290	164700	157980	130860	152100	137800	127400	132100	108270	116470	152280	155100	160400	134850	154660	140290	130200	133790	107140	113890	7	7	7	7	7	7	7
Q8N2G8;B3KVB0;A0A024R1Y7;K7ESN3	Q8N2G8;B3KVB0;A0A024R1Y7;K7ESN3	6;6;6;5	6;6;6;5	6;6;6;5	GH3 domain-containing protein	GHDC;LGP1	sp|Q8N2G8|GHDC_HUMAN GH3 domain-containing protein OS=Homo sapiens OX=9606 GN=GHDC PE=1 SV=2;tr|B3KVB0|B3KVB0_HUMAN cDNA FLJ16322 fis, clone SPLEN2037678, highly similar to Protein D11Lgp1 homolog OS=Homo sapiens OX=9606 PE=2 SV=1;tr|A0A024R1Y7|A0A024R1Y7_	4	6	6	6	6	6	6	13.4	13.4	13.4	57.521999999999998	530	530;474;530;479	0	29.669	176750	142280	157740	141700	136070	130910	129640	126190	126990	127510	165750	134310	160950	143330	139770	134430	132000	128200	124800	123920	7	7	7	7	7	7	7
P49427;A0A024R1Z1;U3KQP9;U3KQ77;U3KPV8	P49427;A0A024R1Z1	5;5;2;2;2	4;4;2;1;1	4;4;2;1;1	Ubiquitin-conjugating enzyme E2 R1	CDC34	sp|P49427|UB2R1_HUMAN Ubiquitin-conjugating enzyme E2 R1 OS=Homo sapiens OX=9606 GN=CDC34 PE=1 SV=2;tr|A0A024R1Z1|A0A024R1Z1_HUMAN Cell division cycle 34, isoform CRA_a OS=Homo sapiens OX=9606 GN=CDC34 PE=3 SV=1	5	5	4	4	5	4	4	21.2	17.8	17.8	26.736000000000001	236	236;236;107;119;146	0	7.2207999999999997	288920	236720	240860	235310	236590	204180	202490	207320	207470	224750	270810	223450	247480	237840	240390	210950	207750	210490	203490	217810	4	4	4	4	4	4	4
Q99536;A0A024R1Z6;B3KUF8;K7ERT7;K7ESA3;K7ENX2;K7EM19;K7EJM4;K7ER81	Q99536;A0A024R1Z6;B3KUF8	13;13;7;6;4;3;3;2;1	13;13;7;6;4;3;3;2;1	13;13;7;6;4;3;3;2;1	Synaptic vesicle membrane protein VAT-1 homolog	VAT1	sp|Q99536|VAT1_HUMAN Synaptic vesicle membrane protein VAT-1 homolog OS=Homo sapiens OX=9606 GN=VAT1 PE=1 SV=2;tr|A0A024R1Z6|A0A024R1Z6_HUMAN Vesicle amine transport protein 1 homolog (T californica), isoform CRA_a OS=Homo sapiens OX=9606 GN=VAT1 PE=4 SV=1	9	13	13	13	13	13	13	41.7	41.7	41.7	41.92	393	393;393;300;146;125;151;154;30;92	0	84.305999999999997	8979800	8397800	8000500	7691800	7451600	6955400	6882800	7020900	6687500	7098600	8420700	7919600	8172200	7823200	7609300	7161800	7018400	7116600	6574600	6898800	41	41	41	41	41	41	41
A0A024R201;Q9UNM6;Q53GN6;B2RBM7;Q9Y6E3;B4DJ66;J3KNQ3;A0A087WUL9;E9PL38;H0YD73;Q9UNM7;Q5HYL3;E9PQG3;E9PPD2;F8W8J6	A0A024R201;Q9UNM6;Q53GN6;B2RBM7;Q9Y6E3;B4DJ66;J3KNQ3;A0A087WUL9;E9PL38	19;17;16;16;16;15;15;15;10;8;7;3;3;2;1	19;17;16;16;16;15;15;15;10;8;7;3;3;2;1	19;17;16;16;16;15;15;15;10;8;7;3;3;2;1	26S proteasome non-ATPase regulatory subunit 13	PSMD13	tr|A0A024R201|A0A024R201_HUMAN 26S proteasome non-ATPase regulatory subunit 13 OS=Homo sapiens OX=9606 GN=PSMD13 PE=3 SV=1;sp|Q9UNM6|PSD13_HUMAN 26S proteasome non-ATPase regulatory subunit 13 OS=Homo sapiens OX=9606 GN=PSMD13 PE=1 SV=2;tr|Q53GN6|Q53GN6_HU	15	19	19	19	19	19	19	48.4	48.4	48.4	42.917999999999999	376	376;376;376;376;377;311;349;377;263;221;160;72;113;70;72	0	52.854999999999997	15624000	13372000	12996000	13494000	12643000	12285000	11943000	12116000	12032000	12531000	14645000	12625000	13354000	13634000	12882000	12638000	12176000	12303000	11809000	12166000	59	59	59	59	59	59	59
P61289;K9J957;V9HWJ8;A0A024R203;Q6FHK7;A0A087WTV2;B3KQ25;K7ESG5;J7FRP4;K7ENH2;K7EMD0;K7EPX6;K7EKR3;B7Z8D3	P61289;K9J957;V9HWJ8;A0A024R203;Q6FHK7;A0A087WTV2;B3KQ25;K7ESG5;J7FRP4;K7ENH2	12;12;12;12;11;9;9;9;8;7;3;3;3;3	12;12;12;12;11;9;9;9;8;7;3;3;3;3	12;12;12;12;11;9;9;9;8;7;3;3;3;3	Proteasome activator complex subunit 3	PSME3;HEL-S-283	sp|P61289|PSME3_HUMAN Proteasome activator complex subunit 3 OS=Homo sapiens OX=9606 GN=PSME3 PE=1 SV=1;tr|K9J957|K9J957_HUMAN Proteasome activator complex subunit 3 OS=Homo sapiens OX=9606 GN=PSME3 PE=1 SV=1;tr|V9HWJ8|V9HWJ8_HUMAN Epididymis secretory pro	14	12	12	12	12	12	12	41.7	41.7	41.7	29.506	254	254;231;254;265;254;170;193;198;170;179;96;110;118;130	0	57.07	6476500	5268700	4859800	5379900	5265200	3789800	3795600	4134800	3595700	4165500	6066600	4974900	5044800	5415100	5301100	3981100	3930000	4175300	3539100	4048900	32	31	31	31	31	31	31
Q01629;Q01628;P13164;H7BYV1;E9PS44;E9PQN9;A0A024R210;Q6IBB0;H9NL19;H9NL12;H9NKY4	Q01629;Q01628;P13164;H7BYV1;E9PS44;E9PQN9;A0A024R210;Q6IBB0;H9NL19;H9NL12;H9NKY4	2;2;2;2;2;2;2;2;2;2;2	2;2;2;2;2;2;2;2;2;2;2	2;2;2;2;2;2;2;2;2;2;2	Interferon-induced transmembrane protein 2;Interferon-induced transmembrane protein 3;Interferon-induced transmembrane protein 1	IFITM2;IFITM3;IFITM1	sp|Q01629|IFM2_HUMAN Interferon-induced transmembrane protein 2 OS=Homo sapiens OX=9606 GN=IFITM2 PE=1 SV=2;sp|Q01628|IFM3_HUMAN Interferon-induced transmembrane protein 3 OS=Homo sapiens OX=9606 GN=IFITM3 PE=1 SV=2;sp|P13164|IFM1_HUMAN Interferon-induced	11	2	2	2	2	2	2	12.9	12.9	12.9	14.632	132	132;133;125;74;112;112;125;132;133;133;133	7.6710999999999999E-4	2.6204000000000001	5119.5	6181.9	10190	6697.9	4582.7	6982.7	5045.3	3743	7167.3	5408.8	4842.7	5831.7	9904.7000000000007	6750.2	4942.6000000000004	6991.8	5119.7	4003.2	6944.3	5190.3999999999996	2	1	2	2	1	1	1
Q9NXD2;B4DLB6;Q0IJ45;H3BUZ0;Q0IJ46;A0A024R211;X5D300;X5D963	Q9NXD2;B4DLB6;Q0IJ45;H3BUZ0;Q0IJ46;A0A024R211;X5D300;X5D963	2;2;2;2;2;2;2;2	2;2;2;2;2;2;2;2	2;2;2;2;2;2;2;2	Myotubularin-related protein 10	MTMR10	sp|Q9NXD2|MTMRA_HUMAN Myotubularin-related protein 10 OS=Homo sapiens OX=9606 GN=MTMR10 PE=1 SV=3;tr|B4DLB6|B4DLB6_HUMAN cDNA FLJ61132, weakly similar to Rattus norvegicus phosphatidylinositol-3-phosphatase associated protein (Pip3ap), mRNA OS=Homo sapiens	8	2	2	2	2	2	2	3.2	3.2	3.2	88.272000000000006	777	777;272;302;303;307;451;584;777	0	5.3254999999999999	46236	38935	39789	41265	41348	31407	32924	34532	33255	35470	43347	36781	40811	41471	41807	32811	33920	34876	32637	34449	4	4	4	4	4	4	4
O76080;A0A024R219;Q5QPB1	O76080;A0A024R219;Q5QPB1	5;5;4	5;5;4	5;5;4	AN1-type zinc finger protein 5	ZFAND5;ZA20D2	sp|O76080|ZFAN5_HUMAN AN1-type zinc finger protein 5 OS=Homo sapiens OX=9606 GN=ZFAND5 PE=1 SV=1;tr|A0A024R219|A0A024R219_HUMAN Zinc finger, A20 domain containing 2, isoform CRA_a OS=Homo sapiens OX=9606 GN=ZA20D2 PE=4 SV=1;tr|Q5QPB1|Q5QPB1_HUMAN AN1-type	3	5	5	5	5	5	5	38	38	38	23.132000000000001	213	213;213;211	0	20.704000000000001	113550	118880	88248	100430	113980	63189	66835	74736	73617	64004	106380	112020	91585	102350	113330	67097	70671	74895	71984	62673	4	4	4	4	4	4	4
Q9Y617;A0A024R222;B4DHQ3;A0A024R280;B4DHX7;A9LS35	Q9Y617;A0A024R222;B4DHQ3;A0A024R280	16;16;16;14;7;1	16;16;16;14;7;1	16;16;16;14;7;1	Phosphoserine aminotransferase	PSAT1	sp|Q9Y617|SERC_HUMAN Phosphoserine aminotransferase OS=Homo sapiens OX=9606 GN=PSAT1 PE=1 SV=2;tr|A0A024R222|A0A024R222_HUMAN Phosphoserine aminotransferase OS=Homo sapiens OX=9606 GN=PSAT1 PE=3 SV=1;tr|B4DHQ3|B4DHQ3_HUMAN Phosphoserine aminotransferase OS	6	16	16	16	16	16	16	48.6	48.6	48.6	40.421999999999997	370	370;370;415;324;194;20	0	63.375	25471000	20535000	20950000	21635000	19878000	21209000	22766000	22402000	19546000	22366000	23872000	19397000	21539000	21822000	20386000	21759000	22877000	22650000	19332000	21748000	62	62	62	62	62	62	62
Q96RL7;A0A024R223;A0A024R238;B3KW31	Q96RL7;A0A024R223;A0A024R238;B3KW31	4;4;4;3	4;4;4;3	4;4;4;3	Vacuolar protein sorting-associated protein 13A	VPS13A	sp|Q96RL7|VP13A_HUMAN Vacuolar protein sorting-associated protein 13A OS=Homo sapiens OX=9606 GN=VPS13A PE=1 SV=2;tr|A0A024R223|A0A024R223_HUMAN Vacuolar protein sorting 13A (Yeast), isoform CRA_c OS=Homo sapiens OX=9606 GN=VPS13A PE=3 SV=1;tr|A0A024R238|A	4	4	4	4	4	4	4	1.7	1.7	1.7	360.27	3174	3174;2986;2995;847	0	6.4760999999999997	2895.1	4166	5403	3761.9	2174.9	5792	3573	5068.7	4887.8	6128	2721.3	3928.2	5260.6	3865.9	2328	5793.1	3563.3	5203.7	4741.6000000000004	5914.6	1	2	2	2	1	2	1
Q9UHN6;A0A024R229;H3BLY0;B4E1B9;F5H6B2;B4DTX3	Q9UHN6;A0A024R229;H3BLY0;B4E1B9;F5H6B2;B4DTX3	2;2;1;1;1;1	2;2;1;1;1;1	2;2;1;1;1;1	Transmembrane protein 2	TMEM2	sp|Q9UHN6|CEIP2_HUMAN Cell surface hyaluronidase OS=Homo sapiens OX=9606 GN=CEMIP2 PE=1 SV=1;tr|A0A024R229|A0A024R229_HUMAN Hyaluronoglucosaminidase OS=Homo sapiens OX=9606 GN=TMEM2 PE=3 SV=1;tr|H3BLY0|H3BLY0_HUMAN Cell surface hyaluronidase (Fragment) OS=	6	2	2	2	2	2	2	2	2	2	154.37	1383	1383;1383;178;376;580;657	0	3.5434000000000001	6416.8	7460.8	7646.7	7906.6	7847.4	3562	2463.4	2072.8000000000002	3956.6	3442.6	6031.6	7048	7671.7	7909.4	7845.3	3864.6	2631.1	2110.9	3819.4	3290.8	2	2	2	2	2	2	1
Q9Y2T3;A0A024R231;Q5SZC6;B3KUM3;H0YDZ7;B4DIP8;Q5SZC3;Q5SZC5	Q9Y2T3;A0A024R231;Q5SZC6;B3KUM3	14;14;13;9;4;4;4;4	14;14;13;9;4;4;4;4	14;14;13;9;4;4;4;4	Guanine deaminase	GDA	sp|Q9Y2T3|GUAD_HUMAN Guanine deaminase OS=Homo sapiens OX=9606 GN=GDA PE=1 SV=1;tr|A0A024R231|A0A024R231_HUMAN Guanine deaminase OS=Homo sapiens OX=9606 GN=GDA PE=3 SV=1;tr|Q5SZC6|Q5SZC6_HUMAN Guanine deaminase OS=Homo sapiens OX=9606 GN=GDA PE=1 SV=1;tr|B	8	14	14	14	14	14	14	26.7	26.7	26.7	51.002000000000002	454	454;454;393;233;176;178;179;195	0	40.86	3815200	3556700	3360100	3365800	3203700	3023900	2891100	3114200	2822100	3061900	3577400	3355400	3436200	3415100	3264900	3116200	2952500	3151200	2773900	2979200	31	31	31	31	31	31	31
A0A024R233;Q9UDY2;A0A2R8YDH4;A0A1B0GTW1;A0A3B3ITE1;A0A3B3IRI3;A0A3B3ISZ5;B7Z954;A0A024R225;B7Z2R3;A0A3B3IU51;A0A3B3ISF1;A0A3B3IRV6;A0A3B3IS03;A0A3B3IT83;A0A3B3IU26;B1AN86;U3KQJ2	A0A024R233;Q9UDY2;A0A2R8YDH4;A0A1B0GTW1;A0A3B3ITE1;A0A3B3IRI3;A0A3B3ISZ5;B7Z954;A0A024R225;B7Z2R3;A0A3B3IU51;A0A3B3ISF1;A0A3B3IRV6;A0A3B3IS03;A0A3B3IT83	26;25;25;25;25;25;24;24;21;21;20;20;18;17;16;1;1;1	26;25;25;25;25;25;24;24;21;21;20;20;18;17;16;1;1;1	26;25;25;25;25;25;24;24;21;21;20;20;18;17;16;1;1;1	Tight junction protein ZO-2	TJP2	tr|A0A024R233|A0A024R233_HUMAN Tight junction protein 2 (Zona occludens 2), isoform CRA_a OS=Homo sapiens OX=9606 GN=TJP2 PE=4 SV=1;sp|Q9UDY2|ZO2_HUMAN Tight junction protein ZO-2 OS=Homo sapiens OX=9606 GN=TJP2 PE=1 SV=2;tr|A0A2R8YDH4|A0A2R8YDH4_HUMAN Unc	18	26	26	26	26	26	26	26	26	26	133.97	1190	1190;1190;1319;1249;1191;1128;1099;1108;1043;1020;1047;989;851;652;621;156;161;134	0	84.494	1233000	1121300	1116400	1019500	1077600	960350	923640	938380	874720	974660	1156400	1057300	1139400	1038000	1096100	985560	945220	953370	860980	946170	25	25	25	26	26	26	25
P50148;G9FP35;A0A024R240;G3V1P7;B7Z581;B1AM21	P50148;G9FP35;A0A024R240;G3V1P7;B7Z581	6;6;6;3;3;2	2;2;2;0;0;2	2;2;2;0;0;2	Guanine nucleotide-binding protein G(q) subunit alpha	GNAQ	sp|P50148|GNAQ_HUMAN Guanine nucleotide-binding protein G(q) subunit alpha OS=Homo sapiens OX=9606 GN=GNAQ PE=1 SV=4;tr|G9FP35|G9FP35_HUMAN Guanine nucleotide binding protein OS=Homo sapiens OX=9606 GN=GNAQ PE=2 SV=1;tr|A0A024R240|A0A024R240_HUMAN Epididym	6	6	2	2	6	2	2	18.399999999999999	7.8	7.8	42.142000000000003	359	359;359;359;157;157;170	0	6.3212000000000002	193540	186200	189710	187660	176410	153940	164110	160070	155170	161920	181620	175790	192440	189370	180190	159670	167140	162020	152750	157360	2	2	2	2	2	2	2
A0A024R248;Q96LW7	A0A024R248;Q96LW7	3;2	3;2	3;2	Bcl10-interacting CARD protein	C9orf89	tr|A0A024R248|A0A024R248_HUMAN Chromosome 9 open reading frame 89, isoform CRA_b OS=Homo sapiens OX=9606 GN=C9orf89 PE=4 SV=1;sp|Q96LW7|CAR19_HUMAN Caspase recruitment domain-containing protein 19 OS=Homo sapiens OX=9606 GN=CARD19 PE=1 SV=1	2	3	3	3	3	3	3	16.399999999999999	16.399999999999999	16.399999999999999	20.625	183	183;228	0	7.2652000000000001	35911	29716	21523	44210	39124	22143	23485	27874	32912	28041	33597	28214	23061	43452	38375	24120	25001	27974	31902	27258	1	1	1	1	1	1	1
Q76FK4;A0A024R250;A6H8Z4;F5H101;Q6AI50;F8WE42;B4DM91;F5GWN9;A0A0A0MSJ1;Q7Z607;F5H692;F5H8B8;F5H0I5;F5H797;F5H532;F5GXV1;F5H7D5	Q76FK4;A0A024R250;A6H8Z4;F5H101;Q6AI50;F8WE42;B4DM91;F5GWN9	18;18;17;17;16;16;15;9;4;2;2;2;2;2;2;1;1	18;18;17;17;16;16;15;9;4;2;2;2;2;2;2;1;1	18;18;17;17;16;16;15;9;4;2;2;2;2;2;2;1;1	Nucleolar protein 8	NOL8;DKFZp686P12242	sp|Q76FK4|NOL8_HUMAN Nucleolar protein 8 OS=Homo sapiens OX=9606 GN=NOL8 PE=1 SV=1;tr|A0A024R250|A0A024R250_HUMAN Nucleolar protein 8, isoform CRA_a OS=Homo sapiens OX=9606 GN=NOL8 PE=4 SV=1;tr|A6H8Z4|A6H8Z4_HUMAN NOL8 protein OS=Homo sapiens OX=9606 GN=NO	17	18	18	18	18	18	18	15.6	15.6	15.6	131.61000000000001	1167	1167;1173;1099;1085;1085;969;933;413;257;169;146;145;130;109;101;86;52	0	54.186999999999998	294610	253210	267530	236840	267760	286160	296700	287530	286170	298130	276290	238840	273140	241560	273340	289920	299360	291720	281440	289430	10	11	11	11	10	10	10
Q9Y5V3;A0A024R254;Q8TEN0	Q9Y5V3;A0A024R254;Q8TEN0	6;6;3	5;5;3	5;5;3	Melanoma-associated antigen D1	MAGED1;FLJ00163	sp|Q9Y5V3|MAGD1_HUMAN Melanoma-associated antigen D1 OS=Homo sapiens OX=9606 GN=MAGED1 PE=1 SV=3;tr|A0A024R254|A0A024R254_HUMAN Melanoma antigen family D, 1, isoform CRA_a OS=Homo sapiens OX=9606 GN=MAGED1 PE=4 SV=1;tr|Q8TEN0|Q8TEN0_HUMAN FLJ00163 protein	3	6	5	5	6	5	5	8.6	7.1	7.1	86.16	778	778;778;521	0	15.121	60122	53213	64774	48764	58078	28303	30536	25923	40306	23701	56462	50183	65266	49359	58875	30068	32820	26341	39147	23136	4	4	4	4	4	4	4
O43310;A0A024R259;K7EK08	O43310;A0A024R259	5;5;1	5;5;1	5;5;1	CBP80/20-dependent translation initiation factor	CTIF;KIAA0427	sp|O43310|CTIF_HUMAN CBP80/20-dependent translation initiation factor OS=Homo sapiens OX=9606 GN=CTIF PE=1 SV=1;tr|A0A024R259|A0A024R259_HUMAN KIAA0427, isoform CRA_a OS=Homo sapiens OX=9606 GN=KIAA0427 PE=4 SV=1	3	5	5	5	5	5	5	8.5	8.5	8.5	67.585999999999999	598	598;598;194	0	9.8841999999999999	56390	43580	46718	41548	39035	59684	56565	55769	53664	53820	52852	41116	47930	42469	40672	59868	56438	56683	52817	52410	5	5	5	5	5	5	5
P18621;A0A087WXM6;J3QQT2;J3KRX5;A0A024R261;A0A0A6YYL6;J3QLC8;A0A0A0MRF8;J3KRB3;A0A087WWH0;J3QS96;A0A087WY81;J3KSJ0;A4D1R6;A4D1R5	P18621;A0A087WXM6;J3QQT2;J3KRX5;A0A024R261;A0A0A6YYL6;J3QLC8;A0A0A0MRF8;J3KRB3;A0A087WWH0;J3QS96;A0A087WY81	9;9;9;9;9;9;8;8;7;7;7;5;1;1;1	9;9;9;9;9;9;8;8;7;7;7;5;1;1;1	9;9;9;9;9;9;8;8;7;7;7;5;1;1;1	60S ribosomal protein L17	RPL17;hCG_24487;RPL17-C18orf32	sp|P18621|RL17_HUMAN 60S ribosomal protein L17 OS=Homo sapiens OX=9606 GN=RPL17 PE=1 SV=3;tr|A0A087WXM6|A0A087WXM6_HUMAN 60S ribosomal protein L17 (Fragment) OS=Homo sapiens OX=9606 GN=RPL17 PE=1 SV=1;tr|J3QQT2|J3QQT2_HUMAN 60S ribosomal protein L17 (Fragm	15	9	9	9	9	9	9	41.3	41.3	41.3	21.396999999999998	184	184;169;171;174;184;228;174;190;129;131;138;97;56;102;282	0	21.849	12623000	11978000	10495000	10044000	10793000	11273000	11140000	11826000	11659000	12314000	11832000	11285000	10792000	10316000	10984000	11482000	11317000	11975000	11425000	11952000	37	36	37	36	37	37	37
Q13485;Q9BYG6;K7EIU8;A0A0S2Z4B2;A0A024R274;A0A087WUF3;K7ES96;K7ELK2;K7ENG1;K7EL15;K7EL18;K7EIJ2;B4DZP1	Q13485;Q9BYG6;K7EIU8;A0A0S2Z4B2;A0A024R274;A0A087WUF3;K7ES96	6;6;6;6;6;3;3;2;2;2;2;2;2	6;6;6;6;6;3;3;2;2;2;2;2;2	6;6;6;6;6;3;3;2;2;2;2;2;2	Mothers against decapentaplegic homolog 4;Mothers against decapentaplegic homolog	SMAD4	sp|Q13485|SMAD4_HUMAN Mothers against decapentaplegic homolog 4 OS=Homo sapiens OX=9606 GN=SMAD4 PE=1 SV=1;tr|Q9BYG6|Q9BYG6_HUMAN Mothers against decapentaplegic homolog (Fragment) OS=Homo sapiens OX=9606 GN=SMAD4 PE=3 SV=1;tr|K7EIU8|K7EIU8_HUMAN Mothers a	13	6	6	6	6	6	6	11.8	11.8	11.8	60.438000000000002	552	552;436;456;486;552;220;320;82;90;120;126;140;177	0	22.821999999999999	209270	221120	226130	211250	193000	212080	200860	191530	196410	167190	196540	208630	227660	214530	198810	216130	203530	194560	193040	163560	6	6	6	6	6	6	6
Q969G6;A0A024R275;B2RDZ2	Q969G6;A0A024R275;B2RDZ2	2;2;1	2;2;1	2;2;1	Riboflavin kinase	RFK	sp|Q969G6|RIFK_HUMAN Riboflavin kinase OS=Homo sapiens OX=9606 GN=RFK PE=1 SV=2;tr|A0A024R275|A0A024R275_HUMAN Riboflavin kinase OS=Homo sapiens OX=9606 GN=RFK PE=1 SV=1;tr|B2RDZ2|B2RDZ2_HUMAN Riboflavin kinase OS=Homo sapiens OX=9606 PE=2 SV=1	3	2	2	2	2	2	2	12.3	12.3	12.3	17.623000000000001	155	155;162;162	4.6148999999999999E-3	1.9145000000000001	567440	444840	441020	428590	461670	512750	575010	564130	440380	667050	531630	419750	456190	436230	471820	521970	573980	572100	438280	644330	2	2	2	2	2	2	2
O15269;A0A024R277;Q6NUL7;Q59EQ4;A0A2R8Y4S0;A0A2R8Y6A2;B4DR90;A0A2R8Y763	O15269;A0A024R277;Q6NUL7;Q59EQ4	13;13;12;9;5;5;5;1	13;13;12;9;5;5;5;1	13;13;12;9;5;5;5;1	Serine palmitoyltransferase 1	SPTLC1	sp|O15269|SPTC1_HUMAN Serine palmitoyltransferase 1 OS=Homo sapiens OX=9606 GN=SPTLC1 PE=1 SV=1;tr|A0A024R277|A0A024R277_HUMAN Serine palmitoyltransferase, long chain base subunit 1, isoform CRA_a OS=Homo sapiens OX=9606 GN=SPTLC1 PE=4 SV=1;tr|Q6NUL7|Q6NUL	8	13	13	13	13	13	13	26.6	26.6	26.6	52.743000000000002	473	473;473;513;262;143;144;181;22	0	41.515999999999998	1587000	1534100	1395300	1359400	1366600	1686100	1590900	1635100	1572400	1683500	1488000	1446200	1427600	1392800	1399400	1704700	1603900	1661500	1544600	1634900	26	26	26	26	26	26	26
Q9UPW5;A0A024R288;J3KNS1;B4DHX2	Q9UPW5;A0A024R288;J3KNS1	5;5;5;2	5;5;5;2	5;5;5;2	Cytosolic carboxypeptidase 1	AGTPBP1	sp|Q9UPW5|CBPC1_HUMAN Cytosolic carboxypeptidase 1 OS=Homo sapiens OX=9606 GN=AGTPBP1 PE=1 SV=3;tr|A0A024R288|A0A024R288_HUMAN ATP/GTP binding protein 1, isoform CRA_a OS=Homo sapiens OX=9606 GN=AGTPBP1 PE=3 SV=1;tr|J3KNS1|J3KNS1_HUMAN Cytosolic carboxypep	4	5	5	5	5	5	5	4.5	4.5	4.5	138.44999999999999	1226	1226;1186;1278;643	0	9.2060999999999993	3856.9	4563.2	2527.1	954.74	1300.4000000000001	1518	2463.6	1393.7	4012.5	1814.8	3610	4267.3999999999996	2548.1999999999998	1115.4000000000001	1429.2	1519.4	2454	1430.6	3871.9	1747.1	2	2	1	1	1	1	1
Q06136;K7ERC8;A0A024R292	Q06136;K7ERC8;A0A024R292	3;3;3	3;3;3	3;3;3	3-ketodihydrosphingosine reductase	KDSR;FVT1	sp|Q06136|KDSR_HUMAN 3-ketodihydrosphingosine reductase OS=Homo sapiens OX=9606 GN=KDSR PE=1 SV=1;tr|K7ERC8|K7ERC8_HUMAN 3-ketodihydrosphingosine reductase OS=Homo sapiens OX=9606 GN=KDSR PE=1 SV=2;tr|A0A024R292|A0A024R292_HUMAN Follicular lymphoma variant	3	3	3	3	3	3	3	10.199999999999999	10.199999999999999	10.199999999999999	36.186999999999998	332	332;298;332	0	15.044	251150	224580	188260	233910	187370	207840	204810	204650	208330	231210	235250	212100	195210	235780	191340	214270	207280	208350	204390	223710	4	4	4	4	4	4	4
Q96BD8;A0A024R294	Q96BD8;A0A024R294	2;2	2;2	2;2	Spindle and kinetochore-associated protein 1	SKA1;C18orf24	sp|Q96BD8|SKA1_HUMAN Spindle and kinetochore-associated protein 1 OS=Homo sapiens OX=9606 GN=SKA1 PE=1 SV=1;tr|A0A024R294|A0A024R294_HUMAN Spindle and kinetochore-associated protein 1 OS=Homo sapiens OX=9606 GN=C18orf24 PE=3 SV=1	2	2	2	2	2	2	2	11	11	11	29.484000000000002	255	255;255	7.6864000000000001E-4	2.6456	174670	163910	155620	138860	144660	82609	72726	75158	77509	82581	163800	154450	158960	141410	146210	87646	77934	76772	75893	79987	1	1	1	1	1	1	1
Q9Y657;A0A024R297;Q5JUX0	Q9Y657;A0A024R297	4;4;1	4;4;1	4;4;1	Spindlin-1	SPIN1;SPIN	sp|Q9Y657|SPIN1_HUMAN Spindlin-1 OS=Homo sapiens OX=9606 GN=SPIN1 PE=1 SV=3;tr|A0A024R297|A0A024R297_HUMAN Spindlin, isoform CRA_a OS=Homo sapiens OX=9606 GN=SPIN PE=3 SV=1	3	4	4	4	4	4	4	21.8	21.8	21.8	29.6	262	262;262;258	0	10.925000000000001	216070	214420	218060	199320	183800	141330	127570	146230	147020	124400	202810	202230	220490	201930	187900	147860	133270	147410	143500	121850	9	8	9	9	9	8	9
P49257;Q53FS4;A0A024R2A7;B2R774;A0PJ85;B4DVV0	P49257;Q53FS4;A0A024R2A7;B2R774	11;11;11;10;2;1	11;11;11;10;2;1	11;11;11;10;2;1	Protein ERGIC-53	LMAN1	sp|P49257|LMAN1_HUMAN Protein ERGIC-53 OS=Homo sapiens OX=9606 GN=LMAN1 PE=1 SV=2;tr|Q53FS4|Q53FS4_HUMAN Lectin, mannose-binding, 1 variant (Fragment) OS=Homo sapiens OX=9606 PE=2 SV=1;tr|A0A024R2A7|A0A024R2A7_HUMAN Lectin, mannose-binding, 1, isoform CRA_	6	11	11	11	11	11	11	27.3	27.3	27.3	57.548000000000002	510	510;510;510;510;311;223	0	39.973999999999997	1654900	1597800	1607700	1474300	1484900	1902200	1764500	1726500	1646800	1652100	1552800	1506900	1631700	1507200	1527000	1915300	1774100	1757200	1622000	1609400	19	19	19	19	19	19	19
P50452;B2R9H3;A0A024R2B1;H7BXK7;A0A1B0GU38;C9JVA8	P50452;B2R9H3;A0A024R2B1	5;5;5;2;2;1	3;3;3;1;1;1	3;3;3;1;1;1	Serpin B8	SERPINB8	sp|P50452|SPB8_HUMAN Serpin B8 OS=Homo sapiens OX=9606 GN=SERPINB8 PE=1 SV=2;tr|B2R9H3|B2R9H3_HUMAN cDNA, FLJ94391, highly similar to Homo sapiens serine (or cysteine) proteinase inhibitor, clade B (ovalbumin), member 8 (SERPINB8), mRNA OS=Homo sapiens OX=	6	5	3	3	5	3	3	16	10.199999999999999	10.199999999999999	42.765999999999998	374	374;374;374;189;259;164	0	5.2972999999999999	8219.6	6161	8205.7000000000007	6921.7	8866.2999999999993	6642.3	6968.3	7562.6	9508.7999999999993	5633.6	7714.4	5824.5	8330.6	6952	8942.5	6825.3	7261.8	7568.4	9225	5557	1	1	1	1	1	1	1
P36952;A0A024R2B6;C9JLM5	P36952;A0A024R2B6	16;16;5	16;16;5	6;6;5	Serpin B5	SERPINB5	sp|P36952|SPB5_HUMAN Serpin B5 OS=Homo sapiens OX=9606 GN=SERPINB5 PE=1 SV=2;tr|A0A024R2B6|A0A024R2B6_HUMAN Serpin peptidase inhibitor, clade B (Ovalbumin), member 5, isoform CRA_b OS=Homo sapiens OX=9606 GN=SERPINB5 PE=3 SV=1	3	16	16	6	16	16	6	53.1	53.1	18.899999999999999	42.1	375	375;375;129	0	71.808999999999997	5973000	5023600	5057500	4756500	4649900	5173200	4910400	5024100	4862900	5455300	5599200	4739200	5185600	4839400	4767800	5267100	4974000	5112600	4776700	5286400	33	32	33	33	33	33	33
O75351;A8K5D8;A0A024R2C5;A8K4G7;K7EL71;K7EKZ3;Q6PJZ4;Q6PIW4;B3KNH6	O75351;A8K5D8;A0A024R2C5;A8K4G7	18;18;18;17;4;4;3;1;1	18;18;18;17;4;4;3;1;1	13;13;13;13;4;4;3;0;0	Vacuolar protein sorting-associated protein 4B	VPS4B	sp|O75351|VPS4B_HUMAN Vacuolar protein sorting-associated protein 4B OS=Homo sapiens OX=9606 GN=VPS4B PE=1 SV=2;tr|A8K5D8|A8K5D8_HUMAN Vesicle-fusing ATPase OS=Homo sapiens OX=9606 PE=2 SV=1;tr|A0A024R2C5|A0A024R2C5_HUMAN Vesicle-fusing ATPase OS=Homo sapi	9	18	18	13	18	18	13	43	43	34.200000000000003	49.301000000000002	444	444;444;444;444;111;128;81;674;674	0	38.441000000000003	5226500	4803200	4502000	4246100	4290600	2576500	2434700	2617400	2468400	2698600	4899900	4528000	4611900	4311000	4336500	2735700	2575300	2653600	2422200	2620500	24	24	24	24	24	24	24
Q9BV44;A0A024R2D3;H7C3J3;H7C0R6;C9J9V2;C9JP31	Q9BV44;A0A024R2D3;H7C3J3	8;8;4;3;2;1	8;8;4;3;2;1	8;8;4;3;2;1	THUMP domain-containing protein 3	THUMPD3	sp|Q9BV44|THUM3_HUMAN THUMP domain-containing protein 3 OS=Homo sapiens OX=9606 GN=THUMPD3 PE=1 SV=1;tr|A0A024R2D3|A0A024R2D3_HUMAN THUMP domain containing 3, isoform CRA_a OS=Homo sapiens OX=9606 GN=THUMPD3 PE=3 SV=1;tr|H7C3J3|H7C3J3_HUMAN THUMP domain-co	6	8	8	8	8	8	8	17.8	17.8	17.8	57.002000000000002	507	507;507;269;232;123;40	0	26.271999999999998	1198900	1063400	1044900	1056900	967130	978130	915090	984080	960860	989990	1124100	1003800	1068900	1069200	988550	1005600	934000	997460	941410	962330	11	10	10	11	11	11	10
O75528;A0A024R2D7;A8K899;C9JMS0	O75528;A0A024R2D7;A8K899	5;5;4;1	5;5;4;1	5;5;4;1	Transcriptional adapter 3	TADA3;TADA3L	sp|O75528|TADA3_HUMAN Transcriptional adapter 3 OS=Homo sapiens OX=9606 GN=TADA3 PE=1 SV=1;tr|A0A024R2D7|A0A024R2D7_HUMAN ADA3 homolog OS=Homo sapiens OX=9606 GN=TADA3L PE=2 SV=1;tr|A8K899|A8K899_HUMAN ADA3 homolog OS=Homo sapiens OX=9606 PE=2 SV=1	4	5	5	5	5	5	5	13.4	13.4	13.4	48.902000000000001	432	432;369;432;95	0	12.819000000000001	103320	125300	101580	98181	115840	110130	106560	102420	100120	94596	96958	117970	103090	101390	116880	111590	108530	104010	98540	92232	7	6	5	7	6	6	6
O95352;A0A024R2E9;B3KQM6;B2RB57;B4DQK1;H7C2R3;H7BZ92;H7C2J8;C9J415;C9JFF4;C9JGL2;F8WDY9;C9JNU2;C9JKA3;H7C059;C9JE55	O95352;A0A024R2E9;B3KQM6;B2RB57;B4DQK1	10;10;10;10;9;3;3;3;2;2;1;1;1;1;1;1	10;10;10;10;9;3;3;3;2;2;1;1;1;1;1;1	10;10;10;10;9;3;3;3;2;2;1;1;1;1;1;1	Ubiquitin-like modifier-activating enzyme ATG7	ATG7	sp|O95352|ATG7_HUMAN Ubiquitin-like modifier-activating enzyme ATG7 OS=Homo sapiens OX=9606 GN=ATG7 PE=1 SV=1;tr|A0A024R2E9|A0A024R2E9_HUMAN Ubiquitin-like modifier-activating enzyme ATG7 OS=Homo sapiens OX=9606 GN=ATG7 PE=3 SV=1;tr|B3KQM6|B3KQM6_HUMAN Ubi	16	10	10	10	10	10	10	13.8	13.8	13.8	77.959000000000003	703	703;695;703;703;681;95;96;139;152;176;66;76;89;93;105;126	0	20.009	751990	607810	655870	642360	604380	553870	492640	491560	496560	543920	705070	574160	670940	646650	615950	570380	506740	502900	487170	526690	12	12	12	12	12	12	12
Q8N4Q1;A0A024R2F8;A0A024R2I5	Q8N4Q1;A0A024R2F8;A0A024R2I5	4;4;4	4;4;4	4;4;4	Mitochondrial intermembrane space import and assembly protein 40	CHCHD4	sp|Q8N4Q1|MIA40_HUMAN Mitochondrial intermembrane space import and assembly protein 40 OS=Homo sapiens OX=9606 GN=CHCHD4 PE=1 SV=1;tr|A0A024R2F8|A0A024R2F8_HUMAN Coiled-coil-helix-coiled-coil-helix domain containing 4, isoform CRA_b OS=Homo sapiens OX=9606	3	4	4	4	4	4	4	29.6	29.6	29.6	15.996	142	142;155;142	0	9.4510000000000005	448940	438030	438920	379430	420150	346800	297730	283590	262390	302690	421270	412840	445480	387570	426020	354980	308050	291210	259180	293520	2	2	2	2	2	2	2
Q9BTV4;A0A024R2F9;A0A0S2Z5N2;Q8TEP9;V9GY05	Q9BTV4;A0A024R2F9;A0A0S2Z5N2;Q8TEP9	10;10;9;8;1	10;10;9;8;1	10;10;9;8;1	Transmembrane protein 43	TMEM43;FLJ00144	sp|Q9BTV4|TMM43_HUMAN Transmembrane protein 43 OS=Homo sapiens OX=9606 GN=TMEM43 PE=1 SV=1;tr|A0A024R2F9|A0A024R2F9_HUMAN Transmembrane protein 43 isoform 1 (Fragment) OS=Homo sapiens OX=9606 GN=TMEM43 PE=2 SV=1;tr|A0A0S2Z5N2|A0A0S2Z5N2_HUMAN Transmembrane	5	10	10	10	10	10	10	24	24	24	44.875	400	400;400;269;255;133	0	17.850999999999999	1886200	1718600	1799700	1715600	1549500	1661700	1490500	1507700	1522200	1458100	1769700	1622300	1827400	1736200	1592100	1698200	1518700	1535000	1493100	1419700	17	18	17	17	17	17	18
Q96HD1;A0A024R2G1;A0A669KBD3;A0A669KB87;A0A669KAV0;A0A669KBB3;F8WBY3;H7C2L3	Q96HD1;A0A024R2G1;A0A669KBD3;A0A669KB87;A0A669KAV0;A0A669KBB3	4;4;2;2;2;2;1;1	4;4;2;2;2;2;1;1	4;4;2;2;2;2;1;1	Cysteine-rich with EGF-like domain protein 1	CRELD1	sp|Q96HD1|CREL1_HUMAN Protein disulfide isomerase CRELD1 OS=Homo sapiens OX=9606 GN=CRELD1 PE=1 SV=3;tr|A0A024R2G1|A0A024R2G1_HUMAN Protein disulfide-isomerase OS=Homo sapiens OX=9606 GN=CRELD1 PE=3 SV=1;tr|A0A669KBD3|A0A669KBD3_HUMAN Protein disulfide iso	8	4	4	4	4	4	4	10.199999999999999	10.199999999999999	10.199999999999999	45.439	420	420;420;62;123;235;240;101;124	0	8.6913999999999998	140830	131800	102700	137310	129270	112300	107790	116240	114770	126510	131890	124480	107130	138260	129490	116550	110910	117920	112380	122580	4	4	4	4	4	4	4
Q8NCE0;C9J7Z4;B7Z355;A8K568;A0A024R2G3	Q8NCE0;C9J7Z4;B7Z355;A8K568;A0A024R2G3	2;2;2;2;2	2;2;2;2;2	2;2;2;2;2	tRNA-splicing endonuclease subunit Sen2	TSEN2	sp|Q8NCE0|SEN2_HUMAN tRNA-splicing endonuclease subunit Sen2 OS=Homo sapiens OX=9606 GN=TSEN2 PE=1 SV=2;tr|C9J7Z4|C9J7Z4_HUMAN tRNA-intron endonuclease Sen2 (Fragment) OS=Homo sapiens OX=9606 GN=TSEN2 PE=1 SV=1;tr|B7Z355|B7Z355_HUMAN tRNA-splicing endonucl	5	2	2	2	2	2	2	3.9	3.9	3.9	53.246000000000002	465	465;378;438;465;465	4.4733000000000004E-3	1.9192	49466	42302	48840	41737	47147	49839	55003	47566	52636	41153	46421	39927	49542	42411	48324	50400	55391	48164	51784	40278	2	2	2	2	2	2	2
P62910;D3YTB1;A0A024R2G7;F8W727;A0A090N8E7	P62910;D3YTB1;A0A024R2G7;F8W727	9;9;9;9;1	9;9;9;9;1	9;9;9;9;1	60S ribosomal protein L32	RPL32	sp|P62910|RL32_HUMAN 60S ribosomal protein L32 OS=Homo sapiens OX=9606 GN=RPL32 PE=1 SV=2;tr|D3YTB1|D3YTB1_HUMAN 60S ribosomal protein L32 (Fragment) OS=Homo sapiens OX=9606 GN=RPL32 PE=1 SV=1;tr|A0A024R2G7|A0A024R2G7_HUMAN Ribosomal protein L32, isoform C	5	9	9	9	9	9	9	45.2	45.2	45.2	15.86	135	135;133;135;153;132	0	26.158000000000001	8074900	6659900	6616200	7133000	7139700	6605000	7039700	7054000	7829200	7238200	7567800	6292200	6816500	7181400	7237500	6803300	7182900	7133600	7652500	7030100	45	45	45	45	45	45	45
A0A024R2G9;B4DQJ7;Q96HP4;U3KQU8;C9JLB7	A0A024R2G9;B4DQJ7;Q96HP4;U3KQU8;C9JLB7	4;4;3;3;3	4;4;3;3;3	4;4;3;3;3	Oxidoreductase NAD-binding domain-containing protein 1	OXNAD1	tr|A0A024R2G9|A0A024R2G9_HUMAN Oxidoreductase NAD-binding domain containing 1, isoform CRA_a OS=Homo sapiens OX=9606 GN=OXNAD1 PE=4 SV=1;tr|B4DQJ7|B4DQJ7_HUMAN cDNA FLJ54836 OS=Homo sapiens OX=9606 PE=2 SV=1;sp|Q96HP4|OXND1_HUMAN Oxidoreductase NAD-binding	5	4	4	4	4	4	4	15.1	15.1	15.1	34.838000000000001	312	312;330;312;311;330	0	7.6193	76579	81732	68614	66792	67568	63917	62752	69950	65035	60457	71814	76988	70107	68577	68765	65592	64094	70312	63700	59173	2	2	2	2	2	1	2
A0A024R2J9;A0A024R2H0;Q92609;B9A6K1;C9J3F6;C9JDR8;C9JMP7;C9JIU4;F2Z3I5;C9JNM0;C9JED7;F2Z3C3;C9K0P2;C9J397;C9JWX0;C9JW04	A0A024R2J9;A0A024R2H0;Q92609;B9A6K1;C9J3F6	9;9;8;8;5;2;1;1;1;1;1;1;1;1;1;1	9;9;8;8;5;2;1;1;1;1;1;1;1;1;1;1	9;9;8;8;5;2;1;1;1;1;1;1;1;1;1;1	TBC1 domain family member 5	TBC1D5	tr|A0A024R2J9|A0A024R2J9_HUMAN TBC1 domain family, member 5, isoform CRA_b OS=Homo sapiens OX=9606 GN=TBC1D5 PE=4 SV=1;tr|A0A024R2H0|A0A024R2H0_HUMAN TBC1 domain family, member 5, isoform CRA_a OS=Homo sapiens OX=9606 GN=TBC1D5 PE=4 SV=1;sp|Q92609|TBCD5_HU	16	9	9	9	9	9	9	14.5	14.5	14.5	88.989000000000004	795	795;795;795;795;593;183;30;32;40;74;79;88;110;129;140;142	0	36.462000000000003	269090	257830	255960	225840	218660	172300	152330	189830	166050	161760	252460	243030	259930	229970	223340	179730	158790	190810	162430	158440	10	10	10	10	10	10	10
Q96Q11;A0A024R2H7;A0A494C0A0;F8W8C3;A0A494C0Y2;A0A494C181;A0A494C1D4;C9JRS7;A0A494C1P4;A0A494BZV5	Q96Q11;A0A024R2H7;A0A494C0A0;F8W8C3;A0A494C0Y2;A0A494C181;A0A494C1D4	6;6;3;3;3;3;3;2;1;1	6;6;3;3;3;3;3;2;1;1	6;6;3;3;3;3;3;2;1;1	CCA tRNA nucleotidyltransferase 1, mitochondrial	TRNT1	sp|Q96Q11|TRNT1_HUMAN CCA tRNA nucleotidyltransferase 1, mitochondrial OS=Homo sapiens OX=9606 GN=TRNT1 PE=1 SV=2;tr|A0A024R2H7|A0A024R2H7_HUMAN tRNA nucleotidyl transferase, CCA-adding, 1, isoform CRA_b OS=Homo sapiens OX=9606 GN=TRNT1 PE=3 SV=1;tr|A0A494	10	6	6	6	6	6	6	15.9	15.9	15.9	50.127000000000002	434	434;434;129;140;147;206;213;62;51;65	0	14.946999999999999	953270	872000	814540	851230	799190	884950	810100	898850	843060	950340	893660	822940	835270	863640	815240	904220	823580	911940	826310	921890	13	13	13	13	13	13	13
Q9NS91;Q53H10;A0A024R2I7;F8WE49;H7C3I2	Q9NS91;Q53H10;A0A024R2I7;F8WE49	5;5;5;3;1	5;5;5;3;1	5;5;5;3;1	E3 ubiquitin-protein ligase RAD18	RAD18	sp|Q9NS91|RAD18_HUMAN E3 ubiquitin-protein ligase RAD18 OS=Homo sapiens OX=9606 GN=RAD18 PE=1 SV=2;tr|Q53H10|Q53H10_HUMAN RING-type E3 ubiquitin transferase RAD18 (Fragment) OS=Homo sapiens OX=9606 PE=2 SV=1;tr|A0A024R2I7|A0A024R2I7_HUMAN RING-type E3 ubiq	5	5	5	5	5	5	5	11.1	11.1	11.1	56.222000000000001	495	495;495;495;310;131	0	29.783999999999999	140560	122360	125970	107750	118100	93411	80439	88592	86661	79175	131820	115350	128630	109850	119830	96195	83963	89804	84816	77370	3	3	3	3	3	3	3
O15084;B4DIW9;A0A024R2I9;B7Z6Z7;Q53T07	O15084;B4DIW9;A0A024R2I9	4;4;4;1;1	4;4;4;1;1	3;3;3;0;0	Serine/threonine-protein phosphatase 6 regulatory ankyrin repeat subunit A	ANKRD28	sp|O15084|ANR28_HUMAN Serine/threonine-protein phosphatase 6 regulatory ankyrin repeat subunit A OS=Homo sapiens OX=9606 GN=ANKRD28 PE=1 SV=5;tr|B4DIW9|B4DIW9_HUMAN Serine/threonine-protein phosphatase 6 regulatory ankyrin repeat subunit A OS=Homo sapiens	5	4	4	3	4	4	3	4.7	4.7	3.8	112.96	1053	1053;722;1053;507;525	0	16.311	229690	203980	190230	186170	190270	212790	209770	206190	192840	193370	215280	192360	195610	190070	194290	215850	211570	209030	190080	188540	4	4	4	4	4	4	4
P20339;A0A024R2K1;A0A0A1HAN9;F8WCY6;F8WD79	P20339;A0A024R2K1;A0A0A1HAN9	8;8;6;2;2	8;8;6;2;2	6;6;5;1;1	Ras-related protein Rab-5A	RAB5A	sp|P20339|RAB5A_HUMAN Ras-related protein Rab-5A OS=Homo sapiens OX=9606 GN=RAB5A PE=1 SV=2;tr|A0A024R2K1|A0A024R2K1_HUMAN RAB5A, member RAS oncogene family, isoform CRA_a OS=Homo sapiens OX=9606 GN=RAB5A PE=4 SV=1;tr|A0A0A1HAN9|A0A0A1HAN9_HUMAN H.sapiens	5	8	8	6	8	8	6	49.3	49.3	39.1	23.658000000000001	215	215;215;215;62;65	0	28.664999999999999	2597200	2034000	2217000	2042600	1812600	1511600	1340700	1294900	1375200	1506900	2434700	1920100	2268600	2059200	1859200	1572700	1388800	1329400	1348700	1456400	17	18	17	17	17	18	17
P51965;C9J2P0;A0A024R2K3;H7C061;B7Z306	P51965;C9J2P0;A0A024R2K3	5;5;5;2;2	5;5;5;2;2	4;4;4;1;1	Ubiquitin-conjugating enzyme E2 E1	UBE2E1	sp|P51965|UB2E1_HUMAN Ubiquitin-conjugating enzyme E2 E1 OS=Homo sapiens OX=9606 GN=UBE2E1 PE=1 SV=1;tr|C9J2P0|C9J2P0_HUMAN Ubiquitin-conjugating enzyme E2 E1 (Fragment) OS=Homo sapiens OX=9606 GN=UBE2E1 PE=1 SV=1;tr|A0A024R2K3|A0A024R2K3_HUMAN Ubiquitin-c	5	5	5	4	5	5	4	30.6	30.6	24.9	21.404	193	193;147;193;151;167	0	47.79	1210700	1103500	1052000	973000	974300	1251700	1076200	1062900	1321000	1074200	1135100	1040200	1076500	997950	999720	1258800	1095600	1087400	1286300	1044000	10	10	10	10	10	10	10
Q9Y608;A0A024R2K4;C9JSU1;A0A1S5UZ17	Q9Y608;A0A024R2K4;C9JSU1;A0A1S5UZ17	6;6;4;4	5;5;3;3	5;5;3;3	Leucine-rich repeat flightless-interacting protein 2	LRRFIP2	sp|Q9Y608|LRRF2_HUMAN Leucine-rich repeat flightless-interacting protein 2 OS=Homo sapiens OX=9606 GN=LRRFIP2 PE=1 SV=1;tr|A0A024R2K4|A0A024R2K4_HUMAN Leucine rich repeat (In FLII) interacting protein 2, isoform CRA_b OS=Homo sapiens OX=9606 GN=LRRFIP2 PE=	4	6	5	5	6	5	5	9.8000000000000007	8.1999999999999993	8.1999999999999993	82.17	721	721;742;225;434	0	17.106999999999999	807160	633680	637360	570930	605530	659270	563390	591800	495140	718360	756290	597490	657530	583520	617660	668250	572630	606790	489140	693250	4	4	4	4	4	4	4
Q8TAF3;A0A024R2L1;C9JC24;F8W9K4;F8W7Q3	Q8TAF3;A0A024R2L1	8;8;2;1;1	8;8;2;1;1	8;8;2;1;1	WD repeat-containing protein 48	WDR48	sp|Q8TAF3|WDR48_HUMAN WD repeat-containing protein 48 OS=Homo sapiens OX=9606 GN=WDR48 PE=1 SV=1;tr|A0A024R2L1|A0A024R2L1_HUMAN USP1-associated factor 1 OS=Homo sapiens OX=9606 GN=WDR48 PE=2 SV=1	5	8	8	8	8	8	8	13.3	13.3	13.3	76.209999999999994	677	677;677;162;120;134	0	23.183	170030	157340	149840	151840	145060	159290	131740	153400	154410	148840	159430	148430	153110	154190	147680	162210	135170	155570	150620	144850	10	8	9	10	9	9	9
P08865;C9J9K3;A0A024R2L6;A0A0C4DG17;Q96RS2;A0A024R7P5;F8WD59;A0A024RCF2	P08865;C9J9K3;A0A024R2L6;A0A0C4DG17;Q96RS2;A0A024R7P5;F8WD59	12;12;12;12;9;7;6;1	12;12;12;12;9;7;6;1	12;12;12;12;9;7;6;1	40S ribosomal protein SA	RPSA;LOC388524	sp|P08865|RSSA_HUMAN 40S ribosomal protein SA OS=Homo sapiens OX=9606 GN=RPSA PE=1 SV=4;tr|C9J9K3|C9J9K3_HUMAN 40S ribosomal protein SA (Fragment) OS=Homo sapiens OX=9606 GN=RPSA PE=1 SV=8;tr|A0A024R2L6|A0A024R2L6_HUMAN 40S ribosomal protein SA OS=Homo sap	8	12	12	12	12	12	12	49.8	49.8	49.8	32.853999999999999	295	295;263;295;300;295;199;116;161	0	94.703000000000003	18871000	17251000	15853000	16683000	16221000	16158000	16394000	17806000	15199000	17084000	17689000	16279000	16288000	16919000	16503000	16606000	16612000	17949000	14975000	16640000	63	62	64	63	62	64	63
P09110;Q8NCW8;B4DEN6;C9JDE9;A0A024R2M6;H0Y4D4;H7C131;B4E072;A0A140VJX0	P09110;Q8NCW8;B4DEN6;C9JDE9;A0A024R2M6;H0Y4D4;H7C131;B4E072;A0A140VJX0	8;8;8;8;8;6;6;5;4	8;8;8;8;8;6;6;5;4	8;8;8;8;8;6;6;5;4	3-ketoacyl-CoA thiolase, peroxisomal	ACAA1	sp|P09110|THIK_HUMAN 3-ketoacyl-CoA thiolase, peroxisomal OS=Homo sapiens OX=9606 GN=ACAA1 PE=1 SV=2;tr|Q8NCW8|Q8NCW8_HUMAN 3-oxoacyl-CoA thiolase (Fragment) OS=Homo sapiens OX=9606 PE=2 SV=1;tr|B4DEN6|B4DEN6_HUMAN cDNA FLJ55549, highly similar to 3-ketoac	9	8	8	8	8	8	8	24.1	24.1	24.1	44.292000000000002	424	424;326;356;383;424;237;290;126;331	0	31.582999999999998	1090400	935940	944860	905770	863870	721930	708670	730130	673150	760830	1022300	883190	966960	916120	880970	749800	727370	740620	662440	738490	13	13	13	12	13	12	13
P35222;A0A2R8Y804;A0A024R2Q3;A0A2R8YCH5;A0A2R8Y543;B4DL06;A0A2R8Y5A3;A0A2R8Y750;B4DGU4;A0A2R8Y7Z0;B5BU28;B4DSW9;A0A2R8Y5C3;A0A2R8Y5Z1;A0A2R8Y6G0;A0A2R8Y815;A0A2R8YG06;G9GAG7	P35222;A0A2R8Y804;A0A024R2Q3;A0A2R8YCH5;A0A2R8Y543;B4DL06;A0A2R8Y5A3;A0A2R8Y750;B4DGU4;A0A2R8Y7Z0;B5BU28;B4DSW9;A0A2R8Y5C3;A0A2R8Y5Z1;A0A2R8Y6G0	29;29;29;29;29;29;29;28;28;28;28;27;27;25;17;8;3;1	24;24;24;24;24;24;24;23;23;23;23;22;22;20;13;8;3;1	23;23;23;23;23;23;23;22;23;22;22;22;22;20;13;8;3;0	Catenin beta-1	CTNNB1	sp|P35222|CTNB1_HUMAN Catenin beta-1 OS=Homo sapiens OX=9606 GN=CTNNB1 PE=1 SV=1;tr|A0A2R8Y804|A0A2R8Y804_HUMAN Catenin beta-1 OS=Homo sapiens OX=9606 GN=CTNNB1 PE=1 SV=1;tr|A0A024R2Q3|A0A024R2Q3_HUMAN Catenin (Cadherin-associated protein), beta 1, 88kDa,	18	29	24	23	28	23	23	43.3	36.200000000000003	33.9	85.495999999999995	781	781;702;781;779;715;739;783;744;774;780;781;709;737;752;367;186;146;71	0	120.24	7778400	7112400	7112500	6473700	6695700	6970700	6620200	6689700	6393800	6441200	7295400	6707000	7252000	6604000	6843600	7092300	6724000	6789400	6287600	6273000	52	51	51	51	50	51	50
P61313;A0A024R2Q4;A0A2R8YEM3;E7EQV9;E7ENU7;B4DLP4;E7EX53;A0A2R8Y738;E7ERA2;B4DEN1;A4D1Q5	P61313;A0A024R2Q4;A0A2R8YEM3;E7EQV9;E7ENU7;B4DLP4	10;10;8;8;7;6;4;4;3;2;1	10;10;8;8;7;6;4;4;3;2;1	10;10;8;8;7;6;4;4;3;2;1	60S ribosomal protein L15;Ribosomal protein L15	RPL15	sp|P61313|RL15_HUMAN 60S ribosomal protein L15 OS=Homo sapiens OX=9606 GN=RPL15 PE=1 SV=2;tr|A0A024R2Q4|A0A024R2Q4_HUMAN Ribosomal protein L15 OS=Homo sapiens OX=9606 GN=RPL15 PE=3 SV=1;tr|A0A2R8YEM3|A0A2R8YEM3_HUMAN Ribosomal protein L15 (Fragment) OS=Hom	11	10	10	10	10	10	10	42.6	42.6	42.6	24.146000000000001	204	204;204;169;174;175;164;133;138;44;108;204	0	32.104999999999997	12840000	10290000	10237000	11097000	12002000	9801800	13034000	14494000	9129900	12064000	12032000	9723100	10584000	11161000	12143000	10226000	13067000	14392000	9135000	11830000	36	36	35	36	37	37	36
P08590;P05976;Q53R15;A0A024R2Q5	P08590;P05976;Q53R15;A0A024R2Q5	2;2;2;2	2;2;2;2	2;2;2;2	Myosin light chain 3;Myosin light chain 1/3, skeletal muscle isoform	MYL3;MYL1	sp|P08590|MYL3_HUMAN Myosin light chain 3 OS=Homo sapiens OX=9606 GN=MYL3 PE=1 SV=3;sp|P05976|MYL1_HUMAN Myosin light chain 1/3, skeletal muscle isoform OS=Homo sapiens OX=9606 GN=MYL1 PE=1 SV=3;tr|Q53R15|Q53R15_HUMAN Uncharacterized protein MYL1 (Fragment	4	2	2	2	2	2	2	8.1999999999999993	8.1999999999999993	8.1999999999999993	21.931999999999999	195	195;194;140;195	0	3.8753000000000002	38379	53197	34667	42955	47090	48636	39309	59653	57985	44358	35993	50103	35581	44259	47005	49643	40941	59508	56115	43760	2	2	2	2	2	2	2
Q9NW15;A0A024R2S0;C9IZD0;C9JA49;C9IYD3;C9JQC9;C9JPY2;H7C3N6;C9J670	Q9NW15;A0A024R2S0;C9IZD0;C9JA49;C9IYD3;C9JQC9;C9JPY2;H7C3N6;C9J670	2;2;1;1;1;1;1;1;1	2;2;1;1;1;1;1;1;1	2;2;1;1;1;1;1;1;1	Anoctamin-10;Anoctamin	ANO10;TMEM16K	sp|Q9NW15|ANO10_HUMAN Anoctamin-10 OS=Homo sapiens OX=9606 GN=ANO10 PE=1 SV=2;tr|A0A024R2S0|A0A024R2S0_HUMAN Anoctamin OS=Homo sapiens OX=9606 GN=TMEM16K PE=3 SV=1;tr|C9IZD0|C9IZD0_HUMAN Anoctamin-10 (Fragment) OS=Homo sapiens OX=9606 GN=ANO10 PE=1 SV=1;tr	9	2	2	2	2	2	2	3.3	3.3	3.3	76.328000000000003	660	660;660;112;134;140;141;146;188;192	0	4.3411	58771	48007	49434	50972	49842	81097	72223	76717	74890	85727	55090	45351	50634	51839	51305	81142	72260	78240	73414	82981	3	2	2	2	3	3	3
Q15024;B2RDZ9;A0A024R2T3;B4DIU0	Q15024;B2RDZ9;A0A024R2T3;B4DIU0	12;12;12;6	12;12;12;6	12;12;12;6	Exosome complex component RRP42	EXOSC7	sp|Q15024|EXOS7_HUMAN Exosome complex component RRP42 OS=Homo sapiens OX=9606 GN=EXOSC7 PE=1 SV=3;tr|B2RDZ9|B2RDZ9_HUMAN cDNA, FLJ96850 OS=Homo sapiens OX=9606 PE=2 SV=1;tr|A0A024R2T3|A0A024R2T3_HUMAN Exosome component 7, isoform CRA_a OS=Homo sapiens OX=9	4	12	12	12	12	12	12	45.4	45.4	45.4	31.821000000000002	291	291;291;291;164	0	60.511000000000003	1891300	1795000	1664500	1670900	1726100	1662300	1586500	1598100	1670400	1583500	1773400	1693100	1704300	1699700	1750800	1699200	1622200	1623000	1636400	1540200	14	14	14	14	14	14	14
O94889;Q647K1;B4DHW4;A0A024R2T4;Q9H8E7;Q6PJF0	O94889;Q647K1;B4DHW4;A0A024R2T4;Q9H8E7;Q6PJF0	2;2;2;2;1;1	2;2;2;2;1;1	2;2;2;2;1;1	Kelch-like protein 18	KLHL18	sp|O94889|KLH18_HUMAN Kelch-like protein 18 OS=Homo sapiens OX=9606 GN=KLHL18 PE=1 SV=3;tr|Q647K1|Q647K1_HUMAN Kelch-like 18 OS=Homo sapiens OX=9606 GN=KLHL18 PE=2 SV=1;tr|B4DHW4|B4DHW4_HUMAN cDNA FLJ61265, highly similar to Kelch-like protein 18 OS=Homo s	6	2	2	2	2	2	2	3.5	3.5	3.5	63.637999999999998	574	574;242;462;574;237;339	6.1919999999999998E-4	2.7309999999999999	23913	25663	25727	19277	22611	18224	14812	19328	16345	16485	22457	24155	25919	19929	23026	18718	15520	19462	15981	16145	2	2	2	2	2	2	2
Q9H5V8;A0A024R2T5;A0A172Q398;A0A0Y0BS51	Q9H5V8;A0A024R2T5;A0A172Q398;A0A0Y0BS51	12;12;10;9	12;12;10;9	12;12;10;9	CUB domain-containing protein 1	CDCP1	sp|Q9H5V8|CDCP1_HUMAN CUB domain-containing protein 1 OS=Homo sapiens OX=9606 GN=CDCP1 PE=1 SV=3;tr|A0A024R2T5|A0A024R2T5_HUMAN CUB domain containing protein 1, isoform CRA_a OS=Homo sapiens OX=9606 GN=CDCP1 PE=4 SV=1;tr|A0A172Q398|A0A172Q398_HUMAN CUB dom	4	12	12	12	12	12	12	15.3	15.3	15.3	92.930999999999997	836	836;836;637;638	0	30.699000000000002	2643300	2361800	2323400	2490000	2222100	2209400	2060300	2110900	2248100	2069200	2478500	2231000	2376500	2507900	2265500	2273400	2107900	2143900	2199100	2013600	26	26	26	26	26	25	25
Q8WXE1;A0A0U1RQJ8;A0A024R307;A0A024R2U4;A0A0U1RQW3	Q8WXE1;A0A0U1RQJ8;A0A024R307;A0A024R2U4	3;3;3;3;1	3;3;3;3;1	3;3;3;3;1	ATR-interacting protein	ATRIP;TREX1	sp|Q8WXE1|ATRIP_HUMAN ATR-interacting protein OS=Homo sapiens OX=9606 GN=ATRIP PE=1 SV=1;tr|A0A0U1RQJ8|A0A0U1RQJ8_HUMAN ATR-interacting protein (Fragment) OS=Homo sapiens OX=9606 GN=ATRIP PE=1 SV=2;tr|A0A024R307|A0A024R307_HUMAN Three prime repair exonucle	5	3	3	3	3	3	3	4.5999999999999996	4.5999999999999996	4.5999999999999996	85.837000000000003	791	791;604;764;791;464	0	7.0704000000000002	391640	320730	330820	284220	284310	277990	273930	271390	254160	278410	367120	302370	338990	290090	292180	284630	278300	275660	250410	270410	3	3	3	3	3	3	3
P52756;A0A024R2U6;Q59HE6;A0A0S2Z549;C9J9P7;C9JFQ5;E1CJT4;A0A0S2Z5U0	P52756;A0A024R2U6;Q59HE6;A0A0S2Z549	6;6;4;3;1;1;1;1	4;4;2;2;1;1;1;1	4;4;2;2;1;1;1;1	RNA-binding protein 5	RBM5	sp|P52756|RBM5_HUMAN RNA-binding protein 5 OS=Homo sapiens OX=9606 GN=RBM5 PE=1 SV=2;tr|A0A024R2U6|A0A024R2U6_HUMAN RNA binding motif protein 5, isoform CRA_a OS=Homo sapiens OX=9606 GN=RBM5 PE=3 SV=1;tr|Q59HE6|Q59HE6_HUMAN RNA binding motif protein 5 vari	8	6	4	4	6	4	4	7.2	5.2	5.2	92.153000000000006	815	815;815;505;546;120;137;143;150	0	7.8330000000000002	204670	190430	201820	167400	174960	176310	161670	161750	160700	148400	192040	179510	204460	171140	179530	179330	164750	164070	157830	144830	4	5	5	5	5	5	4
P13861;A8KAH7;A0A024R2W3;A0A0S2Z472;H7C330;H7C1L0;H7C4A9;O60380;C9J830;A0A0K0K1I3	P13861;A8KAH7;A0A024R2W3;A0A0S2Z472	17;17;17;16;6;5;3;1;1;1	17;17;17;16;6;5;3;1;1;1	15;15;15;14;5;4;3;0;1;1	cAMP-dependent protein kinase type II-alpha regulatory subunit	PRKAR2A	sp|P13861|KAP2_HUMAN cAMP-dependent protein kinase type II-alpha regulatory subunit OS=Homo sapiens OX=9606 GN=PRKAR2A PE=1 SV=2;tr|A8KAH7|A8KAH7_HUMAN cDNA FLJ75444, highly similar to Homo sapiens protein kinase, cAMP-dependent, regulatory, type II, alpha	10	17	17	15	17	17	15	47.8	47.8	40.6	45.518000000000001	404	404;404;404;382;92;200;99;112;114;161	0	63.988	1472200	1424200	1392100	1313300	1341800	1159100	1169600	1142900	1233800	1088500	1381200	1343200	1416200	1334700	1365500	1194000	1199700	1158000	1208600	1060600	20	20	19	20	20	20	20
Q14118;A0A024R2W4;C9J196;C9JQL4;C9JYS1;C9JEN1	Q14118;A0A024R2W4	6;6;1;1;1;1	6;6;1;1;1;1	6;6;1;1;1;1	Dystroglycan;Alpha-dystroglycan;Beta-dystroglycan	DAG1	sp|Q14118|DAG1_HUMAN Dystroglycan OS=Homo sapiens OX=9606 GN=DAG1 PE=1 SV=2;tr|A0A024R2W4|A0A024R2W4_HUMAN Alpha-dystroglycan OS=Homo sapiens OX=9606 GN=DAG1 PE=4 SV=1	6	6	6	6	6	6	6	7.9	7.9	7.9	97.44	895	895;895;106;117;118;134	0	12.87	878270	770070	780250	756740	742540	914230	907250	940100	745070	962520	823570	726790	797380	769330	762780	927070	907940	952370	738640	934930	9	9	9	9	9	9	9
Q16644;C9J8E1;B5BUJ8;B2R8Z2;A8K4K4;A0A024R2W7;Q96PN8;P51817;O43930;C9JPW3;A0A024R177;A0A024RBU5	Q16644;C9J8E1;B5BUJ8;B2R8Z2;A8K4K4;A0A024R2W7	4;4;4;4;4;4;1;1;1;1;1;1	4;4;4;4;4;4;1;1;1;1;1;1	2;2;2;2;2;2;0;0;0;1;0;0	MAP kinase-activated protein kinase 3	MAPKAPK3	sp|Q16644|MAPK3_HUMAN MAP kinase-activated protein kinase 3 OS=Homo sapiens OX=9606 GN=MAPKAPK3 PE=1 SV=1;tr|C9J8E1|C9J8E1_HUMAN MAP kinase-activated protein kinase 3 (Fragment) OS=Homo sapiens OX=9606 GN=MAPKAPK3 PE=1 SV=1;tr|B5BUJ8|B5BUJ8_HUMAN Non-speci	12	4	4	2	4	4	2	17.3	17.3	13.1	42.987000000000002	382	382;332;382;382;382;382;268;358;277;119;277;358	0	18.494	314620	288320	252320	260350	265370	274340	277090	258390	272440	286080	294820	271860	260320	265660	269790	279590	280780	263510	267700	277020	5	5	5	5	5	5	5
Q92551;A0A024R2X2;C9JNA8	Q92551;A0A024R2X2;C9JNA8	3;3;2	3;3;2	3;3;2	Inositol hexakisphosphate kinase 1	IP6K1;IHPK1	sp|Q92551|IP6K1_HUMAN Inositol hexakisphosphate kinase 1 OS=Homo sapiens OX=9606 GN=IP6K1 PE=1 SV=3;tr|A0A024R2X2|A0A024R2X2_HUMAN Kinase OS=Homo sapiens OX=9606 GN=IHPK1 PE=3 SV=1;tr|C9JNA8|C9JNA8_HUMAN Kinase OS=Homo sapiens OX=9606 GN=IP6K1 PE=1 SV=1	3	3	3	3	3	3	3	7	7	7	50.234999999999999	441	441;441;274	0	5.6437999999999997	114010	102090	98665	97107	99915	74859	74820	74130	86336	79342	106890	96319	101120	98309	101060	77909	77738	75330	84265	76930	4	4	4	4	4	4	4
Q13107;Q53H56;A0A024R2X6;Q53FJ3;A1LPW7;Q08AK7;H7C189;C9JNU9	Q13107;Q53H56;A0A024R2X6;Q53FJ3;A1LPW7;Q08AK7;H7C189	10;10;10;10;10;9;7;2	7;7;7;7;7;7;5;2	7;7;7;7;7;7;5;2	Ubiquitin carboxyl-terminal hydrolase 4;Ubiquitin carboxyl-terminal hydrolase	USP4	sp|Q13107|UBP4_HUMAN Ubiquitin carboxyl-terminal hydrolase 4 OS=Homo sapiens OX=9606 GN=USP4 PE=1 SV=3;tr|Q53H56|Q53H56_HUMAN Ubiquitin carboxyl-terminal hydrolase (Fragment) OS=Homo sapiens OX=9606 PE=2 SV=1;tr|A0A024R2X6|A0A024R2X6_HUMAN Ubiquitin carbox	8	10	7	7	10	7	7	10.9	7.5	7.5	108.56	963	963;916;916;963;963;963;621;363	0	11.371	200430	192300	176220	195780	189820	207320	204050	217480	214090	216620	187940	181570	180540	198140	192860	211730	206880	219950	209760	210650	8	8	8	8	8	8	8
Q12893;A0A024R2Y2;B2RAF3	Q12893;A0A024R2Y2;B2RAF3	4;4;4	4;4;4	4;4;4	Transmembrane protein 115	TMEM115	sp|Q12893|TM115_HUMAN Transmembrane protein 115 OS=Homo sapiens OX=9606 GN=TMEM115 PE=1 SV=1;tr|A0A024R2Y2|A0A024R2Y2_HUMAN Testicular tissue protein Li 201 OS=Homo sapiens OX=9606 GN=TMEM115 PE=2 SV=1;tr|B2RAF3|B2RAF3_HUMAN cDNA, FLJ94877, highly similar	3	4	4	4	4	4	4	21.9	21.9	21.9	38.197000000000003	351	351;351;351	0	22.427	52009	44457	56478	44471	40534	49883	54540	49430	54278	42940	48835	41958	56736	45084	42484	50573	54566	49904	53236	41960	7	6	8	7	7	7	7
Q8NE62;A0A024R301;C9JYW4;C9J7D8;B4DMQ4	Q8NE62;A0A024R301;C9JYW4;C9J7D8;B4DMQ4	2;2;1;1;1	2;2;1;1;1	2;2;1;1;1	Choline dehydrogenase, mitochondrial	CHDH	sp|Q8NE62|CHDH_HUMAN Choline dehydrogenase, mitochondrial OS=Homo sapiens OX=9606 GN=CHDH PE=1 SV=2;tr|A0A024R301|A0A024R301_HUMAN Choline dehydrogenase, isoform CRA_a OS=Homo sapiens OX=9606 GN=CHDH PE=3 SV=1;tr|C9JYW4|C9JYW4_HUMAN Choline dehydrogenase,	5	2	2	2	2	2	2	3.5	3.5	3.5	65.358000000000004	594	594;594;126;155;289	1.6168000000000001E-4	3.3603000000000001	35657	15213	121810	10887	9985.4	14146	10985	13237	11109	13250	34107	14313	115990	11361	15013	14255	10993	13466	10902	12882	2	2	2	2	1	2	2
Q92560;F8W6N3;A0A024R305;H0Y8E8;B3KS40	Q92560;F8W6N3;A0A024R305	5;5;5;2;1	5;5;5;2;1	5;5;5;2;1	Ubiquitin carboxyl-terminal hydrolase BAP1;Ubiquitin carboxyl-terminal hydrolase	BAP1	sp|Q92560|BAP1_HUMAN Ubiquitin carboxyl-terminal hydrolase BAP1 OS=Homo sapiens OX=9606 GN=BAP1 PE=1 SV=2;tr|F8W6N3|F8W6N3_HUMAN Ubiquitin carboxyl-terminal hydrolase OS=Homo sapiens OX=9606 GN=BAP1 PE=1 SV=1;tr|A0A024R305|A0A024R305_HUMAN Ubiquitin carbox	5	5	5	5	5	5	5	6.4	6.4	6.4	80.361000000000004	729	729;711;729;253;100	0	8.4336000000000002	105870	100880	93728	92454	84884	98531	92383	95090	97119	94972	99278	95137	95752	94253	87192	100350	93613	96572	95149	92346	4	4	4	4	4	4	4
Q9BV23;Q9HBL9;A0A024R323	Q9BV23;Q9HBL9;A0A024R323	4;4;4	4;4;4	4;4;4	Monoacylglycerol lipase ABHD6	ABHD6	sp|Q9BV23|ABHD6_HUMAN Monoacylglycerol lipase ABHD6 OS=Homo sapiens OX=9606 GN=ABHD6 PE=1 SV=1;tr|Q9HBL9|Q9HBL9_HUMAN Lipase OS=Homo sapiens OX=9606 PE=2 SV=1;tr|A0A024R323|A0A024R323_HUMAN Abhydrolase domain containing 6, isoform CRA_a OS=Homo sapiens OX=	3	4	4	4	4	4	4	9.8000000000000007	9.8000000000000007	9.8000000000000007	38.33	337	337;320;337	0	6.0716999999999999	49599	48120	42883	36829	40913	49269	43023	43788	56272	47166	46501	45299	43917	38228	41846	49539	44012	44760	54671	45720	2	2	2	2	2	2	2
P61586;A0A024R324;B4DKN9;C9JX21;C9JNR4;Q9BVT0;Q5JR07;Q5JR05;A0A0B6XK12;C9JRM1;Q5JR06;E9PN11;U3KQA9;U3KQV3;E9PLA2	P61586;A0A024R324;B4DKN9;C9JX21;C9JNR4;Q9BVT0;Q5JR07;Q5JR05	11;11;9;7;7;6;6;6;5;4;4;4;4;4;3	11;11;9;7;7;6;6;6;5;4;4;4;4;4;3	4;4;3;1;1;3;0;0;3;1;0;0;0;0;0	Transforming protein RhoA	RHOA;ARHA;RHOC	sp|P61586|RHOA_HUMAN Transforming protein RhoA OS=Homo sapiens OX=9606 GN=RHOA PE=1 SV=1;tr|A0A024R324|A0A024R324_HUMAN Epididymis secretory sperm binding protein OS=Homo sapiens OX=9606 GN=RHOA PE=2 SV=1;tr|B4DKN9|B4DKN9_HUMAN cDNA FLJ57740, highly simila	15	11	11	4	11	11	4	56.5	56.5	24.9	21.768000000000001	193	193;193;173;187;138;101;127;199;101;90;91;129;248;271;66	0	30.245000000000001	12107000	9261400	8276800	11508000	10808000	8376800	8969700	9568500	8332200	9889300	11335000	8767800	8691600	11452000	10807000	8791800	9193800	9649100	8208800	9602100	32	32	31	32	32	32	32
P47914;A0A024R326;Q6IPI1;A0A3B3ITT5	P47914;A0A024R326;Q6IPI1;A0A3B3ITT5	4;4;4;4	4;4;4;4	4;4;4;4	60S ribosomal protein L29	RPL29	sp|P47914|RL29_HUMAN 60S ribosomal protein L29 OS=Homo sapiens OX=9606 GN=RPL29 PE=1 SV=2;tr|A0A024R326|A0A024R326_HUMAN 60S ribosomal protein L29 OS=Homo sapiens OX=9606 GN=RPL29 PE=1 SV=1;tr|Q6IPI1|Q6IPI1_HUMAN 60S ribosomal protein L29 OS=Homo sapiens O	4	4	4	4	4	4	4	23.3	23.3	23.3	17.751999999999999	159	159;157;161;167	0	28.831	10802000	11254000	10141000	8247900	9198300	8885400	8774300	8153200	8839000	7250700	10133000	10590000	10315000	8561100	9416200	9024700	8940500	8278200	8675700	7087000	19	19	19	19	19	19	19
Q05655;B4DFV1;A0A024R328;A0A494C1T7;C9K0E3;Q04759;A0A494BZX2;C9J9P1;A0A087X0I9	Q05655;B4DFV1;A0A024R328	12;12;12;4;3;1;1;1;1	12;12;12;4;3;1;1;1;1	12;12;12;4;3;1;1;1;1	Protein kinase C delta type;Protein kinase C delta type regulatory subunit;Protein kinase C delta type catalytic subunit;Protein kinase C;Protein kinase C delta type	PRKCD	sp|Q05655|KPCD_HUMAN Protein kinase C delta type OS=Homo sapiens OX=9606 GN=PRKCD PE=1 SV=2;tr|B4DFV1|B4DFV1_HUMAN Protein kinase C OS=Homo sapiens OX=9606 PE=2 SV=1;tr|A0A024R328|A0A024R328_HUMAN Protein kinase C delta type OS=Homo sapiens OX=9606 GN=PRKC	9	12	12	12	12	12	12	21.2	21.2	21.2	77.504000000000005	676	676;603;676;295;223;706;112;125;670	0	41.262999999999998	1343900	1133400	1188500	1112600	1056300	980230	1008000	969250	1020200	1078600	1260100	1069600	1213900	1125800	1082000	1010900	1027200	986130	1001000	1044200	20	19	20	20	19	19	20
Q9Y5P6;A0A024R329	Q9Y5P6;A0A024R329	5;5	5;5	5;5	Mannose-1-phosphate guanyltransferase beta	GMPPB	sp|Q9Y5P6|GMPPB_HUMAN Mannose-1-phosphate guanyltransferase beta OS=Homo sapiens OX=9606 GN=GMPPB PE=1 SV=2;tr|A0A024R329|A0A024R329_HUMAN GDP-mannose pyrophosphorylase B, isoform CRA_a OS=Homo sapiens OX=9606 GN=GMPPB PE=3 SV=1	2	5	5	5	5	5	5	15.8	15.8	15.8	39.834000000000003	360	360;387	0	20.481000000000002	860350	828280	761740	706850	728830	668540	665090	689060	655850	681790	806750	780540	778720	723160	742780	686790	678960	697340	644350	663200	8	8	8	8	8	8	8
Q6I9Y2;A0A5S6STF9;A0A024R332;F8WF22	Q6I9Y2;A0A5S6STF9;A0A024R332	7;7;7;3	7;7;7;3	7;7;7;3	THO complex subunit 7 homolog	THOC7;NIF3L1BP1	sp|Q6I9Y2|THOC7_HUMAN THO complex subunit 7 homolog OS=Homo sapiens OX=9606 GN=THOC7 PE=1 SV=3;tr|A0A5S6STF9|A0A5S6STF9_HUMAN THO complex subunit 7 homolog OS=Homo sapiens OX=9606 GN=THOC7 PE=1 SV=1;tr|A0A024R332|A0A024R332_HUMAN THO complex subunit 7 homo	4	7	7	7	7	7	7	32.4	32.4	32.4	23.742999999999999	204	204;152;204;60	0	12.295	222440	214320	209250	191210	195570	207800	200940	203700	197720	188260	208670	202060	212900	195370	200180	211390	203780	206300	194280	183680	6	6	6	6	6	6	6
Q6UXN9;A0A024R333	Q6UXN9;A0A024R333	6;6	6;6	6;6	WD repeat-containing protein 82	WDR82;TMEM113	sp|Q6UXN9|WDR82_HUMAN WD repeat-containing protein 82 OS=Homo sapiens OX=9606 GN=WDR82 PE=1 SV=1;tr|A0A024R333|A0A024R333_HUMAN Transmembrane protein 113, isoform CRA_a OS=Homo sapiens OX=9606 GN=TMEM113 PE=3 SV=1	2	6	6	6	6	6	6	21.7	21.7	21.7	35.079000000000001	313	313;313	0	15.852	659700	663240	662230	547720	587420	620400	578800	539410	581040	498610	619170	624800	670270	563330	602710	627740	588660	549830	570400	486470	6	6	6	6	6	6	6
Q8IV48;A0A024R355;B4DWF4;E5RIV7;E5RJM3	Q8IV48;A0A024R355	9;9;4;3;1	9;9;4;3;1	9;9;4;3;1	3-5 exoribonuclease 1	ERI1;THEX1	sp|Q8IV48|ERI1_HUMAN 3-5 exoribonuclease 1 OS=Homo sapiens OX=9606 GN=ERI1 PE=1 SV=3;tr|A0A024R355|A0A024R355_HUMAN Three prime histone mRNA exonuclease 1, isoform CRA_b OS=Homo sapiens OX=9606 GN=THEX1 PE=4 SV=1	5	9	9	9	9	9	9	26.9	26.9	26.9	40.063000000000002	349	349;349;136;99;44	0	37.549999999999997	2495700	2433700	2187400	2237300	2144900	2286700	2235000	2392900	2222100	2350300	2340000	2295300	2238700	2278900	2189600	2339500	2265800	2419400	2182300	2287000	19	19	19	19	19	19	19
Q969S2;A0A024R361;Q3ZCR7	Q969S2;A0A024R361	7;7;2	7;7;2	7;7;2	Endonuclease 8-like 2	NEIL2	sp|Q969S2|NEIL2_HUMAN Endonuclease 8-like 2 OS=Homo sapiens OX=9606 GN=NEIL2 PE=1 SV=3;tr|A0A024R361|A0A024R361_HUMAN DNA-(apurinic or apyrimidinic site) lyase OS=Homo sapiens OX=9606 GN=NEIL2 PE=4 SV=1	3	7	7	7	7	7	7	25.9	25.9	25.9	36.826000000000001	332	332;332;77	0	22.414000000000001	70141	55414	51739	46947	54177	75072	69382	66847	78715	68274	65694	52216	53616	48409	55415	74922	69966	68161	76878	66324	4	4	3	3	4	4	4
P49789;A0A024R366;Q194V0;Q194U8	P49789;A0A024R366;Q194V0;Q194U8	2;2;1;1	2;2;1;1	2;2;1;1	Bis(5-adenosyl)-triphosphatase	FHIT	sp|P49789|FHIT_HUMAN Bis(5-adenosyl)-triphosphatase OS=Homo sapiens OX=9606 GN=FHIT PE=1 SV=3;tr|A0A024R366|A0A024R366_HUMAN Bis(5-adenosyl)-triphosphatase OS=Homo sapiens OX=9606 GN=FHIT PE=4 SV=1;tr|Q194V0|Q194V0_HUMAN FHIT (Fragment) OS=Homo sapiens O	4	2	2	2	2	2	2	15.6	15.6	15.6	16.858000000000001	147	147;147;31;31	0	6.2361000000000004	117800	107540	106310	107510	94941	104330	99871	110780	112720	106820	110480	101520	108430	108790	97525	107090	101610	111880	110110	104020	3	3	3	3	3	3	3
P82094;A0A024R370;B4DQY7;A0A2R8Y7M0;F8WF45;Q6PII6	P82094;A0A024R370;B4DQY7;A0A2R8Y7M0;F8WF45	16;16;14;13;12;7	16;16;14;13;12;7	16;16;14;13;12;7	TATA element modulatory factor	TMF1	sp|P82094|TMF1_HUMAN TATA element modulatory factor OS=Homo sapiens OX=9606 GN=TMF1 PE=1 SV=2;tr|A0A024R370|A0A024R370_HUMAN TATA element modulatory factor 1, isoform CRA_a OS=Homo sapiens OX=9606 GN=TMF1 PE=4 SV=1;tr|B4DQY7|B4DQY7_HUMAN cDNA FLJ51280, hig	6	16	16	16	16	16	16	16.3	16.3	16.3	122.84	1093	1093;1093;992;985;775;533	0	32.853000000000002	289330	295730	269650	255900	266760	242360	225370	242690	254410	252870	271400	278720	274730	261530	270850	248840	232140	246300	248520	245450	12	12	12	12	12	12	12
O75915;B4DZZ0;B3KQB4;A0A024R371;F8WF90;C9JQU6;F8WF33;B4DWQ6	O75915;B4DZZ0;B3KQB4;A0A024R371	3;3;3;3;1;1;1;1	3;3;3;3;1;1;1;1	3;3;3;3;1;1;1;1	PRA1 family protein 3	ARL6IP5	sp|O75915|PRAF3_HUMAN PRA1 family protein 3 OS=Homo sapiens OX=9606 GN=ARL6IP5 PE=1 SV=1;tr|B4DZZ0|B4DZZ0_HUMAN PRA1 family protein OS=Homo sapiens OX=9606 PE=2 SV=1;tr|B3KQB4|B3KQB4_HUMAN PRA1 family protein OS=Homo sapiens OX=9606 PE=2 SV=1;tr|A0A024R371	8	3	3	3	3	3	3	19.7	19.7	19.7	21.614000000000001	188	188;165;188;188;59;88;93;136	0	12.519	579590	573980	523780	492870	432020	482360	465250	472980	388160	481070	543560	540930	533660	504240	446510	493900	468560	480200	384490	467410	5	5	5	5	5	5	5
P07858;A0A024R374;A8K2H4;B4DL49;B3KUJ8;B4DMY4;E9PSG5;Q6LAF9;E9PQM1;R4GMQ5;E9PHZ5;E9PNL5;E9PKQ7;E9PCB3;Q5HYG5;E9PJ67;E9PR54;E9PLY3;E9PS78	P07858;A0A024R374;A8K2H4;B4DL49;B3KUJ8;B4DMY4	6;6;6;6;4;4;2;2;2;2;2;2;2;2;2;2;2;2;1	6;6;6;6;4;4;2;2;2;2;2;2;2;2;2;2;2;2;1	6;6;6;6;4;4;2;2;2;2;2;2;2;2;2;2;2;2;1	Cathepsin B;Cathepsin B light chain;Cathepsin B heavy chain	CTSB	sp|P07858|CATB_HUMAN Cathepsin B OS=Homo sapiens OX=9606 GN=CTSB PE=1 SV=3;tr|A0A024R374|A0A024R374_HUMAN Cathepsin B OS=Homo sapiens OX=9606 GN=CTSB PE=2 SV=1;tr|A8K2H4|A8K2H4_HUMAN Cathepsin B OS=Homo sapiens OX=9606 PE=2 SV=1;tr|B4DL49|B4DL49_HUMAN Cath	19	6	6	6	6	6	6	19.8	19.8	19.8	37.820999999999998	339	339;339;339;273;276;245;170;195;175;76;148;143;136;110;110;101;98;165;92	0	13.827999999999999	1008200	1102000	792870	1103100	1014600	861320	786680	920670	1135400	826610	944620	1040300	821890	1113000	1014100	896460	822470	927840	1099500	807580	11	11	11	11	11	11	11
Q6IQ32;A0A024R377;H0YLN6;H0YM09	Q6IQ32;A0A024R377	6;6;1;1	6;6;1;1	6;6;1;1	ADNP homeobox protein 2	ADNP2;KIAA0863	sp|Q6IQ32|ADNP2_HUMAN Activity-dependent neuroprotector homeobox protein 2 OS=Homo sapiens OX=9606 GN=ADNP2 PE=1 SV=1;tr|A0A024R377|A0A024R377_HUMAN KIAA0863 protein, isoform CRA_a OS=Homo sapiens OX=9606 GN=KIAA0863 PE=4 SV=1	4	6	6	6	6	6	6	6.7	6.7	6.7	122.83	1131	1131;1131;171;229	0	13.416	79987	72537	61947	67435	70324	68671	62163	70315	75651	74889	74937	68418	64173	68629	70909	70269	64023	71325	73688	72626	4	4	4	4	4	4	4
A0A024R386;Q96B96;I3NI21;I3L288;I3NI23	A0A024R386;Q96B96;I3NI21;I3L288;I3NI23	4;3;3;3;3	4;3;3;3;3	4;3;3;3;3	Promethin	LOC57146;TMEM159	tr|A0A024R386|A0A024R386_HUMAN Promethin, isoform CRA_a OS=Homo sapiens OX=9606 GN=LOC57146 PE=3 SV=1;sp|Q96B96|LDAF1_HUMAN Lipid droplet assembly factor 1 OS=Homo sapiens OX=9606 GN=TMEM159 PE=1 SV=2;tr|I3NI21|I3NI21_HUMAN Lipid droplet assembly factor 1	5	4	4	4	4	4	4	23.6	23.6	23.6	17.507999999999999	161	161;161;46;90;163	0	6.0833000000000004	22977	24657	25386	23373	22973	23347	18525	19720	19883	19965	21583	23248	25541	23747	23435	23781	19106	20181	19462	19357	2	2	2	3	2	3	2
Q9NXG2;A0A024R388;Q6MZT3;O60362;H3BNW0;B4DFY9	Q9NXG2;A0A024R388;Q6MZT3;O60362	13;13;11;8;6;6	13;13;11;8;6;6	13;13;11;8;6;6	THUMP domain-containing protein 1	THUMPD1;DKFZp686C1054;44M2.1	sp|Q9NXG2|THUM1_HUMAN THUMP domain-containing protein 1 OS=Homo sapiens OX=9606 GN=THUMPD1 PE=1 SV=2;tr|A0A024R388|A0A024R388_HUMAN THUMP domain containing 1, isoform CRA_a OS=Homo sapiens OX=9606 GN=THUMPD1 PE=4 SV=1;tr|Q6MZT3|Q6MZT3_HUMAN Uncharacterized	6	13	13	13	13	13	13	39.9	39.9	39.9	39.314999999999998	353	353;353;439;242;145;206	0	59.965000000000003	1351100	1357000	1349500	1114200	1294600	1388500	1402700	1353800	1386300	1244800	1268100	1278300	1367700	1148400	1324700	1402700	1418900	1371300	1361900	1214800	14	14	14	14	14	14	14
Q9UHD1;A0A024R394;A0A024R3C3;E9PPQ5;E9PIZ4;E9PSD5;E9PHZ2;Q9NZ93;E9PL00;E9PIF7	Q9UHD1;A0A024R394;A0A024R3C3;E9PPQ5	17;17;15;10;7;7;7;5;2;1	17;17;15;10;7;7;7;5;2;1	17;17;15;10;7;7;7;5;2;1	Cysteine and histidine-rich domain-containing protein 1	CHORDC1	sp|Q9UHD1|CHRD1_HUMAN Cysteine and histidine-rich domain-containing protein 1 OS=Homo sapiens OX=9606 GN=CHORDC1 PE=1 SV=2;tr|A0A024R394|A0A024R394_HUMAN Cysteine and histidine-rich domain (CHORD)-containing 1, isoform CRA_c OS=Homo sapiens OX=9606 GN=CHOR	10	17	17	17	17	17	17	48.5	48.5	48.5	37.488999999999997	332	332;332;313;184;116;120;144;116;39;117	0	58.09	14643000	11461000	9874000	11699000	11658000	11392000	12443000	13449000	9687400	12890000	13708000	10822000	10366000	11823000	11785000	11730000	12516000	13515000	9632100	12556000	46	47	46	47	46	46	46
P49959;A0A024R395;F8W7U8;Q05D78;Q9BS79;F5GXT0;F5H742;A0A0S2Z438;F5H256	P49959;A0A024R395;F8W7U8;Q05D78	9;9;8;5;2;2;1;1;1	9;9;8;5;2;2;1;1;1	9;9;8;5;2;2;1;1;1	Double-strand break repair protein MRE11A	MRE11A	sp|P49959|MRE11_HUMAN Double-strand break repair protein MRE11 OS=Homo sapiens OX=9606 GN=MRE11 PE=1 SV=3;tr|A0A024R395|A0A024R395_HUMAN Double-strand break repair protein OS=Homo sapiens OX=9606 GN=MRE11A PE=3 SV=1;tr|F8W7U8|F8W7U8_HUMAN Double-strand bre	9	9	9	9	9	9	9	15	15	15	80.591999999999999	708	708;708;707;517;206;221;111;114;127	0	105.43	300500	272400	267490	276690	270500	244920	231010	240470	229020	248400	281790	257200	273540	279340	274340	252360	236810	244220	224950	241190	7	7	7	7	7	7	7
Q96RD7;B6ETL5;A0A024R397	Q96RD7;B6ETL5;A0A024R397	3;3;3	3;3;3	3;3;3	Pannexin-1;Pannexin	PANX1	sp|Q96RD7|PANX1_HUMAN Pannexin-1 OS=Homo sapiens OX=9606 GN=PANX1 PE=1 SV=4;tr|B6ETL5|B6ETL5_HUMAN Pannexin OS=Homo sapiens OX=9606 GN=PANX1 PE=2 SV=1;tr|A0A024R397|A0A024R397_HUMAN Pannexin OS=Homo sapiens OX=9606 GN=PANX1 PE=3 SV=1	3	3	3	3	3	3	3	8.6999999999999993	8.6999999999999993	8.6999999999999993	48.05	426	426;425;426	0	10.946999999999999	47994	49613	45782	37623	35572	35362	30128	31001	20526	27337	45028	46700	46431	38859	36723	36154	30610	31550	20574	26730	2	2	2	2	2	2	2
Q9BTE7;A0A024R3A2;E9PM04;B4DP84;H0YCN4;E9PLH8;E9PM78;H0YD80;E9PLS2;E9PQV9;J3QQL8	Q9BTE7;A0A024R3A2;E9PM04;B4DP84;H0YCN4	7;7;5;5;5;2;2;2;2;2;1	7;7;5;5;5;2;2;2;2;2;1	7;7;5;5;5;2;2;2;2;2;1	DCN1-like protein 5;DCN1-like protein	DCUN1D5	sp|Q9BTE7|DCNL5_HUMAN DCN1-like protein 5 OS=Homo sapiens OX=9606 GN=DCUN1D5 PE=1 SV=1;tr|A0A024R3A2|A0A024R3A2_HUMAN DCN1-like protein OS=Homo sapiens OX=9606 GN=DCUN1D5 PE=4 SV=1;tr|E9PM04|E9PM04_HUMAN DCN1-like protein OS=Homo sapiens OX=9606 GN=DCUN1D5	11	7	7	7	7	7	7	28.3	28.3	28.3	27.507999999999999	237	237;237;152;168;195;30;67;68;71;84;42	0	20.992000000000001	1218300	998420	1105200	880340	930810	937000	902030	793720	953260	869240	1142600	941190	1126000	899990	958080	951600	919700	813940	933720	842040	11	11	11	11	11	11	11
Q7Z4H8;A0A024R3C4;B2R8W4;H0YEM3	Q7Z4H8;A0A024R3C4;B2R8W4	4;4;2;1	4;4;2;1	4;4;2;1	KDEL motif-containing protein 2	KDELC2	sp|Q7Z4H8|PLGT3_HUMAN Protein O-glucosyltransferase 3 OS=Homo sapiens OX=9606 GN=POGLUT3 PE=1 SV=2;tr|A0A024R3C4|A0A024R3C4_HUMAN KDEL (Lys-Asp-Glu-Leu) containing 2, isoform CRA_a OS=Homo sapiens OX=9606 GN=KDELC2 PE=3 SV=1;tr|B2R8W4|B2R8W4_HUMAN cDNA, FL	4	4	4	4	4	4	4	9.3000000000000007	9.3000000000000007	9.3000000000000007	58.572000000000003	507	507;507;402;160	0	9.5655000000000001	197190	185640	174430	173520	181660	171040	194980	195940	198880	183050	184910	175100	178470	176440	184890	175760	197520	197040	195040	178460	5	4	4	4	4	4	5
Q8ND24;A0A024R3D4;E9PN76;E9PRE9	Q8ND24;A0A024R3D4;E9PN76	10;10;8;3	10;10;8;3	10;10;8;3	RING finger protein 214	RNF214;DKFZp547C195	sp|Q8ND24|RN214_HUMAN RING finger protein 214 OS=Homo sapiens OX=9606 GN=RNF214 PE=1 SV=2;tr|A0A024R3D4|A0A024R3D4_HUMAN RING-type domain-containing protein OS=Homo sapiens OX=9606 GN=DKFZp547C195 PE=4 SV=1;tr|E9PN76|E9PN76_HUMAN RING finger protein 214 OS	4	10	10	10	10	10	10	17.5	17.5	17.5	77.667000000000002	703	703;703;513;146	0	53.621000000000002	616730	557080	562670	462430	488920	454520	463190	437510	437100	466310	578430	524820	573230	474380	501880	465190	471230	445180	430310	452130	11	11	11	11	11	11	11
P10515;B4DJX1;Q86YI5;A0A024R3D8;H0YDD4;B4DS43;E9PEJ4;B4DLQ2;Q01991;Q16791;B4E1P6	P10515;B4DJX1;Q86YI5;A0A024R3D8;H0YDD4;B4DS43;E9PEJ4;B4DLQ2	15;15;15;15;14;12;12;10;7;2;1	15;15;15;15;14;12;12;10;7;2;1	15;15;15;15;14;12;12;10;7;2;1	Dihydrolipoyllysine-residue acetyltransferase component of pyruvate dehydrogenase complex, mitochondrial;Acetyltransferase component of pyruvate dehydrogenase complex	DLAT	sp|P10515|ODP2_HUMAN Dihydrolipoyllysine-residue acetyltransferase component of pyruvate dehydrogenase complex, mitochondrial OS=Homo sapiens OX=9606 GN=DLAT PE=1 SV=3;tr|B4DJX1|B4DJX1_HUMAN Acetyltransferase component of pyruvate dehydrogenase complex OS=	11	15	15	15	15	15	15	28.3	28.3	28.3	68.995999999999995	647	647;591;647;647;479;418;542;428;220;273;225	0	54.956000000000003	6344400	5771300	5123900	5743400	5283800	4537800	4330800	4543600	4471800	4870400	5945400	5447700	5281600	5798200	5347500	4714900	4455800	4614700	4384100	4721800	46	47	45	48	47	44	46
Q14116;A0A024R3E0;B0YJ28;Q96KJ8;Q9NQ49	Q14116;A0A024R3E0;B0YJ28;Q96KJ8	10;10;10;7;1	10;10;10;7;1	10;10;10;7;1	Interleukin-18	IL18	sp|Q14116|IL18_HUMAN Interleukin-18 OS=Homo sapiens OX=9606 GN=IL18 PE=1 SV=1;tr|A0A024R3E0|A0A024R3E0_HUMAN Interleukin-18 OS=Homo sapiens OX=9606 GN=IL18 PE=3 SV=1;tr|B0YJ28|B0YJ28_HUMAN Interleukin-18 OS=Homo sapiens OX=9606 GN=IL18 PE=3 SV=1;tr|Q96KJ8|	5	10	10	10	10	10	10	54.9	54.9	54.9	22.326000000000001	193	193;189;193;193;45	0	23.585000000000001	2464900	2148900	1839600	2175800	2116500	1464900	1454200	1655600	1507800	1548100	2308800	2028900	1912300	2190300	2122100	1545300	1515100	1665900	1478100	1509600	23	22	23	22	23	22	23
Q86UU1;A0A024R3F4;A0A024R3H6;Q5W9G0;Q96D60;B0YJ65;Q6ZUD6;Q8NC75;A0A087WZL0;B4DK17;Q96SW0;B7Z2B9;B4DIX4	Q86UU1;A0A024R3F4;A0A024R3H6;Q5W9G0;Q96D60;B0YJ65;Q6ZUD6;Q8NC75;A0A087WZL0	12;12;12;11;10;8;8;6;6;2;2;1;1	12;12;12;11;10;8;8;6;6;2;2;1;1	12;12;12;11;10;8;8;6;6;2;2;1;1	Pleckstrin homology-like domain family B member 1	PHLDB1;KIAA0638	sp|Q86UU1|PHLB1_HUMAN Pleckstrin homology-like domain family B member 1 OS=Homo sapiens OX=9606 GN=PHLDB1 PE=1 SV=1;tr|A0A024R3F4|A0A024R3F4_HUMAN Pleckstrin homology-like domain, family B, member 1, isoform CRA_c OS=Homo sapiens OX=9606 GN=PHLDB1 PE=4 SV=	13	12	12	12	12	12	12	11	11	11	151.16	1377	1377;1319;1377;1125;691;730;731;613;641;299;402;180;373	0	32.832000000000001	207790	164070	178380	157030	171720	181560	198360	197590	188190	188290	194800	154810	182810	159810	175980	184720	199800	199260	185210	183460	11	11	11	11	11	11	11
Q92673;A0A024R3H2;E9PKB0;B4DG45;E9PS32;B4DHG9;E9PP43;B4DYT0;E9PPB3;B4DJ13	Q92673;A0A024R3H2	17;17;6;6;6;6;6;6;6;6	17;17;6;6;6;6;6;6;6;6	17;17;6;6;6;6;6;6;6;6	Sortilin-related receptor	SORL1	sp|Q92673|SORL_HUMAN Sortilin-related receptor OS=Homo sapiens OX=9606 GN=SORL1 PE=1 SV=2;tr|A0A024R3H2|A0A024R3H2_HUMAN Low-density lipoprotein receptor relative with 11 ligand-binding repeats OS=Homo sapiens OX=9606 GN=SORL1 PE=3 SV=1	10	17	17	17	17	17	17	9.5	9.5	9.5	248.42	2214	2214;2214;829;829;1060;1060;1124;1124;1158;1158	0	53.857999999999997	390620	343190	335710	329870	320220	442030	407870	389930	389150	426510	366190	323800	343850	336520	329130	444330	409090	398930	382900	413190	9	9	10	11	8	10	10
P43121;B3KXZ9;B2R642;A8K6A6;A0A024R3I5	P43121;B3KXZ9;B2R642;A8K6A6;A0A024R3I5	7;7;7;7;7	7;7;7;7;7	7;7;7;7;7	Cell surface glycoprotein MUC18	MCAM	sp|P43121|MUC18_HUMAN Cell surface glycoprotein MUC18 OS=Homo sapiens OX=9606 GN=MCAM PE=1 SV=2;tr|B3KXZ9|B3KXZ9_HUMAN cDNA FLJ46477 fis, clone THYMU3025118, highly similar to Cell surface glycoprotein MUC18 OS=Homo sapiens OX=9606 PE=2 SV=1;tr|B2R642|B2R6	5	7	7	7	7	7	7	13.6	13.6	13.6	71.606999999999999	646	646;531;646;646;646	0	24.704999999999998	677970	636250	584530	561470	564200	724930	731950	725150	661780	719680	635610	599780	598850	575870	580140	732070	732500	735000	652840	699960	10	10	10	10	10	10	10
O14681;E9PL33;Q59EJ1;E9PM05;E9PS58;E9PK61;A0A024R3I8;E9PLB8	O14681;E9PL33;Q59EJ1;E9PM05;E9PS58;E9PK61;A0A024R3I8;E9PLB8	2;2;2;2;2;2;2;1	2;2;2;2;2;2;2;1	2;2;2;2;2;2;2;1	Etoposide-induced protein 2.4 homolog	EI24	sp|O14681|EI24_HUMAN Etoposide-induced protein 2.4 homolog OS=Homo sapiens OX=9606 GN=EI24 PE=1 SV=4;tr|E9PL33|E9PL33_HUMAN Etoposide-induced protein 2.4 homolog (Fragment) OS=Homo sapiens OX=9606 GN=EI24 PE=1 SV=1;tr|Q59EJ1|Q59EJ1_HUMAN Etoposide-induced	8	2	2	2	2	2	2	5.9	5.9	5.9	38.963999999999999	340	340;125;185;187;217;262;340;91	0	3.4712999999999998	141220	113660	71706	164880	132890	82148	73074	95707	127660	109310	132030	107860	78354	162240	130090	89401	79174	96711	122950	105670	3	3	3	3	3	3	3
P46977;A0A024R3J7;A0A0C4DH80;E9PN73;E9PI32;H0YET6	P46977;A0A024R3J7	15;15;3;3;3;3	15;15;3;3;3;3	13;13;2;2;2;3	Dolichyl-diphosphooligosaccharide--protein glycosyltransferase subunit STT3A	STT3A;hCG_2032701	sp|P46977|STT3A_HUMAN Dolichyl-diphosphooligosaccharide--protein glycosyltransferase subunit STT3A OS=Homo sapiens OX=9606 GN=STT3A PE=1 SV=2;tr|A0A024R3J7|A0A024R3J7_HUMAN Dolichyl-diphosphooligosaccharide--protein glycotransferase OS=Homo sapiens OX=9606	6	15	15	13	15	15	13	19.899999999999999	19.899999999999999	17.899999999999999	80.528999999999996	705	705;703;102;117;119;194	0	44.478000000000002	5026200	4958400	4870800	4655300	4345100	4895400	4760100	4862000	4876700	4601100	4716100	4677400	4942300	4736800	4467400	4991400	4817900	4923800	4783100	4484400	40	40	40	41	39	40	40
Q96CM3;A0A024R3K2;B4DUN4;E9PJV3	Q96CM3;A0A024R3K2;B4DUN4	3;3;2;1	3;3;2;1	3;3;2;1	RNA pseudouridylate synthase domain-containing protein 4	RPUSD4	sp|Q96CM3|RUSD4_HUMAN Mitochondrial RNA pseudouridine synthase RPUSD4 OS=Homo sapiens OX=9606 GN=RPUSD4 PE=1 SV=1;tr|A0A024R3K2|A0A024R3K2_HUMAN RNA pseudouridylate synthase domain containing 4, isoform CRA_a OS=Homo sapiens OX=9606 GN=RPUSD4 PE=4 SV=1;tr|	4	3	3	3	3	3	3	8.8000000000000007	8.8000000000000007	8.8000000000000007	42.204999999999998	377	377;377;184;176	0	4.8175999999999997	30678	34928	32358	26043	31336	28692	27937	31971	30663	28205	28806	32873	32680	27001	31895	29270	28656	32145	29987	27579	1	1	1	1	1	1	1
Q6P4R8;A0A024R3K9;A0A024R3N2;E9PQ59;B4DSL1	Q6P4R8;A0A024R3K9;A0A024R3N2;E9PQ59;B4DSL1	4;4;4;2;2	4;4;4;2;2	4;4;4;2;2	Nuclear factor related to kappa-B-binding protein	NFRKB	sp|Q6P4R8|NFRKB_HUMAN Nuclear factor related to kappa-B-binding protein OS=Homo sapiens OX=9606 GN=NFRKB PE=1 SV=2;tr|A0A024R3K9|A0A024R3K9_HUMAN Nuclear factor related to kappaB binding protein, isoform CRA_c OS=Homo sapiens OX=9606 GN=NFRKB PE=4 SV=1;tr|	5	4	4	4	4	4	4	4.3	4.3	4.3	139	1299	1299;1299;1371;987;998	0	11.875999999999999	70421	66207	62132	64505	61115	62112	57520	61732	66270	61097	66031	62480	63557	65381	62082	63671	58912	62586	64685	59431	2	2	2	2	1	2	2
Q9BPY3;E9PMJ2;J3KP39;A0A024R3L8;E9PMW3;G3V179;E9PIM5	Q9BPY3;E9PMJ2;J3KP39;A0A024R3L8	5;5;5;5;2;2;1	5;5;5;5;2;2;1	5;5;5;5;2;2;1	Protein FAM118B	FAM118B;FLJ21103	sp|Q9BPY3|F118B_HUMAN Protein FAM118B OS=Homo sapiens OX=9606 GN=FAM118B PE=1 SV=1;tr|E9PMJ2|E9PMJ2_HUMAN Protein FAM118B (Fragment) OS=Homo sapiens OX=9606 GN=FAM118B PE=1 SV=8;tr|J3KP39|J3KP39_HUMAN Protein FAM118B OS=Homo sapiens OX=9606 GN=FAM118B PE=1	7	5	5	5	5	5	5	15.1	15.1	15.1	39.499000000000002	351	351;346;350;351;153;275;235	0	26.038	55829	41046	45303	41819	50686	39449	50791	55007	44624	52287	52320	38756	46737	42249	51299	40945	51412	54907	44084	50951	4	4	4	4	4	4	4
Q4G0F5;A0A024R3L9	Q4G0F5;A0A024R3L9	5;5	4;4	4;4	Vacuolar protein sorting-associated protein 26B	VPS26B	sp|Q4G0F5|VP26B_HUMAN Vacuolar protein sorting-associated protein 26B OS=Homo sapiens OX=9606 GN=VPS26B PE=1 SV=2;tr|A0A024R3L9|A0A024R3L9_HUMAN Vacuolar protein sorting 26 homolog B (Yeast), isoform CRA_a OS=Homo sapiens OX=9606 GN=VPS26B PE=3 SV=1	2	5	4	4	5	4	4	16.7	14.6	14.6	39.154000000000003	336	336;336	0	12.957000000000001	33173	35841	32856	27786	29555	24520	25697	26116	26619	23294	31132	33744	33291	28621	30210	25305	26348	26319	26095	22765	2	2	2	2	2	2	2
Q9P016;A0A024R3M1	Q9P016;A0A024R3M1	13;13	13;13	13;13	Thymocyte nuclear protein 1	THYN1	sp|Q9P016|THYN1_HUMAN Thymocyte nuclear protein 1 OS=Homo sapiens OX=9606 GN=THYN1 PE=1 SV=1;tr|A0A024R3M1|A0A024R3M1_HUMAN Thymocyte nuclear protein 1 OS=Homo sapiens OX=9606 GN=THYN1 PE=4 SV=1	2	13	13	13	13	13	13	48.4	48.4	48.4	25.696999999999999	225	225;225	0	16.942	1646800	1593600	1478300	1439800	1473000	1423400	1302800	1403100	1324100	1307900	1544300	1502600	1510500	1467700	1496400	1455900	1333600	1420900	1299100	1275600	16	16	16	16	16	16	16
Q06481;A0A024R3N3;A0A140VJE9;B4DTV1;B4E3I5	Q06481;A0A024R3N3;A0A140VJE9	3;3;2;1;1	3;3;2;1;1	3;3;2;1;1	Amyloid-like protein 2	APLP2	sp|Q06481|APLP2_HUMAN Amyloid-like protein 2 OS=Homo sapiens OX=9606 GN=APLP2 PE=1 SV=2;tr|A0A024R3N3|A0A024R3N3_HUMAN Amyloid beta (A4)-like protein 2, isoform CRA_a OS=Homo sapiens OX=9606 GN=APLP2 PE=3 SV=1;tr|A0A140VJE9|A0A140VJE9_HUMAN Testicular tiss	5	3	3	3	3	3	3	4.5	4.5	4.5	86.954999999999998	763	763;710;751;551;689	0	10.997	221790	185150	184720	178340	172900	182150	174190	162660	174430	184250	207880	174710	189690	181050	176870	185710	176930	166470	171250	178260	5	5	5	5	5	5	5
Q8IW92;A0A024R3N9;Q8NCG3	Q8IW92;A0A024R3N9;Q8NCG3	3;3;2	3;3;2	3;3;2	Beta-galactosidase-1-like protein 2;Beta-galactosidase	GLB1L2;LOC89944	sp|Q8IW92|GLBL2_HUMAN Beta-galactosidase-1-like protein 2 OS=Homo sapiens OX=9606 GN=GLB1L2 PE=1 SV=1;tr|A0A024R3N9|A0A024R3N9_HUMAN Beta-galactosidase OS=Homo sapiens OX=9606 GN=LOC89944 PE=3 SV=1;tr|Q8NCG3|Q8NCG3_HUMAN cDNA FLJ90269 fis, clone NT2RM40018	3	3	3	3	3	3	3	6.1	6.1	6.1	72.078000000000003	636	636;636;307	0	6.8733000000000004	26538	22242	23564	24171	23033	27564	22492	24584	26779	31476	24885	21018	24091	24391	23479	27964	23016	25259	26105	30320	2	2	2	2	2	2	2
Q9H3P7;A0A024R3P9	Q9H3P7;A0A024R3P9	10;10	10;10	10;10	Golgi resident protein GCP60	ACBD3	sp|Q9H3P7|GCP60_HUMAN Golgi resident protein GCP60 OS=Homo sapiens OX=9606 GN=ACBD3 PE=1 SV=4;tr|A0A024R3P9|A0A024R3P9_HUMAN Acyl-Coenzyme A binding domain containing 3, isoform CRA_a OS=Homo sapiens OX=9606 GN=ACBD3 PE=4 SV=1	2	10	10	10	10	10	10	24.4	24.4	24.4	60.593000000000004	528	528;528	0	52.103999999999999	1029500	918820	964940	857280	909250	1311300	1247300	1241200	1230400	1297900	965730	866610	982100	878790	938010	1313200	1248400	1263100	1208700	1259600	17	16	17	17	17	17	17
O95749;A0A024R3R2;C9J6G3;C9J7M1;A0A2R8YE82;A0A2R8Y4N4	O95749;A0A024R3R2;C9J6G3;C9J7M1;A0A2R8YE82	4;4;3;3;2;1	4;4;3;3;2;1	4;4;3;3;2;1	Geranylgeranyl pyrophosphate synthase	GGPS1	sp|O95749|GGPPS_HUMAN Geranylgeranyl pyrophosphate synthase OS=Homo sapiens OX=9606 GN=GGPS1 PE=1 SV=1;tr|A0A024R3R2|A0A024R3R2_HUMAN Geranylgeranyl diphosphate synthase 1, isoform CRA_a OS=Homo sapiens OX=9606 GN=GGPS1 PE=3 SV=1;tr|C9J6G3|C9J6G3_HUMAN Ger	6	4	4	4	4	4	4	13.3	13.3	13.3	34.869999999999997	300	300;300;230;242;174;154	0	7.593	225990	219570	230670	207850	201180	226130	226300	246930	234810	227240	212140	207140	233160	211480	207360	230760	228860	248760	230180	221760	6	6	6	6	6	6	6
A0A024R3R5;Q14739;A0A494C1L1;C9JXK0;C9JES9;B4E0Z3	A0A024R3R5;Q14739;A0A494C1L1;C9JXK0	9;8;7;5;2;2	9;8;7;5;2;2	9;8;7;5;2;2	Lamin-B receptor	LBR	tr|A0A024R3R5|A0A024R3R5_HUMAN 3-beta-hydroxysterol Delta (14)-reductase OS=Homo sapiens OX=9606 GN=LBR PE=3 SV=1;sp|Q14739|LBR_HUMAN Delta(14)-sterol reductase LBR OS=Homo sapiens OX=9606 GN=LBR PE=1 SV=2;tr|A0A494C1L1|A0A494C1L1_HUMAN 3-beta-hydroxystero	6	9	9	9	9	9	9	16.899999999999999	16.899999999999999	16.899999999999999	70.728999999999999	615	615;615;411;213;51;150	0	35.156999999999996	1792300	1696400	1593700	1483200	1583600	1467800	1436000	1381100	1546900	1365600	1680700	1599000	1629600	1515600	1609700	1499700	1470500	1404100	1514000	1328400	13	12	14	13	12	12	12
P09874;A0A024R3T8;B4E0E1;B2R5W3;Q05D33;Q6PJL0;Q96P95;Q5VX84;Q5VX85	P09874;A0A024R3T8;B4E0E1;B2R5W3	53;53;50;50;14;14;4;3;3	53;53;50;50;14;14;4;3;3	53;53;50;50;14;14;4;3;3	Poly [ADP-ribose] polymerase 1	PARP1	sp|P09874|PARP1_HUMAN Poly [ADP-ribose] polymerase 1 OS=Homo sapiens OX=9606 GN=PARP1 PE=1 SV=4;tr|A0A024R3T8|A0A024R3T8_HUMAN Poly [ADP-ribose] polymerase OS=Homo sapiens OX=9606 GN=PARP1 PE=4 SV=1;tr|B4E0E1|B4E0E1_HUMAN Poly [ADP-ribose] polymerase OS=Ho	9	53	53	53	53	53	53	51.7	51.7	51.7	113.08	1014	1014;1014;993;1014;232;250;49;108;155	0	169.92	32951000	30298000	28903000	28247000	27697000	27612000	27720000	27347000	27150000	26069000	30896000	28579000	29569000	28724000	28286000	28270000	28147000	27704000	26682000	25399000	152	152	153	154	153	155	153
Q7Z7F7;A0A024R3U3;X6R631;X6RIW1	Q7Z7F7;A0A024R3U3;X6R631;X6RIW1	2;2;1;1	2;2;1;1	2;2;1;1	39S ribosomal protein L55, mitochondrial	MRPL55	sp|Q7Z7F7|RM55_HUMAN 39S ribosomal protein L55, mitochondrial OS=Homo sapiens OX=9606 GN=MRPL55 PE=1 SV=1;tr|A0A024R3U3|A0A024R3U3_HUMAN Mitochondrial ribosomal protein L55, isoform CRA_a OS=Homo sapiens OX=9606 GN=MRPL55 PE=4 SV=1;tr|X6R631|X6R631_HUMAN 3	4	2	2	2	2	2	2	18.8	18.8	18.8	15.128	128	128;128;55;76	0	12.694000000000001	340370	325300	383800	352920	295770	292980	272190	250310	252820	218430	319780	307400	384940	354530	306080	301740	277250	255050	249080	213690	3	3	3	3	3	3	3
Q8WWC4;A0A024R3U8;H7C0V0	Q8WWC4;A0A024R3U8	6;6;2	6;6;2	6;6;2	Uncharacterized protein C2orf47, mitochondrial	C2orf47;FLJ22555	sp|Q8WWC4|MAIP1_HUMAN m-AAA protease-interacting protein 1, mitochondrial OS=Homo sapiens OX=9606 GN=MAIP1 PE=1 SV=1;tr|A0A024R3U8|A0A024R3U8_HUMAN Uncharacterized protein OS=Homo sapiens OX=9606 GN=FLJ22555 PE=4 SV=1	3	6	6	6	6	6	6	20.3	20.3	20.3	32.543999999999997	291	291;291;225	0	15.324	719960	682150	672740	612420	592170	518510	486540	449090	532290	478870	675370	643170	684270	623260	605460	534140	501500	459600	520630	464380	9	9	9	9	9	9	9
Q9NUQ6;A0A024R3V0;B8ZZZ7;F2Z2S1;C9JKE4;F8VT91;C9IZC3;C9J8M7;Q4ZFW0;F8WAV0	Q9NUQ6;A0A024R3V0;B8ZZZ7	9;9;7;3;3;3;2;2;1;1	9;9;7;3;3;3;2;2;1;1	5;5;5;0;0;0;0;0;0;0	SPATS2-like protein	SPATS2L;DNAPTP6	sp|Q9NUQ6|SPS2L_HUMAN SPATS2-like protein OS=Homo sapiens OX=9606 GN=SPATS2L PE=1 SV=2;tr|A0A024R3V0|A0A024R3V0_HUMAN DNA polymerase-transactivated protein 6, isoform CRA_a OS=Homo sapiens OX=9606 GN=DNAPTP6 PE=3 SV=1;tr|B8ZZZ7|B8ZZZ7_HUMAN DNA polymerase-	10	9	9	5	9	9	5	20.8	20.8	11.8	61.728000000000002	558	558;558;498;139;154;188;94;115;13;23	0	28.536000000000001	456310	438380	404880	345840	378690	217390	213690	207350	188590	160390	427880	412790	413720	354400	383180	229290	225280	209450	186260	157830	8	8	8	8	8	8	8
Q9H2H8;B8ZZ77;A0A024R3V4;A0A0S2Z5A8;H7BZ14;B4DN80;C9K058	Q9H2H8;B8ZZ77;A0A024R3V4;A0A0S2Z5A8;H7BZ14;B4DN80	7;7;7;7;7;5;2	7;7;7;7;7;5;2	7;7;7;7;7;5;2	Peptidyl-prolyl cis-trans isomerase-like 3;Peptidyl-prolyl cis-trans isomerase	PPIL3	sp|Q9H2H8|PPIL3_HUMAN Peptidyl-prolyl cis-trans isomerase-like 3 OS=Homo sapiens OX=9606 GN=PPIL3 PE=1 SV=1;tr|B8ZZ77|B8ZZ77_HUMAN Peptidyl-prolyl cis-trans isomerase OS=Homo sapiens OX=9606 GN=PPIL3 PE=1 SV=1;tr|A0A024R3V4|A0A024R3V4_HUMAN Peptidyl-prolyl	7	7	7	7	7	7	7	41.6	41.6	41.6	18.154	161	161;157;161;165;180;282;80	0	11.851000000000001	862230	774980	722110	736760	708520	668620	643040	699210	531710	762010	808190	731150	741670	747410	720850	689440	653490	709010	526930	738320	7	8	8	8	8	8	8
Q9GZT8;Q658J0;A0A024R3V5;A0A024R3V7;E7EXA3;Q6X734;H7C1A8;A6NNP5;E9PBZ7;B7ZW58;C9JN42;B8ZZI0	Q9GZT8;Q658J0;A0A024R3V5;A0A024R3V7	10;10;10;10;4;4;2;1;1;1;1;1	10;10;10;10;4;4;2;1;1;1;1;1	10;10;10;10;4;4;2;1;1;1;1;1	NIF3-like protein 1	NIF3L1;DKFZp762L015	sp|Q9GZT8|NIF3L_HUMAN NIF3-like protein 1 OS=Homo sapiens OX=9606 GN=NIF3L1 PE=1 SV=2;tr|Q658J0|Q658J0_HUMAN NIF3-like protein 1 (Fragment) OS=Homo sapiens OX=9606 GN=DKFZp762L015 PE=2 SV=1;tr|A0A024R3V5|A0A024R3V5_HUMAN NIF3-like protein 1 OS=Homo sapiens	12	10	10	10	10	10	10	27.6	27.6	27.6	41.968000000000004	377	377;332;350;377;209;252;84;214;91;91;162;162	0	16.41	632590	626340	505860	577480	542370	526610	496510	559710	436040	547550	592780	590720	522170	587130	549030	542660	505110	565430	430770	532880	16	16	16	16	16	16	16
Q99598;A0A024R3V8;C4P0D6;C4P0D8;C4P0D4;Q5VVQ1;Q7Z3N9;Q9NRI2	Q99598;A0A024R3V8;C4P0D6;C4P0D8	10;10;5;5;4;4;2;1	10;10;5;5;4;4;2;1	10;10;5;5;4;4;2;1	Translin-associated protein X	TSNAX;DISC1	sp|Q99598|TSNAX_HUMAN Translin-associated protein X OS=Homo sapiens OX=9606 GN=TSNAX PE=1 SV=1;tr|A0A024R3V8|A0A024R3V8_HUMAN Translin-associated factor X, isoform CRA_c OS=Homo sapiens OX=9606 GN=TSNAX PE=3 SV=1;tr|C4P0D6|C4P0D6_HUMAN Disrupted in schizop	8	10	10	10	10	10	10	43.1	43.1	43.1	33.112000000000002	290	290;290;186;188;138;163;93;40	0	39.192999999999998	3150200	2882500	2824800	2717600	2422700	2234200	2073700	2140400	1944200	2359800	2954200	2719200	2881100	2755000	2483600	2312800	2121800	2180600	1914600	2285300	28	28	29	29	29	27	27
Q15388;A0A024R3W2	Q15388;A0A024R3W2	5;5	5;5	5;5	Mitochondrial import receptor subunit TOM20 homolog	TOMM20	sp|Q15388|TOM20_HUMAN Mitochondrial import receptor subunit TOM20 homolog OS=Homo sapiens OX=9606 GN=TOMM20 PE=1 SV=1;tr|A0A024R3W2|A0A024R3W2_HUMAN Translocase of outer mitochondrial membrane 20 homolog (Yeast), isoform CRA_a OS=Homo sapiens OX=9606 GN=TO	2	5	5	5	5	5	5	26.9	26.9	26.9	16.297999999999998	145	145;145	0	10.29	2654400	2464400	2270100	1944200	2074100	2192000	2157000	1972800	1884100	1760800	2488400	2320600	2325500	2006700	2126600	2220000	2178600	2005300	1861800	1720700	15	16	16	14	16	16	14
Q9ULF5;A0A024R3W5;E7ENT5;E7EV45	Q9ULF5;A0A024R3W5	7;7;2;2	7;7;2;2	7;7;2;2	Zinc transporter ZIP10	SLC39A10	sp|Q9ULF5|S39AA_HUMAN Zinc transporter ZIP10 OS=Homo sapiens OX=9606 GN=SLC39A10 PE=1 SV=2;tr|A0A024R3W5|A0A024R3W5_HUMAN Solute carrier family 39 (Zinc transporter), member 10, isoform CRA_a OS=Homo sapiens OX=9606 GN=SLC39A10 PE=4 SV=1	4	7	7	7	7	7	7	9.6999999999999993	9.6999999999999993	9.6999999999999993	94.131	831	831;831;126;130	0	14.579000000000001	161910	147780	154070	153950	138310	139220	146460	171320	126380	160100	151900	139570	156540	155210	142050	144180	147760	171760	124960	156120	7	7	7	7	7	7	7
P24534;A0A024R3W7;C9JZW3;F8WF65;F2Z2G2	P24534;A0A024R3W7	11;11;5;1;1	9;9;5;1;1	5;5;4;1;1	Elongation factor 1-beta	EEF1B2	sp|P24534|EF1B_HUMAN Elongation factor 1-beta OS=Homo sapiens OX=9606 GN=EEF1B2 PE=1 SV=3;tr|A0A024R3W7|A0A024R3W7_HUMAN Elongation factor 1-beta OS=Homo sapiens OX=9606 GN=EEF1B2 PE=3 SV=1	5	11	9	5	11	9	5	57.3	48.9	23.1	24.763000000000002	225	225;225;123;29;68	0	39.298999999999999	18846000	16855000	16399000	15994000	15216000	16105000	16518000	16745000	14839000	16940000	17670000	15901000	16780000	16251000	15604000	16491000	16661000	16949000	14643000	16463000	55	54	54	56	55	54	54
P10809;A0A024R3X4;B3GQS7;B7Z597;B7Z4F6;B7Z5E7;Q53SE2;E7ESH4;E7EXB4;B9VPB4;B9VP19;A0A0S2Z415;Q53QD5;C9JL25;C9JCQ4;C9JL19;B9VP24;C9J0S9	P10809;A0A024R3X4;B3GQS7;B7Z597;B7Z4F6;B7Z5E7	41;41;38;37;37;36;12;11;11;7;7;6;4;4;3;3;3;1	41;41;38;37;37;36;12;11;11;7;7;6;4;4;3;3;3;1	28;28;25;26;24;23;8;8;8;4;4;6;2;4;3;3;2;1	60 kDa heat shock protein, mitochondrial	HSPD1	sp|P10809|CH60_HUMAN 60 kDa heat shock protein, mitochondrial OS=Homo sapiens OX=9606 GN=HSPD1 PE=1 SV=2;tr|A0A024R3X4|A0A024R3X4_HUMAN 60 kDa chaperonin (Fragment) OS=Homo sapiens OX=9606 GN=HSPD1 PE=2 SV=1;tr|B3GQS7|B3GQS7_HUMAN 60 kDa chaperonin OS=Homo	18	41	41	28	41	41	28	71.400000000000006	71.400000000000006	51.1	61.054000000000002	573	573;573;569;564;550;517;233;234;221;184;184;169;55;175;94;83;185;58	0	267.8	168630000	151220000	141820000	142100000	137230000	134820000	133960000	133950000	120880000	132410000	158060000	142650000	145590000	144360000	139980000	138320000	135890000	135800000	119250000	128800000	323	324	324	327	319	321	323
Q9NYY8;A0A024R3X5;B3KMB8	Q9NYY8;A0A024R3X5;B3KMB8	7;7;7	7;7;7	7;7;7	FAST kinase domain-containing protein 2	FASTKD2	sp|Q9NYY8|FAKD2_HUMAN FAST kinase domain-containing protein 2, mitochondrial OS=Homo sapiens OX=9606 GN=FASTKD2 PE=1 SV=1;tr|A0A024R3X5|A0A024R3X5_HUMAN KIAA0971, isoform CRA_b OS=Homo sapiens OX=9606 GN=KIAA0971 PE=4 SV=1;tr|B3KMB8|B3KMB8_HUMAN cDNA FLJ10	3	7	7	7	7	7	7	13.5	13.5	13.5	81.462000000000003	710	710;710;710	0	47.347999999999999	199420	155280	172470	169570	147090	154220	135670	128400	175520	153680	186960	146750	176390	170480	151090	158100	139710	132160	170590	148380	5	5	5	5	5	5	5
O75874;V9HW78;B2R5M8;A0A024R3Y6;Q6FI37;Q6FIA4;Q0QER2;C9J4N6;B4DXS4;C9JLU6;C9JJE5;A0A0A0U6N4;Q9H302	O75874;V9HW78;B2R5M8;A0A024R3Y6;Q6FI37;Q6FIA4;Q0QER2;C9J4N6	22;22;22;22;21;20;19;12;9;7;4;3;1	22;22;22;22;21;20;19;12;9;7;4;3;1	21;21;21;21;20;19;18;11;9;7;4;2;1	Isocitrate dehydrogenase [NADP] cytoplasmic;Isocitrate dehydrogenase [NADP]	IDH1;HEL-216	sp|O75874|IDHC_HUMAN Isocitrate dehydrogenase [NADP] cytoplasmic OS=Homo sapiens OX=9606 GN=IDH1 PE=1 SV=2;tr|V9HW78|V9HW78_HUMAN Isocitrate dehydrogenase [NADP] OS=Homo sapiens OX=9606 GN=HEL-216 PE=2 SV=1;tr|B2R5M8|B2R5M8_HUMAN Isocitrate dehydrogenase [	13	22	22	21	22	22	21	46.9	46.9	44.7	46.658999999999999	414	414;414;414;414;414;414;371;157;235;73;62;72;127	0	112.63	11398000	10076000	10097000	9593300	9105400	10858000	11144000	10720000	10063000	11076000	10688000	9506500	10314000	9762800	9386600	11033000	11180000	10885000	9927200	10755000	56	56	56	54	57	56	56
P11137;Q6NYC5;A0A024R3Z1;A0A669KB77;A8MZ31;A8K5Y1;A0A024R409;Q59FX9;A0A024R3Y8;E7EV03	P11137;Q6NYC5;A0A024R3Z1;A0A669KB77;A8MZ31;A8K5Y1;A0A024R409;Q59FX9;A0A024R3Y8;E7EV03	2;2;2;2;1;1;1;1;1;1	2;2;2;2;1;1;1;1;1;1	2;2;2;2;1;1;1;1;1;1	Microtubule-associated protein 2;Microtubule-associated protein	MAP2	sp|P11137|MTAP2_HUMAN Microtubule-associated protein 2 OS=Homo sapiens OX=9606 GN=MAP2 PE=1 SV=4;tr|Q6NYC5|Q6NYC5_HUMAN MAP2 protein (Fragment) OS=Homo sapiens OX=9606 GN=MAP2 PE=2 SV=1;tr|A0A024R3Z1|A0A024R3Z1_HUMAN Microtubule-associated protein OS=Homo	10	2	2	2	2	2	2	1.3	1.3	1.3	199.52	1827	1827;1064;1858;1990;106;471;471;472;502;567	0	5.1684999999999999	17863	20787	19004	17155	18068	10508	11011	9125.2999999999993	8828.2000000000007	10819	16774	19582	19178	17511	18283	11111	11502	9366.7000000000007	8763.5	10449	2	2	2	2	2	2	2
P63165;A0A5P8PBC0;A0A024R3Z2;B8ZZN6;B8ZZJ0;B8ZZ67;B9A032;G2XKQ0	P63165;A0A5P8PBC0;A0A024R3Z2;B8ZZN6;B8ZZJ0;B8ZZ67;B9A032	4;4;4;4;2;2;2;1	4;4;4;4;2;2;2;1	4;4;4;4;2;2;2;1	Small ubiquitin-related modifier 1	SUMO1	sp|P63165|SUMO1_HUMAN Small ubiquitin-related modifier 1 OS=Homo sapiens OX=9606 GN=SUMO1 PE=1 SV=1;tr|A0A5P8PBC0|A0A5P8PBC0_HUMAN Small ubiquitin-related modifier OS=Homo sapiens OX=9606 GN=SUMO6 PE=2 SV=1;tr|A0A024R3Z2|A0A024R3Z2_HUMAN Small ubiquitin-re	8	4	4	4	4	4	4	30.7	30.7	30.7	11.557	101	101;101;101;146;58;62;77;101	0	7.1604999999999999	2161000	2010500	2049800	1678800	1876400	2083800	2059900	1919600	1791500	1685800	2027400	1894200	2083700	1727900	1926500	2101500	2074900	1948100	1770800	1648800	4	4	4	4	4	4	4
O43813;E9PHS0;Q6FHH6;Q53TN2;B2R602;A0A024R3Z5;B4DGM7;F8WDS9	O43813;E9PHS0;Q6FHH6;Q53TN2;B2R602;A0A024R3Z5;B4DGM7;F8WDS9	6;6;6;6;6;6;5;4	6;6;6;6;6;6;5;4	6;6;6;6;6;6;5;4	LanC-like protein 1	LANCL1	sp|O43813|LANC1_HUMAN Glutathione S-transferase LANCL1 OS=Homo sapiens OX=9606 GN=LANCL1 PE=1 SV=1;tr|E9PHS0|E9PHS0_HUMAN Glutathione S-transferase LANCL1 (Fragment) OS=Homo sapiens OX=9606 GN=LANCL1 PE=1 SV=1;tr|Q6FHH6|Q6FHH6_HUMAN LANCL1 protein (Fragmen	8	6	6	6	6	6	6	17.3	17.3	17.3	45.283000000000001	399	399;196;399;399;399;411;117;82	0	23.744	919770	925840	894270	882030	818890	691580	738860	735650	763250	661900	863060	873500	907470	893020	836710	719490	755840	741580	748330	646600	9	9	9	9	9	9	9
Q14790;A0A024R3Z8;B6CGU5;B5BU46;A0A024R3Z9;Q6NVI2;A0A0A0MS31;E7ETB7;E7EQ06;E7EQ01;E7EVN1;K4FGA0;H7C0E2;C3S3G0;C9JB29;H7BZM4	Q14790;A0A024R3Z8;B6CGU5;B5BU46;A0A024R3Z9;Q6NVI2;A0A0A0MS31;E7ETB7;E7EQ06	10;10;9;8;7;7;7;6;6;4;4;4;4;3;3;1	10;10;9;8;7;7;7;6;6;4;4;4;4;3;3;1	10;10;9;8;7;7;7;6;6;4;4;4;4;3;3;1	Caspase-8;Caspase-8 subunit p18;Caspase-8 subunit p10	CASP8;hCG_16983	sp|Q14790|CASP8_HUMAN Caspase-8 OS=Homo sapiens OX=9606 GN=CASP8 PE=1 SV=1;tr|A0A024R3Z8|A0A024R3Z8_HUMAN HCG16983, isoform CRA_b OS=Homo sapiens OX=9606 GN=hCG_16983 PE=3 SV=1;tr|B6CGU5|B6CGU5_HUMAN Caspase 8 splice variant OS=Homo sapiens OX=9606 GN=CASP	16	10	10	10	10	10	10	27.8	27.8	27.8	55.390999999999998	479	479;464;395;464;276;278;278;198;209;116;124;178;258;108;149;83	0	51.512	584610	497080	474700	498240	523060	496040	494850	516320	565240	523610	547860	469250	489590	504280	528700	508040	506520	522620	551900	508810	15	15	15	15	14	14	15
Q13416;B4DYU9;A0A024R411;B8ZZ80;C9JK08	Q13416;B4DYU9;A0A024R411	9;9;9;3;2	9;9;9;3;2	9;9;9;3;2	Origin recognition complex subunit 2	ORC2;ORC2L	sp|Q13416|ORC2_HUMAN Origin recognition complex subunit 2 OS=Homo sapiens OX=9606 GN=ORC2 PE=1 SV=2;tr|B4DYU9|B4DYU9_HUMAN Origin recognition complex subunit 2 OS=Homo sapiens OX=9606 PE=2 SV=1;tr|A0A024R411|A0A024R411_HUMAN Origin recognition complex subu	5	9	9	9	9	9	9	14.6	14.6	14.6	65.971000000000004	577	577;514;577;109;72	0	15.13	991190	881350	817960	750680	792010	628710	580430	619990	534190	627720	928990	830530	840970	766910	802990	650180	599790	629190	526520	610010	8	8	8	8	8	8	8
O43676;A0A024R413;C9JKQ2	O43676;A0A024R413;C9JKQ2	3;3;2	3;3;2	3;3;2	NADH dehydrogenase [ubiquinone] 1 beta subcomplex subunit 3	NDUFB3	sp|O43676|NDUB3_HUMAN NADH dehydrogenase [ubiquinone] 1 beta subcomplex subunit 3 OS=Homo sapiens OX=9606 GN=NDUFB3 PE=1 SV=3;tr|A0A024R413|A0A024R413_HUMAN Complex I-B12 OS=Homo sapiens OX=9606 GN=NDUFB3 PE=3 SV=1;tr|C9JKQ2|C9JKQ2_HUMAN Complex I-B12 (Fra	3	3	3	3	3	3	3	28.6	28.6	28.6	11.401999999999999	98	98;98;65	0	6.5018000000000002	662060	563840	576530	561470	550030	534920	513780	557730	543370	501490	620740	532240	590110	568170	560950	549100	524930	562760	532210	489920	7	7	7	7	7	7	7
H7C270;A0A024R414;H7C1Z7;Q9GZU7;H7C3E0	H7C270;A0A024R414;H7C1Z7;Q9GZU7;H7C3E0	2;2;2;1;1	2;2;2;1;1	2;2;2;1;1	Carboxy-terminal domain RNA polymerase II polypeptide A small phosphatase 1	CTDSP1	tr|H7C270|H7C270_HUMAN Protein-serine/threonine phosphatase (Fragment) OS=Homo sapiens OX=9606 GN=CTDSP1 PE=1 SV=1;tr|A0A024R414|A0A024R414_HUMAN Protein-serine/threonine phosphatase (Fragment) OS=Homo sapiens OX=9606 GN=CTDSP1 PE=4 SV=1;tr|H7C1Z7|H7C1Z7_H	5	2	2	2	2	2	2	8.6999999999999993	8.6999999999999993	8.6999999999999993	28.395	254	254;255;262;261;195	1.5751E-4	2.9712000000000001	48987	42893	46920	54215	42667	46591	42196	44262	44626	39305	45961	40617	47659	54010	43708	48008	42976	44856	43710	38420	2	2	2	2	2	2	2
Q8N490;A0A024R415;Q96P23	Q8N490;A0A024R415	3;3;1	3;3;1	3;3;1	Probable hydrolase PNKD	PNKD	sp|Q8N490|PNKD_HUMAN Probable hydrolase PNKD OS=Homo sapiens OX=9606 GN=PNKD PE=1 SV=2;tr|A0A024R415|A0A024R415_HUMAN Paroxysmal nonkinesiogenic dyskinesia, isoform CRA_a OS=Homo sapiens OX=9606 GN=PNKD PE=3 SV=1	3	3	3	3	3	3	3	7	7	7	42.875	385	385;385;142	0	5.6712999999999996	25518	27305	23557	26075	21469	22080	18320	25427	25122	22642	23935	25751	23992	26420	21917	22821	18996	25533	24369	22088	3	3	3	4	3	3	3
Q7Z3C6;A8K140;A0A024R438;B3KPP7;B4DYN3;C9JX27;C9IYZ9;C9JKV7;C9JDK4;C9JXG2;H7C1G6;C9JS65;C9JFV2;C9JD65;H7C152;F2Z3I6	Q7Z3C6;A8K140;A0A024R438;B3KPP7;B4DYN3	10;10;10;9;8;3;3;3;3;3;3;2;2;2;2;1	10;10;10;9;8;3;3;3;3;3;3;2;2;2;2;1	10;10;10;9;8;3;3;3;3;3;3;2;2;2;2;1	Autophagy-related protein 9A	ATG9A	sp|Q7Z3C6|ATG9A_HUMAN Autophagy-related protein 9A OS=Homo sapiens OX=9606 GN=ATG9A PE=1 SV=3;tr|A8K140|A8K140_HUMAN Autophagy-related protein 9 OS=Homo sapiens OX=9606 PE=2 SV=1;tr|A0A024R438|A0A024R438_HUMAN Autophagy-related protein 9 OS=Homo sapiens OX	16	10	10	10	10	10	10	14.3	14.3	14.3	94.445999999999998	839	839;839;839;839;778;131;144;169;172;187;244;93;97;133;255;98	0	21.625	315820	296400	271950	298520	247400	255000	243130	254240	248830	262810	296090	279820	278430	301420	253390	263480	247460	258020	244060	255180	10	10	10	10	10	10	10
Q9Y276;Q53EX1;A8JZZ8;A0A024R445;C9J1S9;H7C492;Q53RT4;H7BZF6;C9J8G3	Q9Y276;Q53EX1;A8JZZ8;A0A024R445;C9J1S9	9;9;9;9;5;4;4;2;2	9;9;9;9;5;4;4;2;2	9;9;9;9;5;4;4;2;2	Mitochondrial chaperone BCS1	BCS1L	sp|Q9Y276|BCS1_HUMAN Mitochondrial chaperone BCS1 OS=Homo sapiens OX=9606 GN=BCS1L PE=1 SV=1;tr|Q53EX1|Q53EX1_HUMAN BCS1-like protein (Fragment) OS=Homo sapiens OX=9606 PE=2 SV=1;tr|A8JZZ8|A8JZZ8_HUMAN BCS1-like protein OS=Homo sapiens OX=9606 PE=2 SV=1;tr	9	9	9	9	9	9	9	24.1	24.1	24.1	47.533999999999999	419	419;419;419;419;150;201;218;121;206	0	29.585000000000001	819250	844290	750140	715790	697320	742920	639400	619590	639130	631050	768390	795570	764650	733670	712050	754890	652830	634680	627540	613100	12	12	12	12	12	12	12
P07093;B4DMR3;A0A024R498;A0A024R451;C9JN98	P07093;B4DMR3;A0A024R498;A0A024R451;C9JN98	6;6;6;6;3	6;6;6;6;3	6;6;6;6;3	Glia-derived nexin	SERPINE2	sp|P07093|GDN_HUMAN Glia-derived nexin OS=Homo sapiens OX=9606 GN=SERPINE2 PE=1 SV=1;tr|B4DMR3|B4DMR3_HUMAN cDNA FLJ51896, highly similar to Glia-derived nexin OS=Homo sapiens OX=9606 PE=2 SV=1;tr|A0A024R498|A0A024R498_HUMAN Serpin peptidase inhibitor, cla	5	6	6	6	6	6	6	15.3	15.3	15.3	44.002000000000002	398	398;334;397;398;275	0	8.9681999999999995	83957	85659	89146	92671	93413	146480	135010	145920	162870	162660	78836	80940	90094	94149	95930	146820	135800	148410	158700	157470	7	7	7	7	7	7	7
P31327;Q5R210;Q5R208;A8K134;A0A024R454;Q5R206;Q5R209;Q5R207;A0A669KBF2;Q5R211;B7ZAW0;Q05CV6	P31327;Q5R210;Q5R208;A8K134;A0A024R454;Q5R206;Q5R209;Q5R207;A0A669KBF2	20;20;20;20;20;19;14;12;10;4;2;2	16;16;16;16;16;15;12;10;8;4;2;2	16;16;16;16;16;15;12;10;8;4;2;2	Carbamoyl-phosphate synthase [ammonia], mitochondrial	CPS1	sp|P31327|CPSM_HUMAN Carbamoyl-phosphate synthase [ammonia], mitochondrial OS=Homo sapiens OX=9606 GN=CPS1 PE=1 SV=2;tr|Q5R210|Q5R210_HUMAN Carbamoylphosphate synthetase I OS=Homo sapiens OX=9606 GN=CPS1 PE=2 SV=1;tr|Q5R208|Q5R208_HUMAN Carbamoylphosphate	12	20	16	16	20	16	16	15	13	13	164.94	1500	1500;1500;1500;1500;1500;1500;1261;932;660;513;186;204	0	50.05	359670	309580	338940	324720	317660	401740	389370	392760	386290	424350	337410	292370	344740	328850	326670	406540	391630	399440	379410	411300	15	13	14	15	14	16	14
Q9H9Q2;J3KQ34;A0A024R471;B3KW51;A0A024R478;Q53GQ2;B3KV02;J3QT73;A0A087X1P5;J3KQ41;Q6ZTQ7;J3QT95	Q9H9Q2;J3KQ34;A0A024R471;B3KW51;A0A024R478;Q53GQ2;B3KV02;J3QT73;A0A087X1P5	7;7;7;6;6;6;5;5;5;3;2;1	7;7;7;6;6;6;5;5;5;3;2;1	7;7;7;6;6;6;5;5;5;3;2;1	COP9 signalosome complex subunit 7b	COPS7B	sp|Q9H9Q2|CSN7B_HUMAN COP9 signalosome complex subunit 7b OS=Homo sapiens OX=9606 GN=COPS7B PE=1 SV=1;tr|J3KQ34|J3KQ34_HUMAN COP9 signalosome complex subunit 7b OS=Homo sapiens OX=9606 GN=COPS7B PE=1 SV=1;tr|A0A024R471|A0A024R471_HUMAN COP9 constitutive ph	12	7	7	7	7	7	7	26.1	26.1	26.1	29.622	264	264;230;264;157;157;264;157;172;209;278;171;150	0	25.146999999999998	746050	703380	687700	635920	649990	638830	601180	628550	632520	625690	699760	663240	700810	648350	663140	653090	614470	637660	619670	608470	8	9	9	9	9	9	9
Q969X1;C9JEN3;C9IYT2;F8WDY4;C9IZ27;C9JW19;C9JWV9;B4DUD2;B4DNZ1;Q1MW40;A0A024R472	Q969X1;C9JEN3;C9IYT2;F8WDY4;C9IZ27;C9JW19;C9JWV9;B4DUD2;B4DNZ1;Q1MW40;A0A024R472	2;2;2;2;2;2;2;2;2;2;2	2;2;2;2;2;2;2;2;2;2;2	2;2;2;2;2;2;2;2;2;2;2	Protein lifeguard 3	TMBIM1;RECS1	sp|Q969X1|LFG3_HUMAN Protein lifeguard 3 OS=Homo sapiens OX=9606 GN=TMBIM1 PE=1 SV=2;tr|C9JEN3|C9JEN3_HUMAN Protein lifeguard 3 (Fragment) OS=Homo sapiens OX=9606 GN=TMBIM1 PE=1 SV=1;tr|C9IYT2|C9IYT2_HUMAN Protein lifeguard 3 (Fragment) OS=Homo sapiens OX=	11	2	2	2	2	2	2	4.8	4.8	4.8	34.606999999999999	311	311;106;107;140;150;167;171;215;249;311;311	0	14.427	44448	39670	36120	33022	31041	35039	31161	31667	33021	34548	41655	37374	37128	33907	31932	35651	31714	32352	32340	33472	2	2	2	2	2	2	2
Q13618;A0A024R475;Q53S54;B7Z600;A0A087WTG3;H7C399;H7C1L6;A0A087X1R9	Q13618;A0A024R475;Q53S54;B7Z600	23;23;22;19;11;4;3;2	23;23;22;19;11;4;3;2	23;23;22;19;11;4;3;2	Cullin-3	CUL3	sp|Q13618|CUL3_HUMAN Cullin-3 OS=Homo sapiens OX=9606 GN=CUL3 PE=1 SV=2;tr|A0A024R475|A0A024R475_HUMAN Cullin 3, isoform CRA_a OS=Homo sapiens OX=9606 GN=CUL3 PE=3 SV=1;tr|Q53S54|Q53S54_HUMAN Uncharacterized protein CUL3 (Fragment) OS=Homo sapiens OX=9606	8	23	23	23	23	23	23	31.6	31.6	31.6	88.929000000000002	768	768;768;746;550;342;111;192;55	0	77.433999999999997	2724600	2551900	2563100	2386300	2242600	2583500	2572700	2472700	2431400	2468300	2555900	2407200	2605600	2429800	2312200	2628300	2591900	2512300	2393400	2400100	37	38	37	37	37	37	37
Q7Z3E5;A0A2Q3DP09;A0A024R486;H7BZY2;C9J535;C9JW07;H7BZA2	Q7Z3E5;A0A2Q3DP09;A0A024R486;H7BZY2	3;3;3;2;1;1;1	3;3;3;2;1;1;1	3;3;3;2;1;1;1	LisH domain-containing protein ARMC9	ARMC9	sp|Q7Z3E5|ARMC9_HUMAN LisH domain-containing protein ARMC9 OS=Homo sapiens OX=9606 GN=ARMC9 PE=1 SV=3;tr|A0A2Q3DP09|A0A2Q3DP09_HUMAN LisH domain-containing protein ARMC9 OS=Homo sapiens OX=9606 GN=ARMC9 PE=1 SV=1;tr|A0A024R486|A0A024R486_HUMAN LisH domain-	7	3	3	3	3	3	3	4	4	4	91.817999999999998	818	818;665;665;208;158;166;172	0	7.6383999999999999	30840	25270	28860	30603	28299	32149	26489	27263	25570	31770	28930	23914	29392	30646	28814	32688	26985	28007	25146	30704	3	3	3	3	3	3	3
O95573;B3KN05;B2RBE0;A0A024R487;B3KMA6;Q6PIM8;F5H062;F5GWH2;C9JC11	O95573;B3KN05;B2RBE0;A0A024R487;B3KMA6	22;22;22;22;16;7;2;2;1	22;22;22;22;16;7;2;2;1	20;20;20;20;14;5;2;2;1	Long-chain-fatty-acid--CoA ligase 3	ACSL3	sp|O95573|ACSL3_HUMAN Long-chain-fatty-acid--CoA ligase 3 OS=Homo sapiens OX=9606 GN=ACSL3 PE=1 SV=3;tr|B3KN05|B3KN05_HUMAN cDNA FLJ13129 fis, clone NT2RP3002969, highly similar to Long-chain-fatty-acid--CoA ligase 3 OS=Homo sapiens OX=9606 PE=2 SV=1;tr|B2	9	22	22	20	22	22	20	42.8	42.8	38.799999999999997	80.418999999999997	720	720;709;720;720;465;164;95;141;88	0	81.872	3389200	3271700	3192700	3225400	3106400	2635700	2669100	2684600	2897000	2665200	3179400	3087900	3249700	3259500	3158400	2732400	2742700	2718600	2834400	2592100	37	38	38	39	38	39	39
Q8IWB7;A0A024R488;Q9H8N9;C9JJ54;A0A494C0A6	Q8IWB7;A0A024R488;Q9H8N9;C9JJ54	5;5;4;3;2	5;5;4;3;2	5;5;4;3;2	WD repeat and FYVE domain-containing protein 1	WDFY1	sp|Q8IWB7|WDFY1_HUMAN WD repeat and FYVE domain-containing protein 1 OS=Homo sapiens OX=9606 GN=WDFY1 PE=1 SV=1;tr|A0A024R488|A0A024R488_HUMAN WD repeat and FYVE domain containing 1, isoform CRA_a OS=Homo sapiens OX=9606 GN=WDFY1 PE=4 SV=1;tr|Q9H8N9|Q9H8N9	5	5	5	5	5	5	5	15.9	15.9	15.9	46.323	410	410;410;367;215;175	0	15.987	377190	330520	324990	340940	344680	332140	314370	336440	334950	380430	353620	312120	333410	344320	349100	340790	321710	342050	327970	368080	6	6	6	6	6	6	6
Q676U5;Q53SV2;B7ZLM5;Q17RG0;L7UQD0;A5YM60;A0A024R494;E7EVC7;A0A024R4B6;Q9H7M5;Q8TCI4;Q9NWG8;C9JAY7;C9JK97;C9J1B2	Q676U5;Q53SV2;B7ZLM5;Q17RG0;L7UQD0;A5YM60;A0A024R494;E7EVC7;A0A024R4B6;Q9H7M5;Q8TCI4	6;6;6;6;6;6;6;6;4;3;3;2;1;1;1	6;6;6;6;6;6;6;6;4;3;3;2;1;1;1	6;6;6;6;6;6;6;6;4;3;3;2;1;1;1	Autophagy-related protein 16-1	ATG16L1;FLJ10035;FLJ00045	sp|Q676U5|A16L1_HUMAN Autophagy-related protein 16-1 OS=Homo sapiens OX=9606 GN=ATG16L1 PE=1 SV=2;tr|Q53SV2|Q53SV2_HUMAN Uncharacterized protein FLJ10035 OS=Homo sapiens OX=9606 GN=FLJ10035 PE=3 SV=1;tr|B7ZLM5|B7ZLM5_HUMAN ATG16L1 protein (Fragment) OS=Hom	15	6	6	6	6	6	6	7.1	7.1	7.1	68.263999999999996	607	607;523;561;580;588;588;588;624;463;272;293;309;164;177;187	0	8.3143999999999991	371140	319660	318880	312150	290800	293520	268150	259680	271330	295610	347940	301680	326550	316230	297350	300650	273790	265940	266270	285940	5	5	5	5	5	5	5
Q9Y376;A0A024R496;Q7Z4X0;A0A087X0K1	Q9Y376;A0A024R496;Q7Z4X0;A0A087X0K1	12;12;11;10	12;12;11;10	12;12;11;10	Calcium-binding protein 39	CAB39	sp|Q9Y376|CAB39_HUMAN Calcium-binding protein 39 OS=Homo sapiens OX=9606 GN=CAB39 PE=1 SV=1;tr|A0A024R496|A0A024R496_HUMAN Calcium binding protein 39, isoform CRA_a OS=Homo sapiens OX=9606 GN=CAB39 PE=3 SV=1;tr|Q7Z4X0|Q7Z4X0_HUMAN MO25-like protein OS=Homo	4	12	12	12	12	12	12	34	34	34	39.869	341	341;341;341;339	0	29.36	2226400	1713600	1674600	1755300	1673200	1933300	2040800	2146500	1633400	2349400	2085500	1618100	1736000	1776900	1713600	1975400	2041200	2170800	1621600	2275900	19	19	19	19	19	19	19
O76075;A0A024R4C8;B4DZS0;J3KT26	O76075;A0A024R4C8;B4DZS0	3;3;3;1	3;3;3;1	3;3;3;1	DNA fragmentation factor subunit beta	DFFB	sp|O76075|DFFB_HUMAN DNA fragmentation factor subunit beta OS=Homo sapiens OX=9606 GN=DFFB PE=1 SV=1;tr|A0A024R4C8|A0A024R4C8_HUMAN DNAation factor, 40kDa, beta polypeptide (Caspase-activated DNase), isoform CRA_b OS=Homo sapiens OX=9606 GN=DFFB PE=4 SV=1;	4	3	3	3	3	3	3	12.7	12.7	12.7	39.109000000000002	338	338;338;362;78	0	12.430999999999999	85103	75903	82600	83230	69267	91885	77387	89022	98849	93530	79855	71734	83741	83895	71576	93449	78859	90517	96115	90753	3	3	3	3	3	3	3
Q99627;E9PGT6;B2R8N1;A0A024R4D1;H7C3S9;B4DFF9	Q99627;E9PGT6;B2R8N1;A0A024R4D1;H7C3S9	6;6;6;6;4;2	6;6;6;6;4;2	6;6;6;6;4;2	COP9 signalosome complex subunit 8	COPS8	sp|Q99627|CSN8_HUMAN COP9 signalosome complex subunit 8 OS=Homo sapiens OX=9606 GN=COPS8 PE=1 SV=1;tr|E9PGT6|E9PGT6_HUMAN COP9 signalosome complex subunit 8 OS=Homo sapiens OX=9606 GN=COPS8 PE=1 SV=1;tr|B2R8N1|B2R8N1_HUMAN COP9 signalosome complex subunit	6	6	6	6	6	6	6	38.299999999999997	38.299999999999997	38.299999999999997	23.225000000000001	209	209;173;209;209;83;115	0	35.338000000000001	2575100	2117000	1972900	2093000	2082500	1799400	1914200	2006200	1429300	2102500	2412400	1998200	2043500	2116100	2110200	1865000	1939200	2026000	1424500	2040300	20	20	20	20	20	20	20
P35052;H7C410;A0A024R4D5;A0A384NPH9;H7C024;Q59GI7;H7BZE9;C9J4Y6;H7BZL4;Q53EX3	P35052;H7C410;A0A024R4D5;A0A384NPH9;H7C024;Q59GI7	9;9;9;9;7;5;4;3;3;2	9;9;9;9;7;5;4;3;3;2	9;9;9;9;7;5;4;3;3;2	Glypican-1;Secreted glypican-1	GPC1	sp|P35052|GPC1_HUMAN Glypican-1 OS=Homo sapiens OX=9606 GN=GPC1 PE=1 SV=2;tr|H7C410|H7C410_HUMAN Glypican-1 OS=Homo sapiens OX=9606 GN=GPC1 PE=1 SV=2;tr|A0A024R4D5|A0A024R4D5_HUMAN Glypican-1 OS=Homo sapiens OX=9606 GN=GPC1 PE=3 SV=1;tr|A0A384NPH9|A0A384NP	10	9	9	9	9	9	9	20.399999999999999	20.399999999999999	20.399999999999999	61.68	558	558;486;486;558;294;325;162;156;281;183	0	29.050999999999998	368780	402490	313760	281260	327000	369730	376860	385870	404570	341710	345710	378590	322130	294200	333510	373240	381100	389190	396010	334060	8	8	8	8	8	8	8
Q9HAN9;Q53GL1;A0A024R4E1;B1AN62	Q9HAN9;Q53GL1;A0A024R4E1;B1AN62	2;2;2;1	2;2;2;1	2;2;2;1	Nicotinamide/nicotinic acid mononucleotide adenylyltransferase 1;Nicotinamide-nucleotide adenylyltransferase	NMNAT1	sp|Q9HAN9|NMNA1_HUMAN Nicotinamide/nicotinic acid mononucleotide adenylyltransferase 1 OS=Homo sapiens OX=9606 GN=NMNAT1 PE=1 SV=1;tr|Q53GL1|Q53GL1_HUMAN Nicotinamide-nucleotide adenylyltransferase (Fragment) OS=Homo sapiens OX=9606 PE=2 SV=1;tr|A0A024R4E1	4	2	2	2	2	2	2	7.9	7.9	7.9	31.931999999999999	279	279;279;279;160	0	5.7439999999999998	69733	61576	67751	71967	57971	47098	47412	56508	48785	47408	65433	58243	68698	71786	59382	49857	48789	56567	47839	46470	2	2	2	2	2	2	2
Q13148;A0A024R4E2;A0A0A0N0L3;A0A0A0N0N3;A0A087WYY0;A0A087X260;G3V162;B1AKP7;K7EN94;A0A0A0N0M3;B4DRW3;A0A087WX29;K7EJM5;A0A087WV68;A0A087WXQ5;A0A087WXV3;A0A087WX67;A0A087WW61;A0A087WZC9;K7EJ99;A0A1W2PNU8;A0A0A0MSV7;A0A087WZM1	Q13148;A0A024R4E2;A0A0A0N0L3;A0A0A0N0N3;A0A087WYY0;A0A087X260;G3V162;B1AKP7;K7EN94;A0A0A0N0M3;B4DRW3;A0A087WX29;K7EJM5;A0A087WV68;A0A087WXQ5	9;9;9;8;8;8;8;8;8;8;7;7;7;5;5;3;3;3;2;1;1;1;1	9;9;9;8;8;8;8;8;8;8;7;7;7;5;5;3;3;3;2;1;1;1;1	9;9;9;8;8;8;8;8;8;8;7;7;7;5;5;3;3;3;2;1;1;1;1	TAR DNA-binding protein 43	TARDBP;TDP43	sp|Q13148|TADBP_HUMAN TAR DNA-binding protein 43 OS=Homo sapiens OX=9606 GN=TARDBP PE=1 SV=1;tr|A0A024R4E2|A0A024R4E2_HUMAN TAR DNA-binding protein 43 OS=Homo sapiens OX=9606 GN=TARDBP PE=4 SV=1;tr|A0A0A0N0L3|A0A0A0N0L3_HUMAN TAR DNA-binding protein 43 OS=	23	9	9	9	9	9	9	20.5	20.5	20.5	44.738999999999997	414	414;414;372;243;304;301;298;295;275;269;330;243;201;212;200;175;149;138;127;80;258;84;78	0	68.966999999999999	3230100	2870800	2775500	2740500	2589900	3124500	2730100	2994100	2736500	3015200	3028200	2708600	2843000	2788800	2652900	3170400	2766700	3042600	2686500	2930700	24	24	24	24	24	24	24
A0A024R4E5;Q00341;B2R5V9;H0Y394;B4DKR8;Q6ZS03;Q96CF6;Q2HJC8;H7C0A4;C9JIZ1;Q6ZN49;C9J5E5;C9JZI8;C9JHZ8;C9JES8;Q5HYC5;H7BZC3;H7C2D1;C9JHS7;C9JK79;C9JT62;C9JHN6;C9JEJ8;C9JBS3;C9JQ82;C9JMQ6;C9J739;H7C3D0;C9JHS9	A0A024R4E5;Q00341;B2R5V9;H0Y394;B4DKR8;Q6ZS03;Q96CF6	40;39;38;29;25;24;22;15;13;12;11;11;9;8;8;8;7;7;7;6;6;5;5;5;4;3;1;1;1	40;39;38;29;25;24;22;15;13;12;11;11;9;8;8;8;7;7;7;6;6;5;5;5;4;3;1;1;1	40;39;38;29;25;24;22;15;13;12;11;11;9;8;8;8;7;7;7;6;6;5;5;5;4;3;1;1;1	Vigilin	HDLBP	tr|A0A024R4E5|A0A024R4E5_HUMAN High density lipoprotein binding protein (Vigilin), isoform CRA_a OS=Homo sapiens OX=9606 GN=HDLBP PE=1 SV=1;sp|Q00341|VIGLN_HUMAN Vigilin OS=Homo sapiens OX=9606 GN=HDLBP PE=1 SV=2;tr|B2R5V9|B2R5V9_HUMAN cDNA, FLJ92652, high	29	40	40	40	40	40	40	35.6	35.6	35.6	141.44	1268	1268;1268;1268;973;757;847;898;589;332;224;577;221;164;141;147;248;267;308;126;128;96;81;79;69;53;46;19;126;17	0	151.44999999999999	9245300	8490100	8145300	7582700	7673300	7971600	7778600	7646900	7957500	7742400	8668900	8004600	8328300	7743100	7847300	8123900	7903800	7771400	7805200	7523900	69	70	69	70	69	70	70
O96011;A0A024R4E7;B3KSS3;H7C3V6	O96011;A0A024R4E7;B3KSS3	3;3;2;1	3;3;2;1	3;3;2;1	Peroxisomal membrane protein 11B	PEX11B	sp|O96011|PX11B_HUMAN Peroxisomal membrane protein 11B OS=Homo sapiens OX=9606 GN=PEX11B PE=1 SV=1;tr|A0A024R4E7|A0A024R4E7_HUMAN Peroxisomal biogenesis factor 11B, isoform CRA_a OS=Homo sapiens OX=9606 GN=PEX11B PE=4 SV=1;tr|B3KSS3|B3KSS3_HUMAN cDNA FLJ36	4	3	3	3	3	3	3	19.7	19.7	19.7	28.431000000000001	259	259;259;127;81	0	10.805999999999999	226850	181020	185830	217760	210060	158150	146570	154400	210270	151550	212600	171290	191590	217090	210870	165160	154330	156640	203670	147470	4	4	4	4	4	4	4
P06733;A0A024R4F1;A0A2R8Y6G6;E2DRY6;K7EM90;A0A2R8YEM5;A4UCS8;A0A2R8Y879;A4QMW8;K7ERS8;A0A2R8Y6I8;E5RI09;E5RG95;A0A2R8Y798;K7EPM1;K7EKN2;E5RGZ4;A0A2R8YEG5;L0R6S1;B4DUJ6	P06733;A0A024R4F1;A0A2R8Y6G6;E2DRY6	28;28;24;19;13;11;11;10;6;4;4;2;2;2;2;2;2;2;1;1	28;28;24;19;13;11;11;10;6;4;4;2;2;2;2;2;2;2;1;1	19;19;17;16;6;4;5;3;5;3;2;0;0;1;0;0;0;1;1;0	Alpha-enolase;Enolase	ENO1	sp|P06733|ENOA_HUMAN Alpha-enolase OS=Homo sapiens OX=9606 GN=ENO1 PE=1 SV=2;tr|A0A024R4F1|A0A024R4F1_HUMAN 2-phospho-D-glycerate hydro-lyase OS=Homo sapiens OX=9606 GN=HEL-S-17 PE=2 SV=1;tr|A0A2R8Y6G6|A0A2R8Y6G6_HUMAN 2-phospho-D-glycerate hydro-lyase OS=	20	28	28	19	28	28	19	73.3	73.3	55.3	47.167999999999999	434	434;434;434;338;195;171;166;125;135;83;33;148;154;70;196;212;283;101;108;273	0	193.08	209700000	198120000	173030000	183530000	173240000	151890000	160830000	165270000	140840000	155030000	196540000	186860000	177980000	186300000	176130000	157580000	163470000	166600000	139160000	151160000	332	325	331	333	330	328	330
P28340;A0A087WYJ2;A0A024R4F4;M0R2B7;Q308M6;M0QZR8;Q59FA0;M0QXE6;M0QXQ2;A0A2R8Y7K6;A0A2R8Y705;M0R3H8	P28340;A0A087WYJ2;A0A024R4F4;M0R2B7;Q308M6;M0QZR8;Q59FA0;M0QXE6;M0QXQ2	18;18;18;18;17;12;12;10;9;6;4;3	18;18;18;18;17;12;12;10;9;6;4;3	18;18;18;18;17;12;12;10;9;6;4;3	DNA polymerase delta catalytic subunit;DNA polymerase	POLD1	sp|P28340|DPOD1_HUMAN DNA polymerase delta catalytic subunit OS=Homo sapiens OX=9606 GN=POLD1 PE=1 SV=2;tr|A0A087WYJ2|A0A087WYJ2_HUMAN DNA polymerase OS=Homo sapiens OX=9606 GN=POLD1 PE=1 SV=1;tr|A0A024R4F4|A0A024R4F4_HUMAN DNA polymerase OS=Homo sapiens O	12	18	18	18	18	18	18	18.399999999999999	18.399999999999999	18.399999999999999	123.63	1107	1107;1083;1107;1133;1133;1009;1011;289;291;762;447;397	0	84.802000000000007	668490	602270	617310	637160	598250	820120	735830	780570	859250	799290	627030	568940	629200	645420	613980	827290	744070	793820	838250	776430	15	15	15	15	15	15	15
O60725;A0A024R4F6;K7EQW0;Q7Z750;B3KS61	O60725;A0A024R4F6;K7EQW0;Q7Z750;B3KS61	2;2;1;1;1	2;2;1;1;1	2;2;1;1;1	Protein-S-isoprenylcysteine O-methyltransferase	ICMT	sp|O60725|ICMT_HUMAN Protein-S-isoprenylcysteine O-methyltransferase OS=Homo sapiens OX=9606 GN=ICMT PE=1 SV=1;tr|A0A024R4F6|A0A024R4F6_HUMAN Protein-S-isoprenylcysteine O-methyltransferase OS=Homo sapiens OX=9606 GN=ICMT PE=3 SV=1;tr|K7EQW0|K7EQW0_HUMAN P	5	2	2	2	2	2	2	6	6	6	31.937999999999999	284	284;284;94;116;188	8.3052000000000004E-3	1.6660999999999999	8550.4	7937.7	8381.7999999999993	5798.4	7337.9	6838.1	7098.1	4893.2	7610.9	3073.5	8023.7	7469.3	8496	6029.3	7532.2	6863.4	7241.3	5009.7	7450.3	3063.3	2	2	2	2	2	2	2
Q8WZA0;A0A024R4I7;K7ES95	Q8WZA0;A0A024R4I7	7;7;3	7;7;3	7;7;3	Protein LZIC	LZIC	sp|Q8WZA0|LZIC_HUMAN Protein LZIC OS=Homo sapiens OX=9606 GN=LZIC PE=1 SV=1;tr|A0A024R4I7|A0A024R4I7_HUMAN Leucine zipper and CTNNBIP1 domain-containing protein OS=Homo sapiens OX=9606 GN=LZIC PE=3 SV=1	3	7	7	7	7	7	7	28.9	28.9	28.9	21.494	190	190;190;169	0	17.343	628760	600090	518760	528120	509480	515900	484420	511700	432810	509890	589310	565680	533460	539300	518410	528390	491980	518920	427210	495840	9	9	9	9	8	9	9
P40926;Q0QF37;Q75MT9;Q6FHZ0;A0A024R4K3;G3XAL0;B3KTM1	P40926;Q0QF37;Q75MT9;Q6FHZ0;A0A024R4K3;G3XAL0;B3KTM1	19;19;19;19;19;14;13	19;19;19;19;19;14;13	19;19;19;19;19;14;13	Malate dehydrogenase, mitochondrial;Malate dehydrogenase	MDH2	sp|P40926|MDHM_HUMAN Malate dehydrogenase, mitochondrial OS=Homo sapiens OX=9606 GN=MDH2 PE=1 SV=3;tr|Q0QF37|Q0QF37_HUMAN Malate dehydrogenase (Fragment) OS=Homo sapiens OX=9606 GN=MDH2 PE=2 SV=1;tr|Q75MT9|Q75MT9_HUMAN Malate dehydrogenase (Fragment) OS=Ho	7	19	19	19	19	19	19	66	66	66	35.503	338	338;305;316;338;338;231;231	0	146.44	46664000	42693000	36070000	45037000	40306000	36519000	36260000	38362000	37317000	37827000	43718000	40328000	37362000	45309000	40692000	37913000	37095000	38784000	36594000	36800000	151	150	148	150	152	149	150
P46781;A0A024R4M0;B5MCT8;C9JM19;B7Z732;A5D904;F2Z3C0;A8MXK4	P46781;A0A024R4M0;B5MCT8;C9JM19;B7Z732;A5D904	19;19;13;13;13;12;4;4	19;19;13;13;13;12;4;4	19;19;13;13;13;12;4;4	40S ribosomal protein S9	RPS9	sp|P46781|RS9_HUMAN 40S ribosomal protein S9 OS=Homo sapiens OX=9606 GN=RPS9 PE=1 SV=3;tr|A0A024R4M0|A0A024R4M0_HUMAN 40S ribosomal protein S9 OS=Homo sapiens OX=9606 GN=RPS9 PE=1 SV=1;tr|B5MCT8|B5MCT8_HUMAN 40S ribosomal protein S9 OS=Homo sapiens OX=9606	8	19	19	19	19	19	19	59.3	59.3	59.3	22.591000000000001	194	194;194;139;156;157;113;77;79	0	39.176000000000002	21306000	18015000	18324000	16496000	18290000	17415000	18493000	18430000	17886000	18338000	19975000	16989000	18785000	16815000	18636000	17793000	18761000	18630000	17588000	17834000	70	69	69	67	69	70	70
Q8NBN7;A0A024R4M8;G8JLA1;B3KVA3;A8K6B4;B2RDH1;K7EMY5	Q8NBN7;A0A024R4M8;G8JLA1;B3KVA3;A8K6B4;B2RDH1	7;7;5;5;5;5;1	7;7;5;5;5;5;1	7;7;5;5;5;5;1	Retinol dehydrogenase 13	RDH13	sp|Q8NBN7|RDH13_HUMAN Retinol dehydrogenase 13 OS=Homo sapiens OX=9606 GN=RDH13 PE=1 SV=2;tr|A0A024R4M8|A0A024R4M8_HUMAN Retinol dehydrogenase 13 (All-trans and 9-cis), isoform CRA_a OS=Homo sapiens OX=9606 GN=RDH13 PE=3 SV=1;tr|G8JLA1|G8JLA1_HUMAN Retinol	7	7	7	7	7	7	7	18.7	18.7	18.7	35.932000000000002	331	331;331;220;220;220;260;42	0	22.972000000000001	650460	555400	576930	501560	547240	467190	444690	426550	461630	472100	609940	523700	589650	510850	556640	479120	457920	435720	452510	457150	8	8	8	8	8	8	8
Q96S97;A0A494C017;C9JJV6;C9JZL8;A0A499FIY8;C9JC07;B4DG42;A0A024R4N0	Q96S97;A0A494C017;C9JJV6;C9JZL8;A0A499FIY8;C9JC07;B4DG42;A0A024R4N0	2;2;2;2;2;2;2;2	2;2;2;2;2;2;2;2	2;2;2;2;2;2;2;2	Myeloid-associated differentiation marker	MYADM;hCG_1640809	sp|Q96S97|MYADM_HUMAN Myeloid-associated differentiation marker OS=Homo sapiens OX=9606 GN=MYADM PE=1 SV=2;tr|A0A494C017|A0A494C017_HUMAN Myeloid-associated differentiation marker (Fragment) OS=Homo sapiens OX=9606 GN=MYADM PE=1 SV=1;tr|C9JJV6|C9JJV6_HUMAN	8	2	2	2	2	2	2	10.199999999999999	10.199999999999999	10.199999999999999	35.273000000000003	322	322;122;146;188;203;259;285;322	0	25.577999999999999	229930	216240	222140	196370	215260	181310	187600	193580	185510	188090	215740	203910	225690	199900	218980	186710	192050	195480	182230	183100	5	5	5	5	5	5	5
Q9BSV6;A0A024R4N9;A0A590UJ73;B4DT51;A0A590UJW4;E7EQB3;B0V3J0;A9C4B9;A0A0G2JNL0;A0A0G2JNK5;A0A590UK37	Q9BSV6;A0A024R4N9;A0A590UJ73;B4DT51;A0A590UJW4;E7EQB3;B0V3J0;A9C4B9;A0A0G2JNL0;A0A0G2JNK5;A0A590UK37	8;8;7;7;7;7;6;6;6;6;5	8;8;7;7;7;7;6;6;6;6;5	8;8;7;7;7;7;6;6;6;6;5	tRNA-splicing endonuclease subunit Sen34	TSEN34	sp|Q9BSV6|SEN34_HUMAN tRNA-splicing endonuclease subunit Sen34 OS=Homo sapiens OX=9606 GN=TSEN34 PE=1 SV=1;tr|A0A024R4N9|A0A024R4N9_HUMAN tRNA-splicing endonuclease subunit Sen34 OS=Homo sapiens OX=9606 GN=TSEN34 PE=1 SV=1;tr|A0A590UJ73|A0A590UJ73_HUMAN tR	11	8	8	8	8	8	8	34.799999999999997	34.799999999999997	34.799999999999997	33.652000000000001	310	310;310;256;312;312;315;242;248;251;252;178	0	29.776	270950	229500	244700	248780	236450	212690	212660	222000	214840	217630	254100	216860	249810	250010	240740	219960	217440	224470	210850	211780	14	14	14	14	14	14	14
P46782;M0R0F0;A0A024R4Q8;M0R0R2;Q53G25;M0QZN2;Q59EK8	P46782;M0R0F0;A0A024R4Q8;M0R0R2;Q53G25;M0QZN2	12;12;12;12;11;9;2	12;12;12;12;11;9;2	12;12;12;12;11;9;2	40S ribosomal protein S5;40S ribosomal protein S5, N-terminally processed	RPS5	sp|P46782|RS5_HUMAN 40S ribosomal protein S5 OS=Homo sapiens OX=9606 GN=RPS5 PE=1 SV=4;tr|M0R0F0|M0R0F0_HUMAN 40S ribosomal protein S5 (Fragment) OS=Homo sapiens OX=9606 GN=RPS5 PE=1 SV=1;tr|A0A024R4Q8|A0A024R4Q8_HUMAN Ribosomal protein S5, isoform CRA_a O	7	12	12	12	12	12	12	45.1	45.1	45.1	22.876000000000001	204	204;200;204;225;204;134;107	0	69.058999999999997	5868700	5154000	4641300	5650800	5275200	4651300	4823600	4807000	5314700	4904500	5498900	4870900	4799600	5672300	5322800	4822700	4940900	4868100	5196700	4764600	29	29	29	29	29	29	29
O75175;A0A024R4R3;B7Z6J7;H7C148;A0A2R8Y7Z8;H7C3F5;A0A2H2FJL5;Q6ZMJ6;H0Y5X7;A0A0G2JNJ7;A0A2R8Y6N5;H7C5J4;A0A0G2JPP0;A0A0G2JN65;A0A2R8Y691;A0A2R8Y4W0	O75175;A0A024R4R3;B7Z6J7;H7C148;A0A2R8Y7Z8	9;9;8;7;5;3;3;3;2;2;1;1;1;1;1;1	9;9;8;7;5;3;3;3;2;2;1;1;1;1;1;1	9;9;8;7;5;3;3;3;2;2;1;1;1;1;1;1	CCR4-NOT transcription complex subunit 3	CNOT3	sp|O75175|CNOT3_HUMAN CCR4-NOT transcription complex subunit 3 OS=Homo sapiens OX=9606 GN=CNOT3 PE=1 SV=1;tr|A0A024R4R3|A0A024R4R3_HUMAN CCR4-NOT transcription complex, subunit 3, isoform CRA_a OS=Homo sapiens OX=9606 GN=CNOT3 PE=3 SV=1;tr|B7Z6J7|B7Z6J7_HU	16	9	9	9	9	9	9	10.9	10.9	10.9	81.870999999999995	753	753;753;718;455;194;571;571;613;288;375;20;88;93;96;156;156	0	36.203000000000003	284650	261130	242210	220820	225630	280450	279030	287160	248500	257960	266840	246060	248290	227140	232180	283420	279690	290000	245320	252020	8	8	8	8	8	8	8
Q96PV6;A0A024R4R9;A0A0G2JNN3;C9JMY0;A0A087WUE4;E7EWC7	Q96PV6;A0A024R4R9;A0A0G2JNN3;C9JMY0;A0A087WUE4	8;8;6;6;6;2	8;8;6;6;6;2	8;8;6;6;6;2	Leukocyte receptor cluster member 8	LENG8	sp|Q96PV6|LENG8_HUMAN Leukocyte receptor cluster member 8 OS=Homo sapiens OX=9606 GN=LENG8 PE=1 SV=3;tr|A0A024R4R9|A0A024R4R9_HUMAN Leukocyte receptor cluster (LRC) member 8, isoform CRA_a OS=Homo sapiens OX=9606 GN=LENG8 PE=4 SV=1;tr|A0A0G2JNN3|A0A0G2JNN3	6	8	8	8	8	8	8	13	13	13	88.156000000000006	800	800;800;726;837;874;300	0	27.062000000000001	391930	407530	367960	349870	373700	418600	417970	411340	373510	347790	367660	384060	374840	359090	381390	423560	420930	415660	368670	340770	7	7	7	7	7	7	7
O43633;A0A024R4S0;M0R1T5;M0R1L7;M0QXX8	O43633;A0A024R4S0;M0R1T5;M0R1L7	6;6;5;4;1	6;6;5;4;1	6;6;5;4;1	Charged multivesicular body protein 2a	CHMP2A	sp|O43633|CHM2A_HUMAN Charged multivesicular body protein 2a OS=Homo sapiens OX=9606 GN=CHMP2A PE=1 SV=1;tr|A0A024R4S0|A0A024R4S0_HUMAN Chromatin modifying protein 2A, isoform CRA_b OS=Homo sapiens OX=9606 GN=CHMP2A PE=3 SV=1;tr|M0R1T5|M0R1T5_HUMAN Charged	5	6	6	6	6	6	6	24.3	24.3	24.3	25.103999999999999	222	222;222;227;159;55	0	28.366	927850	833690	811840	688970	836420	787450	779480	768640	848200	792090	869970	785370	831530	708670	848910	799350	797240	780830	829800	769180	11	10	11	11	10	10	11
Q9Y6I3;B4DU91;A0A024R4S1	Q9Y6I3;B4DU91;A0A024R4S1	4;4;4	4;4;4	3;3;3	Epsin-1	EPN1	sp|Q9Y6I3|EPN1_HUMAN Epsin-1 OS=Homo sapiens OX=9606 GN=EPN1 PE=1 SV=2;tr|B4DU91|B4DU91_HUMAN cDNA FLJ55368, highly similar to Epsin-1 OS=Homo sapiens OX=9606 PE=2 SV=1;tr|A0A024R4S1|A0A024R4S1_HUMAN Epsin 1, isoform CRA_a OS=Homo sapiens OX=9606 GN=EPN1 P	3	4	4	3	4	4	3	10.9	10.9	9.6999999999999993	60.292999999999999	576	576;536;576	0	30.882999999999999	253960	281910	230240	202910	207990	251070	200210	227480	203160	197650	238180	265240	234780	211420	213020	253120	203950	230910	199300	193410	4	3	4	3	4	4	4
P61081;A0A024R4T4;M0QX69;M0QYI6	P61081;A0A024R4T4	9;9;4;2	9;9;4;2	9;9;4;2	NEDD8-conjugating enzyme Ubc12	UBE2M	sp|P61081|UBC12_HUMAN NEDD8-conjugating enzyme Ubc12 OS=Homo sapiens OX=9606 GN=UBE2M PE=1 SV=1;tr|A0A024R4T4|A0A024R4T4_HUMAN Epididymis secretory sperm binding protein OS=Homo sapiens OX=9606 GN=UBE2M PE=2 SV=1	4	9	9	9	9	9	9	42.1	42.1	42.1	20.9	183	183;183;69;114	0	27.814	3915500	3373500	3143800	3302200	3245000	3414200	3538200	3511900	3762300	3486200	3669100	3183800	3242300	3349400	3306400	3489200	3586300	3554700	3684200	3390600	24	25	24	25	24	24	24
Q14166;A0A024R4U3;Q9BR23;V9GY16	Q14166;A0A024R4U3	16;16;3;1	16;16;3;1	16;16;3;1	Tubulin--tyrosine ligase-like protein 12	TTLL12	sp|Q14166|TTL12_HUMAN Tubulin--tyrosine ligase-like protein 12 OS=Homo sapiens OX=9606 GN=TTLL12 PE=1 SV=2;tr|A0A024R4U3|A0A024R4U3_HUMAN Tubulin tyrosine ligase-like family, member 12, isoform CRA_a OS=Homo sapiens OX=9606 GN=TTLL12 PE=4 SV=1	4	16	16	16	16	16	16	30.4	30.4	30.4	74.403000000000006	644	644;644;210;65	0	67.986000000000004	4007200	3447600	3358400	3777800	3512100	3240000	3397100	3666200	3438400	3679000	3756100	3258200	3452100	3794200	3565000	3359000	3459300	3695600	3374200	3576600	37	36	36	38	37	36	37
O95696;Q9Y4Q3;B4DZ41;B7Z926;A0A024R4W4;Q86X06;A0A024R4V5;B4DZC2;Q5CZ83;Q659H0;Q59G93;J3KQ61;B4E3L9	O95696;Q9Y4Q3;B4DZ41;B7Z926;A0A024R4W4;Q86X06;A0A024R4V5;B4DZC2;Q5CZ83	5;5;5;5;5;5;5;4;3;1;1;1;1	5;5;5;5;5;5;5;4;3;1;1;1;1	5;5;5;5;5;5;5;4;3;1;1;1;1	Bromodomain-containing protein 1	BRD1;DKFZp434B094;DKFZp686F0325	sp|O95696|BRD1_HUMAN Bromodomain-containing protein 1 OS=Homo sapiens OX=9606 GN=BRD1 PE=1 SV=1;tr|Q9Y4Q3|Q9Y4Q3_HUMAN Uncharacterized protein DKFZp434B094 (Fragment) OS=Homo sapiens OX=9606 GN=DKFZp434B094 PE=2 SV=1;tr|B4DZ41|B4DZ41_HUMAN cDNA FLJ51158, h	13	5	5	5	5	5	5	5.8	5.8	5.8	119.52	1058	1058;715;746;784;1058;1189;1189;649;237;43;471;509;995	0	7.3497000000000003	23519	19514	20443	17200	21552	16884	17995	17755	18733	20386	22050	18395	20787	17563	21794	17339	18500	18027	18360	19712	5	5	4	5	5	5	5
Q5R3I4;B4DUE0;A0A024R4V7;H7C089;A9UJP8	Q5R3I4;B4DUE0;A0A024R4V7;H7C089	4;4;4;3;1	4;4;4;3;1	4;4;4;3;1	Tetratricopeptide repeat protein 38	TTC38;FLJ20699	sp|Q5R3I4|TTC38_HUMAN Tetratricopeptide repeat protein 38 OS=Homo sapiens OX=9606 GN=TTC38 PE=1 SV=1;tr|B4DUE0|B4DUE0_HUMAN Tetratricopeptide repeat protein 38 OS=Homo sapiens OX=9606 PE=2 SV=1;tr|A0A024R4V7|A0A024R4V7_HUMAN Tetratricopeptide repeat protei	5	4	4	4	4	4	4	10.9	10.9	10.9	52.786999999999999	469	469;411;453;119;263	0	20.672000000000001	162030	143520	148100	158510	123690	111710	106310	114860	108960	111360	151970	135650	150790	158760	127040	117010	108960	116190	106870	108420	4	4	4	4	4	3	3
O75170;A0A024R4W0;T1ECW5;B3KMU0;A0A0A0MSJ8;B3KMJ7	O75170;A0A024R4W0;T1ECW5;B3KMU0;A0A0A0MSJ8;B3KMJ7	6;6;6;4;4;4	6;6;6;4;4;4	6;6;6;4;4;4	Serine/threonine-protein phosphatase 6 regulatory subunit 2	PPP6R2;SAPS2	sp|O75170|PP6R2_HUMAN Serine/threonine-protein phosphatase 6 regulatory subunit 2 OS=Homo sapiens OX=9606 GN=PPP6R2 PE=1 SV=2;tr|A0A024R4W0|A0A024R4W0_HUMAN SAPS domain family, member 2, isoform CRA_a OS=Homo sapiens OX=9606 GN=SAPS2 PE=3 SV=1;tr|T1ECW5|T1	6	6	6	6	6	6	6	8.4	8.4	8.4	104.94	966	966;673;685;492;562;610	0	28.126999999999999	420980	408790	330840	376300	385850	274460	299190	317430	301280	285810	394440	385540	342440	381610	387450	287820	308760	318790	295720	279200	4	4	4	4	4	4	4
P00387;A0A024R4X0;Q6ZVI6;B1AHF3;Q6TGM5	P00387;A0A024R4X0;Q6ZVI6;B1AHF3	11;11;8;7;2	11;11;8;7;2	11;11;8;7;2	NADH-cytochrome b5 reductase 3;NADH-cytochrome b5 reductase 3 membrane-bound form;NADH-cytochrome b5 reductase 3 soluble form;NADH-cytochrome b5 reductase	CYB5R3	sp|P00387|NB5R3_HUMAN NADH-cytochrome b5 reductase 3 OS=Homo sapiens OX=9606 GN=CYB5R3 PE=1 SV=3;tr|A0A024R4X0|A0A024R4X0_HUMAN NADH-cytochrome b5 reductase OS=Homo sapiens OX=9606 GN=CYB5R3 PE=3 SV=1;tr|Q6ZVI6|Q6ZVI6_HUMAN NADH-cytochrome b5 reductase OS=	5	11	11	11	11	11	11	35.9	35.9	35.9	34.234000000000002	301	301;291;257;147;60	0	38.777999999999999	3385600	3231000	3185600	3181900	2819800	4089400	3757100	3826600	3891100	3879400	3176000	3049500	3238800	3238100	2918100	4123200	3771000	3894000	3814600	3769700	26	26	26	27	27	27	26
Q9UKX7;A0A024R4X7;B4E2D3;B0QY21	Q9UKX7;A0A024R4X7;B4E2D3	12;12;7;4	12;12;7;4	12;12;7;4	Nuclear pore complex protein Nup50	NUP50;hCG_1989366	sp|Q9UKX7|NUP50_HUMAN Nuclear pore complex protein Nup50 OS=Homo sapiens OX=9606 GN=NUP50 PE=1 SV=2;tr|A0A024R4X7|A0A024R4X7_HUMAN HCG1989366, isoform CRA_a OS=Homo sapiens OX=9606 GN=hCG_1989366 PE=4 SV=1;tr|B4E2D3|B4E2D3_HUMAN cDNA FLJ54237, highly simil	4	12	12	12	12	12	12	31.8	31.8	31.8	50.143999999999998	468	468;468;218;178	0	36.037999999999997	2766100	2385300	2412700	2238600	2354000	2091800	2218800	2194400	2001200	2103600	2593500	2250100	2469900	2273900	2397900	2151100	2255100	2217000	1974300	2049100	16	16	16	16	16	16	16
Q96JP5;A0A0A6YYC7;A0A024R4Z4;A0A024R4Z1;H3BTR0;B4DIN6;A0A024R557	Q96JP5;A0A0A6YYC7;A0A024R4Z4;A0A024R4Z1	6;6;6;6;2;1;1	6;6;6;6;2;1;1	6;6;6;6;2;1;1	E3 ubiquitin-protein ligase ZFP91	ZFP91;ZFP91-CNTF;hCG_2042749	sp|Q96JP5|ZFP91_HUMAN E3 ubiquitin-protein ligase ZFP91 OS=Homo sapiens OX=9606 GN=ZFP91 PE=1 SV=1;tr|A0A0A6YYC7|A0A0A6YYC7_HUMAN HCG2042749, isoform CRA_d OS=Homo sapiens OX=9606 GN=ZFP91-CNTF PE=4 SV=1;tr|A0A024R4Z4|A0A024R4Z4_HUMAN HCG2039447, isoform C	7	6	6	6	6	6	6	16	16	16	63.444000000000003	570	570;529;569;570;354;179;354	0	35.43	73697	63013	43315	69574	66802	48272	63468	61890	60069	52437	68942	59558	46342	69674	66515	50940	64566	61802	59036	51141	7	6	7	6	7	6	7
Q96PZ2;A0A6Q8PF34;A0A024R4Z3;E9PNQ0;A0A6Q8PHI8;E9PR18	Q96PZ2;A0A6Q8PF34;A0A024R4Z3	3;3;3;1;1;1	3;3;3;1;1;1	3;3;3;1;1;1	Protein FAM111A	FAM111A	sp|Q96PZ2|F111A_HUMAN Serine protease FAM111A OS=Homo sapiens OX=9606 GN=FAM111A PE=1 SV=2;tr|A0A6Q8PF34|A0A6Q8PF34_HUMAN Protein FAM111A (Fragment) OS=Homo sapiens OX=9606 GN=FAM111A PE=4 SV=1;tr|A0A024R4Z3|A0A024R4Z3_HUMAN Family with sequence similarity	6	3	3	3	3	3	3	8	8	8	70.194999999999993	611	611;317;611;96;105;183	0	16.718	13485	13955	13572	10615	10680	12770	12831	10758	11305	13636	12657	13137	13716	11003	11110	12900	12874	11086	11167	13140	1	1	1	1	1	1	1
Q08945;A0A024R4Z6;E9PMD4;A0A0U1RRK2;Q59GH7;E9PPZ7	Q08945;A0A024R4Z6	24;24;8;3;3;1	24;24;8;3;3;1	24;24;8;3;3;1	FACT complex subunit SSRP1	SSRP1	sp|Q08945|SSRP1_HUMAN FACT complex subunit SSRP1 OS=Homo sapiens OX=9606 GN=SSRP1 PE=1 SV=1;tr|A0A024R4Z6|A0A024R4Z6_HUMAN FACT complex subunit SSRP1 OS=Homo sapiens OX=9606 GN=SSRP1 PE=3 SV=1	6	24	24	24	24	24	24	38.1	38.1	38.1	81.073999999999998	709	709;709;173;225;547;89	0	108.48	9350800	8302400	8085400	7893500	7951400	9347400	8852100	9287400	7877500	8871500	8766700	7832900	8283700	8040200	8129600	9473300	8915800	9407300	7777000	8642800	55	56	57	56	55	56	57
P02794;Q6NZ44;B3KXC3;A0A024R525;Q6NS36;G3V1D1;G3V192;E9PRK8;Q8TD27;E9PQR3;E9PPQ4;E9PKM5;E9PK45;E9PKY7;D3DPG2;A9JQE1	P02794;Q6NZ44;B3KXC3;A0A024R525;Q6NS36;G3V1D1;G3V192	9;9;9;9;8;7;7;3;3;2;2;2;2;2;1;1	9;9;9;9;8;7;7;3;3;2;2;2;2;2;1;1	9;9;9;9;8;7;7;3;3;2;2;2;2;2;1;1	Ferritin heavy chain;Ferritin heavy chain, N-terminally processed;Ferritin	FTH1	sp|P02794|FRIH_HUMAN Ferritin heavy chain OS=Homo sapiens OX=9606 GN=FTH1 PE=1 SV=2;tr|Q6NZ44|Q6NZ44_HUMAN Ferritin OS=Homo sapiens OX=9606 GN=FTH1 PE=1 SV=1;tr|B3KXC3|B3KXC3_HUMAN Ferritin OS=Homo sapiens OX=9606 PE=2 SV=1;tr|A0A024R525|A0A024R525_HUMAN F	16	9	9	9	9	9	9	49.2	49.2	49.2	21.225000000000001	183	183;183;183;183;232;113;153;95;165;50;58;81;102;114;32;49	0	27.297000000000001	3625500	3123600	2975300	3232800	2985200	5216200	5378100	5795400	4429000	5603500	3397800	2949900	3061800	3295000	3100100	5236400	5306000	5840900	4390100	5456100	22	22	22	22	23	23	23
A0A024R529;Q3LXA3;A0A140VJH7;H0YCY6;Q9UFX5;I3L252;A0AUP5;E9PJG8	A0A024R529;Q3LXA3;A0A140VJH7;H0YCY6;Q9UFX5	18;17;17;13;9;8;5;2	18;17;17;13;9;8;5;2	18;17;17;13;9;8;5;2	Bifunctional ATP-dependent dihydroxyacetone kinase/FAD-AMP lyase (cyclizing);ATP-dependent dihydroxyacetone kinase;FAD-AMP lyase (cyclizing)	DAK;TKFC;DKFZp586B1621	tr|A0A024R529|A0A024R529_HUMAN ATP-dependent dihydroxyacetone kinase OS=Homo sapiens OX=9606 GN=DAK PE=4 SV=1;sp|Q3LXA3|TKFC_HUMAN Triokinase/FMN cyclase OS=Homo sapiens OX=9606 GN=TKFC PE=1 SV=2;tr|A0A140VJH7|A0A140VJH7_HUMAN ATP-dependent dihydroxyaceton	8	18	18	18	18	18	18	38.1	38.1	38.1	58.976999999999997	575	575;575;575;533;165;219;238;162	0	88.194000000000003	6403600	6071500	5609500	5351600	5398600	5174100	5214000	5497500	5100200	5316200	6004200	5723400	5739500	5463400	5507100	5312400	5304400	5552200	5012600	5176400	43	43	42	43	43	43	43
O94776;A0A024R534	O94776;A0A024R534	27;27	27;27	22;22	Metastasis-associated protein MTA2	MTA2	sp|O94776|MTA2_HUMAN Metastasis-associated protein MTA2 OS=Homo sapiens OX=9606 GN=MTA2 PE=1 SV=1;tr|A0A024R534|A0A024R534_HUMAN Metastasis associated 1 family, member 2, isoform CRA_a OS=Homo sapiens OX=9606 GN=MTA2 PE=4 SV=1	2	27	27	22	27	27	22	36.200000000000003	36.200000000000003	30.2	75.022000000000006	668	668;668	0	100.08	3360200	3011100	2892100	2639400	2660100	2449700	2353800	2379900	2317200	2310800	3150200	2838400	2961500	2694200	2716000	2514800	2407100	2414300	2276700	2249600	37	37	37	38	37	38	37
Q04323;E9PJ81;A0A024R598;A0A024R539;B4E0P8;E9PRQ7;A0A087WTZ5;Q05BV2;B4DNC6;E9PS08;B4DU88	Q04323;E9PJ81;A0A024R598;A0A024R539;B4E0P8;E9PRQ7;A0A087WTZ5;Q05BV2;B4DNC6	13;13;13;13;12;12;11;7;7;5;1	13;13;13;13;12;12;11;7;7;5;1	13;13;13;13;12;12;11;7;7;5;1	UBX domain-containing protein 1	UBXN1;LOC51035	sp|Q04323|UBXN1_HUMAN UBX domain-containing protein 1 OS=Homo sapiens OX=9606 GN=UBXN1 PE=1 SV=2;tr|E9PJ81|E9PJ81_HUMAN UBX domain-containing protein 1 (Fragment) OS=Homo sapiens OX=9606 GN=UBXN1 PE=1 SV=1;tr|A0A024R598|A0A024R598_HUMAN Uncharacterized pro	11	13	13	13	13	13	13	42.8	42.8	42.8	33.325000000000003	297	297;290;297;312;200;293;238;146;181;100;136	0	64.84	1616800	1499300	1435900	1311900	1347000	1308800	1244500	1278800	1276900	1179700	1516000	1413200	1467200	1340400	1374700	1337600	1270800	1295200	1252400	1150800	29	29	29	28	29	30	28
Q9C0C2;A0A024R542;B3KXS7;A0A2R8Y5C4;Q86TK2;E9PKK0;E9PKE7	Q9C0C2;A0A024R542;B3KXS7	51;51;35;14;6;4;2	51;51;35;14;6;4;2	51;51;35;14;6;4;2	182 kDa tankyrase-1-binding protein	TNKS1BP1	sp|Q9C0C2|TB182_HUMAN 182 kDa tankyrase-1-binding protein OS=Homo sapiens OX=9606 GN=TNKS1BP1 PE=1 SV=4;tr|A0A024R542|A0A024R542_HUMAN Tankyrase 1 binding protein 1, 182kDa, isoform CRA_a OS=Homo sapiens OX=9606 GN=TNKS1BP1 PE=2 SV=1;tr|B3KXS7|B3KXS7_HUMAN	7	51	51	51	51	51	51	40	40	40	181.79	1729	1729;1729;1075;283;311;243;143	0	289.12	4781900	4176300	4028900	4027900	3935200	3698400	3615400	3755200	3534800	3823200	4482500	3940700	4135800	4082700	4006000	3805400	3688500	3806000	3474200	3714500	76	76	76	76	76	76	76
Q9C0B5;A0A024R546;H0YEF4	Q9C0B5;A0A024R546;H0YEF4	4;4;3	4;4;3	4;4;3	Palmitoyltransferase ZDHHC5;Palmitoyltransferase	ZDHHC5	sp|Q9C0B5|ZDHC5_HUMAN Palmitoyltransferase ZDHHC5 OS=Homo sapiens OX=9606 GN=ZDHHC5 PE=1 SV=2;tr|A0A024R546|A0A024R546_HUMAN Palmitoyltransferase OS=Homo sapiens OX=9606 GN=ZDHHC5 PE=3 SV=1;tr|H0YEF4|H0YEF4_HUMAN Palmitoyltransferase ZDHHC5 (Fragment) OS=H	3	4	4	4	4	4	4	7.1	7.1	7.1	77.543999999999997	715	715;715;300	0	15.196999999999999	67091	50636	55721	57612	51577	56837	48812	56816	35971	44366	62883	47854	57226	57844	52720	58102	49350	57265	35880	43649	3	2	3	3	3	3	3
Q92934;B4DZQ9;A0A024R562;F5GYS3;A8MXU7;F5H1R6	Q92934;B4DZQ9;A0A024R562;F5GYS3;A8MXU7	3;3;3;2;2;1	3;3;3;2;2;1	3;3;3;2;2;1	Bcl2-associated agonist of cell death	BAD	sp|Q92934|BAD_HUMAN Bcl2-associated agonist of cell death OS=Homo sapiens OX=9606 GN=BAD PE=1 SV=3;tr|B4DZQ9|B4DZQ9_HUMAN cDNA FLJ61193, highly similar to Bcl2 antagonist of cell death OS=Homo sapiens OX=9606 PE=2 SV=1;tr|A0A024R562|A0A024R562_HUMAN BCL2-a	6	3	3	3	3	3	3	26.8	26.8	26.8	18.391999999999999	168	168;149;168;157;163;64	0	22.744	17481	19451	19129	15617	13405	16729	12061	13428	12231	7872	16419	18319	19203	15985	13863	16910	12333	13630	11933	7882.8	3	3	3	2	2	2	3
Q9Y5Q0;B7Z345;E9PS00;A0A024R564	Q9Y5Q0;B7Z345;E9PS00;A0A024R564	2;2;2;2	2;2;2;2	2;2;2;2	Fatty acid desaturase 3	FADS3	sp|Q9Y5Q0|FADS3_HUMAN Fatty acid desaturase 3 OS=Homo sapiens OX=9606 GN=FADS3 PE=1 SV=1;tr|B7Z345|B7Z345_HUMAN cDNA FLJ61272, highly similar to Homo sapiens fatty acid desaturase 3 (FADS3), mRNA OS=Homo sapiens OX=9606 PE=2 SV=1;tr|E9PS00|E9PS00_HUMAN Fat	4	2	2	2	2	2	2	6.3	6.3	6.3	51.143999999999998	445	445;385;417;445	2.9564000000000001E-3	2.1768000000000001	40006	30974	28048	41276	38523	31522	37047	41596	44737	49008	37459	29354	29411	40948	38557	33178	37961	41861	43588	47345	1	1	1	1	1	1	1
Q9UI30;A0A024R565;F5GX77;F5GYQ2	Q9UI30;A0A024R565;F5GX77;F5GYQ2	4;4;3;2	4;4;3;2	4;4;3;2	Multifunctional methyltransferase subunit TRM112-like protein	TRMT112;HSPC152	sp|Q9UI30|TR112_HUMAN Multifunctional methyltransferase subunit TRM112-like protein OS=Homo sapiens OX=9606 GN=TRMT112 PE=1 SV=1;tr|A0A024R565|A0A024R565_HUMAN Multifunctional methyltransferase subunit TRM112-like protein OS=Homo sapiens OX=9606 GN=HSPC152	4	4	4	4	4	4	4	38.4	38.4	38.4	14.199	125	125;125;106;81	0	15.327999999999999	2244000	1942500	1847400	1927900	1844600	1552800	1621300	1696300	1580200	1608800	2103200	1833500	1900300	1947000	1873300	1614200	1658100	1710100	1553300	1567800	13	12	12	11	11	10	10
A0A024R566;Q15637;A0A024R588;B4DJU4;A0A024R5D9;A0A024R572;B4DSE4;B4DX42;Q14820;F8WEV5;C9J792	A0A024R566;Q15637;A0A024R588;B4DJU4;A0A024R5D9;A0A024R572;B4DSE4	11;10;10;10;10;10;7;5;3;3;2	11;10;10;10;10;10;7;5;3;3;2	9;9;9;9;9;9;6;4;3;3;2	Splicing factor 1	SF1	tr|A0A024R566|A0A024R566_HUMAN Splicing factor 1, isoform CRA_a OS=Homo sapiens OX=9606 GN=SF1 PE=3 SV=1;sp|Q15637|SF01_HUMAN Splicing factor 1 OS=Homo sapiens OX=9606 GN=SF1 PE=1 SV=4;tr|A0A024R588|A0A024R588_HUMAN Splicing factor 1, isoform CRA_d OS=Homo	11	11	11	9	11	11	9	26.8	26.8	22.2	61.887999999999998	571	571;639;548;630;638;639;452;433;80;110;62	0	37.899000000000001	4316600	4065600	3831200	3623100	3659100	3305600	3223800	3193900	2953300	3046800	4047700	3833000	3915600	3692800	3726600	3396100	3290900	3239600	2911500	2968400	47	46	46	47	46	47	46
Q12851;A0A024R567;B4DPK7;C9JCU6;F2Z2B3;F8WCP4;B4E2Z1	Q12851;A0A024R567;B4DPK7;C9JCU6	5;5;4;3;1;1;1	5;5;4;3;1;1;1	5;5;4;3;1;1;1	Mitogen-activated protein kinase kinase kinase kinase 2;Mitogen-activated protein kinase kinase kinase kinase	MAP4K2	sp|Q12851|M4K2_HUMAN Mitogen-activated protein kinase kinase kinase kinase 2 OS=Homo sapiens OX=9606 GN=MAP4K2 PE=1 SV=2;tr|A0A024R567|A0A024R567_HUMAN Non-specific serine/threonine protein kinase OS=Homo sapiens OX=9606 GN=MAP4K2 PE=3 SV=1;tr|B4DPK7|B4DPK	7	5	5	5	5	5	5	8.3000000000000007	8.3000000000000007	8.3000000000000007	91.555000000000007	820	820;820;595;307;57;58;159	0	28.539000000000001	232250	198330	202660	183950	193370	187990	186430	189920	197270	198770	217760	187070	207400	187250	197360	192220	190150	192680	193210	192900	8	8	8	8	8	8	8
Q7L266;A0A024R573;Q9BRH2;B3KR33;B4DLU4;A0A087WZI5;A0A087WUG3	Q7L266;A0A024R573;Q9BRH2;B3KR33	4;4;3;3;1;1;1	4;4;3;3;1;1;1	4;4;3;3;1;1;1	Isoaspartyl peptidase/L-asparaginase;Isoaspartyl peptidase/L-asparaginase alpha chain;Isoaspartyl peptidase/L-asparaginase beta chain	ASRGL1	sp|Q7L266|ASGL1_HUMAN Isoaspartyl peptidase/L-asparaginase OS=Homo sapiens OX=9606 GN=ASRGL1 PE=1 SV=2;tr|A0A024R573|A0A024R573_HUMAN Asparaginase-like protein 1 OS=Homo sapiens OX=9606 GN=ASRGL1 PE=2 SV=1;tr|Q9BRH2|Q9BRH2_HUMAN Asparaginase-like protein 1	7	4	4	4	4	4	4	19.2	19.2	19.2	32.054000000000002	308	308;308;199;308;121;133;164	0	29.405000000000001	302570	243480	223740	270320	254650	240460	254830	269420	272860	269180	283390	230140	232730	271410	257480	248630	259480	271670	267110	261740	3	3	3	3	3	3	3
O95159;A0A024R576;E9PJX1;E9PJ47;B4DHV1;E9PMQ3;E9PQA5;E9PQ47;E9PNY1	O95159;A0A024R576;E9PJX1;E9PJ47;B4DHV1;E9PMQ3;E9PQA5;E9PQ47;E9PNY1	2;2;1;1;1;1;1;1;1	2;2;1;1;1;1;1;1;1	2;2;1;1;1;1;1;1;1	Zinc finger protein-like 1	ZFPL1	sp|O95159|ZFPL1_HUMAN Zinc finger protein-like 1 OS=Homo sapiens OX=9606 GN=ZFPL1 PE=1 SV=2;tr|A0A024R576|A0A024R576_HUMAN Zinc finger protein-like 1 OS=Homo sapiens OX=9606 GN=ZFPL1 PE=3 SV=1;tr|E9PJX1|E9PJX1_HUMAN Zinc finger protein-like 1 OS=Homo sapie	9	2	2	2	2	2	2	9	9	9	34.113999999999997	310	310;310;65;80;101;109;172;188;207	6.1928999999999999E-4	2.7351000000000001	43270	31627	22777	41850	38805	33878	31169	37017	47158	45927	40458	29970	24731	41561	38348	35288	32579	37610	45603	44288	1	1	1	1	1	1	1
O76062;E9PQZ7;E9PP79;E9PLL1;A0A024R577;E9PK81;H0YDY5;E9PQ50;E9PS18;E9PRQ1;E9PS09;E9PLS9;E9PLI3	O76062;E9PQZ7;E9PP79;E9PLL1;A0A024R577;E9PK81;H0YDY5;E9PQ50;E9PS18;E9PRQ1;E9PS09;E9PLS9;E9PLI3	2;2;2;2;2;1;1;1;1;1;1;1;1	2;2;2;2;2;1;1;1;1;1;1;1;1	2;2;2;2;2;1;1;1;1;1;1;1;1	Delta(14)-sterol reductase	TM7SF2	sp|O76062|ERG24_HUMAN Delta(14)-sterol reductase TM7SF2 OS=Homo sapiens OX=9606 GN=TM7SF2 PE=1 SV=3;tr|E9PQZ7|E9PQZ7_HUMAN Delta(14)-sterol reductase TM7SF2 (Fragment) OS=Homo sapiens OX=9606 GN=TM7SF2 PE=1 SV=8;tr|E9PP79|E9PP79_HUMAN Delta(14)-sterol redu	13	2	2	2	2	2	2	3.6	3.6	3.6	46.405000000000001	418	418;115;135;207;418;89;93;148;219;223;256;271;292	2.8202000000000001E-3	2.2448000000000001	14789	15428	13254	10526	13105	14776	12342	12551	16739	9429.7999999999993	13869	14510	13543	11048	13338	14778	12718	12752	16242	9297.1	1	1	1	1	1	1	1
Q13405;A0A024R578;H0YDP7;Q59GE9;E9PI78;E9PNF1	Q13405;A0A024R578;H0YDP7;Q59GE9	6;6;5;5;1;1	6;6;5;5;1;1	6;6;5;5;1;1	39S ribosomal protein L49, mitochondrial	MRPL49	sp|Q13405|RM49_HUMAN 39S ribosomal protein L49, mitochondrial OS=Homo sapiens OX=9606 GN=MRPL49 PE=1 SV=1;tr|A0A024R578|A0A024R578_HUMAN 39S ribosomal protein L49, mitochondrial OS=Homo sapiens OX=9606 GN=MRPL49 PE=3 SV=1;tr|H0YDP7|H0YDP7_HUMAN 39S ribosom	6	6	6	6	6	6	6	34.9	34.9	34.9	19.198	166	166;166;127;143;99;140	0	17.727	3002700	2456900	2292900	2562100	2398800	2227200	2035800	2434200	1732300	2561800	2812900	2320500	2375400	2581600	2427500	2305400	2078800	2460600	1714100	2485600	21	21	22	21	21	22	21
P07384;A0A024R5A3;A0A024R580;B2RDI5;B4DWH5;B4DS85;E9PLX0;E9PJJ3;E9PLC9;E9PMC6;E9PJA6;E9PSA6;E9PQB3;E9PRM1;E9PL37;E9PIA9	P07384;A0A024R5A3;A0A024R580;B2RDI5;B4DWH5	26;26;26;26;21;7;5;5;5;5;5;5;5;5;3;2	26;26;26;26;21;7;5;5;5;5;5;5;5;5;3;2	26;26;26;26;21;7;5;5;5;5;5;5;5;5;3;2	Calpain-1 catalytic subunit	CAPN1	sp|P07384|CAN1_HUMAN Calpain-1 catalytic subunit OS=Homo sapiens OX=9606 GN=CAPN1 PE=1 SV=1;tr|A0A024R5A3|A0A024R5A3_HUMAN Calcium-activated neutral proteinase 1 OS=Homo sapiens OX=9606 GN=CAPN1 PE=3 SV=1;tr|A0A024R580|A0A024R580_HUMAN Calcium-activated ne	16	26	26	26	26	26	26	36.4	36.4	36.4	81.888999999999996	714	714;710;713;714;660;515;122;135;148;152;161;163;191;201;191;63	0	112.48	7180100	5788700	5603400	6556800	6080800	6989900	7173000	7834000	7277100	7858700	6727200	5473100	5797000	6592600	6191700	7151500	7232700	7900100	7140400	7639900	63	62	62	62	63	63	63
Q92785;A0A024R582;J3KMZ8;E9PN04	Q92785;A0A024R582;J3KMZ8	8;8;8;2	8;8;8;2	8;8;8;2	Zinc finger protein ubi-d4	DPF2	sp|Q92785|REQU_HUMAN Zinc finger protein ubi-d4 OS=Homo sapiens OX=9606 GN=DPF2 PE=1 SV=2;tr|A0A024R582|A0A024R582_HUMAN D4, zinc and double PHD fingers family 2, isoform CRA_a OS=Homo sapiens OX=9606 GN=DPF2 PE=3 SV=1;tr|J3KMZ8|J3KMZ8_HUMAN Zinc finger pr	4	8	8	8	8	8	8	26.6	26.6	26.6	44.155000000000001	391	391;391;405;106	0	44.472000000000001	601220	593750	515620	480840	545300	503330	491860	484640	499060	458280	563630	559210	529020	494750	552260	512760	502900	491560	489640	446670	10	9	9	11	10	9	10
Q9Y6J9;A8K0D4;A0A024R5A7;E9PP94;B4DVM4	Q9Y6J9;A8K0D4;A0A024R5A7	5;5;5;1;1	5;5;5;1;1	5;5;5;1;1	TAF6-like RNA polymerase II p300/CBP-associated factor-associated factor 65 kDa subunit 6L	TAF6L	sp|Q9Y6J9|TAF6L_HUMAN TAF6-like RNA polymerase II p300/CBP-associated factor-associated factor 65 kDa subunit 6L OS=Homo sapiens OX=9606 GN=TAF6L PE=1 SV=1;tr|A8K0D4|A8K0D4_HUMAN cDNA FLJ78693, highly similar to Homo sapiens TAF6-like RNA polymerase II, p3	5	5	5	5	5	5	5	12.1	12.1	12.1	67.813999999999993	622	622;622;622;145;148	0	21.117999999999999	23076	21606	24576	19437	23242	19717	18116	19660	21403	17101	21669	20372	24798	19827	23539	20135	18787	19865	20871	16732	3	2	3	2	2	2	3
Q7KZI7;A9CP04;E9PC69;A8K2S4;E7ETY4;A0A024R5B2;A0A140VJP1;A0A024R555;F5H6N2;F5H4F6;O75271;Q96L34;K7EK17;K7EN95;H0YKJ3;Q6IPE9;K7EKG8;Q8N2N5;H0YNV4	Q7KZI7;A9CP04;E9PC69;A8K2S4;E7ETY4;A0A024R5B2;A0A140VJP1;A0A024R555	11;11;11;11;11;11;10;9;3;3;2;2;1;1;1;1;1;1;1	8;8;8;8;8;8;7;6;2;2;0;0;0;0;0;0;0;0;0	8;8;8;8;8;8;7;6;2;2;0;0;0;0;0;0;0;0;0	Serine/threonine-protein kinase MARK2	MARK2;Par1b	sp|Q7KZI7|MARK2_HUMAN Serine/threonine-protein kinase MARK2 OS=Homo sapiens OX=9606 GN=MARK2 PE=1 SV=2;tr|A9CP04|A9CP04_HUMAN Non-specific serine/threonine protein kinase OS=Homo sapiens OX=9606 GN=Par1b PE=2 SV=1;tr|E9PC69|E9PC69_HUMAN Non-specific serine	19	11	8	8	11	8	8	15.2	9.9	9.9	87.91	788	788;699;778;745;699;691;719;551;111;161;462;752;62;48;129;97;74;426;178	0	18.779	121500	105180	113600	100680	114260	94728	100870	95432	114770	89413	114030	99235	115690	102140	116000	97242	103650	96550	112080	87184	6	5	5	5	5	5	5
Q8TDP1;A0A024R5B3;E9PN81;B4DMW4	Q8TDP1;A0A024R5B3;E9PN81;B4DMW4	4;4;4;3	4;4;4;3	4;4;4;3	Ribonuclease H2 subunit C	RNASEH2C;AYP1	sp|Q8TDP1|RNH2C_HUMAN Ribonuclease H2 subunit C OS=Homo sapiens OX=9606 GN=RNASEH2C PE=1 SV=1;tr|A0A024R5B3|A0A024R5B3_HUMAN AYP1 protein, isoform CRA_b OS=Homo sapiens OX=9606 GN=AYP1 PE=4 SV=1;tr|E9PN81|E9PN81_HUMAN Ribonuclease H2 subunit C OS=Homo sapi	4	4	4	4	4	4	4	38.4	38.4	38.4	17.84	164	164;164;247;134	0	28.997	112680	91473	88382	97613	86544	78727	76306	84267	82953	96952	105570	86419	91266	98124	88006	81913	78294	85493	81156	93743	3	3	3	3	3	3	3
Q8N9N8;E9PLI6;E9PS76;A0A024R5B9;E9PS30;E9PNH5;E9PQD0	Q8N9N8;E9PLI6;E9PS76;A0A024R5B9;E9PS30;E9PNH5	6;6;6;6;3;3;2	6;6;6;6;3;3;2	6;6;6;6;3;3;2	Probable RNA-binding protein EIF1AD	EIF1AD;MGC11102	sp|Q8N9N8|EIF1A_HUMAN Probable RNA-binding protein EIF1AD OS=Homo sapiens OX=9606 GN=EIF1AD PE=1 SV=1;tr|E9PLI6|E9PLI6_HUMAN Eukaryotic translation initiation factor 1A domain-containing protein (Fragment) OS=Homo sapiens OX=9606 GN=EIF1AD PE=1 SV=1;tr|E9P	7	6	6	6	6	6	6	42.4	42.4	42.4	19.053000000000001	165	165;113;114;165;78;113;64	0	18.887	559090	437780	487130	438240	434490	273640	268220	279230	237120	281610	524200	413270	498170	441080	441540	289790	280570	282860	234180	273710	10	10	10	9	9	9	9
P11498;A0A024R5C5;A0A494C016;A0A494C101;A0A494C0T2;E9PRE7;A0A494BZT5	P11498;A0A024R5C5	11;11;5;4;4;3;1	11;11;5;4;4;3;1	11;11;5;4;4;3;1	Pyruvate carboxylase, mitochondrial;Pyruvate carboxylase	PC	sp|P11498|PYC_HUMAN Pyruvate carboxylase, mitochondrial OS=Homo sapiens OX=9606 GN=PC PE=1 SV=2;tr|A0A024R5C5|A0A024R5C5_HUMAN Pyruvate carboxylase OS=Homo sapiens OX=9606 GN=PC PE=4 SV=1	7	11	11	11	11	11	11	13.2	13.2	13.2	129.63	1178	1178;1178;631;483;531;489;68	0	33.067999999999998	409280	435890	390760	344860	375680	332210	311500	308800	345100	293340	383990	410470	397290	355050	381970	339810	321030	313830	337370	285850	10	10	10	10	10	10	10
A0A024R5E3;A0A024R5D2;O00255;E7EN32;A0A024R570;A0A5F9ZHS3;Q9UE24;A0A5F9ZI68;E7ENS2;G9G6R5;Q7Z5Y5;Q9GZQ5;C9DZM4	A0A024R5E3;A0A024R5D2;O00255;E7EN32;A0A024R570;A0A5F9ZHS3;Q9UE24	7;7;6;6;6;6;5;2;2;1;1;1;1	7;7;6;6;6;6;5;2;2;1;1;1;1	7;7;6;6;6;6;5;2;2;1;1;1;1	Menin	MEN1	tr|A0A024R5E3|A0A024R5E3_HUMAN Menin OS=Homo sapiens OX=9606 GN=MEN1 PE=4 SV=1;tr|A0A024R5D2|A0A024R5D2_HUMAN Menin OS=Homo sapiens OX=9606 GN=MEN1 PE=4 SV=1;sp|O00255|MEN1_HUMAN Menin OS=Homo sapiens OX=9606 GN=MEN1 PE=1 SV=4;tr|E7EN32|E7EN32_HUMAN Menin	13	7	7	7	7	7	7	17	17	17	67.465999999999994	610	610;615;615;555;575;652;341;259;261;66;112;146;153	0	20.818999999999999	39428	43313	40327	33614	31492	31591	30513	30690	39126	35084	37012	40780	40640	34650	32595	32438	31187	31254	38039	33931	4	3	3	3	3	3	2
Q96FF9;B5MBX0;A0A024R5D6	Q96FF9;B5MBX0;A0A024R5D6	2;2;2	2;2;2	2;2;2	Sororin	CDCA5	sp|Q96FF9|CDCA5_HUMAN Sororin OS=Homo sapiens OX=9606 GN=CDCA5 PE=1 SV=1;tr|B5MBX0|B5MBX0_HUMAN Sororin OS=Homo sapiens OX=9606 GN=CDCA5 PE=1 SV=1;tr|A0A024R5D6|A0A024R5D6_HUMAN Cell division cycle associated 5, isoform CRA_a OS=Homo sapiens OX=9606 GN=CDC	3	2	2	2	2	2	2	8.6999999999999993	8.6999999999999993	8.6999999999999993	27.6	252	252;307;252	0	4.0153999999999996	6038.6	5643.8	6435.8	4678	4494.3999999999996	2129.1999999999998	1614	2363.5	2371.8000000000002	2160.6	5670.5	5316.9	6471.3	4762.5	4624.7	2333.3000000000002	1819.2	2378.8000000000002	2295.6	2109.1	1	1	1	1	1	1	1
P43353;A0A024R5K0;Q59F10;A0A024R5D8;A0A087X2D4;A0A087X192;Q9BUJ8	P43353;A0A024R5K0;Q59F10;A0A024R5D8;A0A087X2D4	3;3;3;3;2;1;1	3;3;3;3;2;1;1	3;3;3;3;2;1;1	Aldehyde dehydrogenase family 3 member B1;Aldehyde dehydrogenase	ALDH3B1	sp|P43353|AL3B1_HUMAN Aldehyde dehydrogenase family 3 member B1 OS=Homo sapiens OX=9606 GN=ALDH3B1 PE=1 SV=1;tr|A0A024R5K0|A0A024R5K0_HUMAN Aldehyde dehydrogenase OS=Homo sapiens OX=9606 GN=ALDH3B1 PE=3 SV=1;tr|Q59F10|Q59F10_HUMAN Aldehyde dehydrogenase 3B	7	3	3	3	3	3	3	8.5	8.5	8.5	51.838999999999999	468	468;431;447;468;351;211;230	0	7.4588000000000001	29849	27267	26512	26348	30286	31537	29907	32971	33696	37403	27990	25730	27166	26812	30607	32037	30527	33473	32918	36184	4	4	4	4	4	4	4
Q13488;A0A024R5E5;Q6QBN8;E9PMC5;E9PM12;Q64F87;E9PNA6	Q13488;A0A024R5E5	3;3;1;1;1;1;1	3;3;1;1;1;1;1	3;3;1;1;1;1;1	V-type proton ATPase 116 kDa subunit a isoform 3;V-type proton ATPase subunit a	TCIRG1	sp|Q13488|VPP3_HUMAN V-type proton ATPase 116 kDa subunit a3 OS=Homo sapiens OX=9606 GN=TCIRG1 PE=1 SV=3;tr|A0A024R5E5|A0A024R5E5_HUMAN V-type proton ATPase subunit a OS=Homo sapiens OX=9606 GN=TCIRG1 PE=3 SV=1	7	3	3	3	3	3	3	3.4	3.4	3.4	92.966999999999999	830	830;830;125;174;217;218;299	1.5705999999999999E-4	2.9459	47226	47040	52260	42491	42590	47799	53091	51781	58692	46036	44361	44355	52509	43401	44238	48669	53552	52139	57382	44997	2	2	2	2	2	2	2
Q16584;B2RDI6;A0A024R5E6;E9PID4;B3KQ31;B3KQY4	Q16584;B2RDI6;A0A024R5E6;E9PID4;B3KQ31;B3KQY4	2;2;2;1;1;1	2;2;2;1;1;1	2;2;2;1;1;1	Mitogen-activated protein kinase kinase kinase 11	MAP3K11	sp|Q16584|M3K11_HUMAN Mitogen-activated protein kinase kinase kinase 11 OS=Homo sapiens OX=9606 GN=MAP3K11 PE=1 SV=1;tr|B2RDI6|B2RDI6_HUMAN Mitogen-activated protein kinase kinase kinase OS=Homo sapiens OX=9606 PE=2 SV=1;tr|A0A024R5E6|A0A024R5E6_HUMAN Mito	6	2	2	2	2	2	2	4	4	4	92.686999999999998	847	847;847;847;263;263;336	1.5645000000000001E-4	2.8993000000000002	28415	21201	25525	26310	26400	27842	25519	22515	23552	27591	26647	20070	26093	26314	26814	28274	25917	23232	23210	26618	1	1	1	1	1	1	1
Q5H9R7;E9PKF6;H7BXH2;A0A024R5F3;E9PQP7;B4E0C2;B4DTT7;H0YEN2;B4DYU6;Q7L294;Q9H880;E9PNN8;B4DP39;E9PK08;H0YDW1;E9PJD8;E9PKG4;H0YDK9;Q9NPQ7	Q5H9R7;E9PKF6;H7BXH2;A0A024R5F3;E9PQP7;B4E0C2;B4DTT7;H0YEN2;B4DYU6;Q7L294	20;20;20;20;16;15;14;14;14;11;6;4;3;3;3;1;1;1;1	20;20;20;20;16;15;14;14;14;11;6;4;3;3;3;1;1;1;1	20;20;20;20;16;15;14;14;14;11;6;4;3;3;3;1;1;1;1	Serine/threonine-protein phosphatase 6 regulatory subunit 3	PPP6R3;SAPS3	sp|Q5H9R7|PP6R3_HUMAN Serine/threonine-protein phosphatase 6 regulatory subunit 3 OS=Homo sapiens OX=9606 GN=PPP6R3 PE=1 SV=2;tr|E9PKF6|E9PKF6_HUMAN Serine/threonine-protein phosphatase 6 regulatory subunit 3 OS=Homo sapiens OX=9606 GN=PPP6R3 PE=1 SV=1;tr|	19	20	20	20	20	20	20	30	30	30	97.668000000000006	873	873;838;827;793;641;641;551;580;556;336;201;186;248;140;112;39;75;51;16	0	119.34	2253200	2016400	1808500	1979700	1865400	1960200	1883700	1964900	1914500	2066900	2111400	1903000	1865200	2006300	1896900	2007400	1913900	1994500	1878400	2005300	27	26	27	27	27	26	26
P50416;B2RAQ8;A0A024R5F4;H3BMD2;H3BUJ0;H3BP22;H3BUV7	P50416;B2RAQ8;A0A024R5F4	16;16;16;1;1;1;1	16;16;16;1;1;1;1	16;16;16;1;1;1;1	Carnitine O-palmitoyltransferase 1, liver isoform	CPT1A	sp|P50416|CPT1A_HUMAN Carnitine O-palmitoyltransferase 1, liver isoform OS=Homo sapiens OX=9606 GN=CPT1A PE=1 SV=2;tr|B2RAQ8|B2RAQ8_HUMAN Carnitine O-palmitoyltransferase OS=Homo sapiens OX=9606 PE=2 SV=1;tr|A0A024R5F4|A0A024R5F4_HUMAN Carnitine O-palmitoy	7	16	16	16	16	16	16	22.6	22.6	22.6	88.367000000000004	773	773;773;773;78;93;117;134	0	55.061999999999998	2470700	2230900	2264500	2131600	2024400	2544300	2280400	2268000	2590200	2358200	2317400	2104800	2306900	2170800	2083100	2571200	2312900	2315600	2529600	2289100	33	32	32	33	32	32	33
Q9UBM7;A0A024R5F7;A0A1Y1B909;A8K0D2;X5DNI9;E9PM00;X5DRD7;A0A0S2Z3S3;X5D9E1;E9PJ54;A0A0S2Z3N8;E9PIP9;E9PQ71;E9PRL8;A0A0S2Z3U5;B4E1K5;A0A1Y1BBN3;H0YE57;A0A1Y1BG54;E9PLZ2	Q9UBM7;A0A024R5F7;A0A1Y1B909;A8K0D2;X5DNI9;E9PM00;X5DRD7;A0A0S2Z3S3;X5D9E1;E9PJ54;A0A0S2Z3N8;E9PIP9;E9PQ71;E9PRL8	8;8;8;8;7;6;6;5;5;5;4;4;4;4;3;3;2;2;2;1	8;8;8;8;7;6;6;5;5;5;4;4;4;4;3;3;2;2;2;1	8;8;8;8;7;6;6;5;5;5;4;4;4;4;3;3;2;2;2;1	7-dehydrocholesterol reductase	DHCR7	sp|Q9UBM7|DHCR7_HUMAN 7-dehydrocholesterol reductase OS=Homo sapiens OX=9606 GN=DHCR7 PE=1 SV=1;tr|A0A024R5F7|A0A024R5F7_HUMAN 7-dehydrocholesterol reductase isoform 1 OS=Homo sapiens OX=9606 GN=DHCR7 PE=2 SV=1;tr|A0A1Y1B909|A0A1Y1B909_HUMAN 7-dehydrochole	20	8	8	8	8	8	8	18.3	18.3	18.3	54.488999999999997	475	475;475;475;475;475;258;335;263;201;164;165;107;105;91;73;280;198;221;198;73	0	40.58	1231100	1391400	1272700	1216900	1115700	1256400	1041500	1015200	1163300	1003100	1155700	1311500	1285400	1244200	1144200	1275800	1066000	1041100	1136900	975780	13	13	13	13	13	13	13
O75531;A0A024R5H0;B2R4V4	O75531;A0A024R5H0;B2R4V4	2;2;1	2;2;1	2;2;1	Barrier-to-autointegration factor;Barrier-to-autointegration factor, N-terminally processed	BANF1	sp|O75531|BAF_HUMAN Barrier-to-autointegration factor OS=Homo sapiens OX=9606 GN=BANF1 PE=1 SV=1;tr|A0A024R5H0|A0A024R5H0_HUMAN Barrier to autointegration factor 1, isoform CRA_a OS=Homo sapiens OX=9606 GN=BANF1 PE=4 SV=1;tr|B2R4V4|B2R4V4_HUMAN cDNA, FLJ92	3	2	2	2	2	2	2	36	36	36	10.058	89	89;89;89	0	23.693000000000001	1833700	1189900	1168600	902520	754610	433810	452570	332340	1426900	868990	1716100	1120100	1224900	925960	786010	472180	506300	356500	1358400	822810	14	12	14	12	10	11	13
Q6VY07;A0A024R5H6;B4DF77;E9PNZ9;E9PPK2;Q9NTH2;E9PSE1;E9PSG7	Q6VY07;A0A024R5H6;B4DF77	12;12;8;4;2;1;1;1	12;12;8;4;2;1;1;1	12;12;8;4;2;1;1;1	Phosphofurin acidic cluster sorting protein 1	PACS1	sp|Q6VY07|PACS1_HUMAN Phosphofurin acidic cluster sorting protein 1 OS=Homo sapiens OX=9606 GN=PACS1 PE=1 SV=2;tr|A0A024R5H6|A0A024R5H6_HUMAN Phosphofurin acidic cluster sorting protein 1, isoform CRA_a OS=Homo sapiens OX=9606 GN=PACS1 PE=3 SV=1;tr|B4DF77|	8	12	12	12	12	12	12	17.5	17.5	17.5	104.9	963	963;963;499;79;166;70;76;91	0	38.862000000000002	665190	605260	589710	608580	580800	411440	409340	441460	417670	441460	623750	571400	603030	612920	587820	433400	425460	446040	409730	429230	14	14	14	14	14	14	14
P20340;Q6FGX3;A0A024R5J5;A0A024R5H8;Q53ET8;B7Z5Z9;F5H3K7;F5GX61	P20340;Q6FGX3;A0A024R5J5;A0A024R5H8;Q53ET8;B7Z5Z9;F5H3K7	10;10;10;10;9;7;5;3	10;10;10;10;9;7;5;3	4;4;4;4;4;2;4;2	Ras-related protein Rab-6A	RAB6A	sp|P20340|RAB6A_HUMAN Ras-related protein Rab-6A OS=Homo sapiens OX=9606 GN=RAB6A PE=1 SV=3;tr|Q6FGX3|Q6FGX3_HUMAN RAB6A protein OS=Homo sapiens OX=9606 GN=RAB6A PE=2 SV=1;tr|A0A024R5J5|A0A024R5J5_HUMAN H.sapiens ras-related Hrab6 protein OS=Homo sapiens O	8	10	10	4	10	10	4	41.8	41.8	16.8	23.593	208	208;208;208;208;208;144;71;87	0	31.667000000000002	5320300	4158100	4284000	4253000	4003300	4116500	4270900	4382500	3652900	4590700	4985600	3926300	4411400	4296800	4101300	4229200	4305900	4435200	3613700	4454700	32	32	32	31	31	32	31
O00562;B2R787;A0A024R5I7;B3KX94;E9PMZ6;E9PMS0;E9PSD1	O00562;B2R787;A0A024R5I7;B3KX94	5;5;5;3;1;1;1	5;5;5;3;1;1;1	5;5;5;3;1;1;1	Membrane-associated phosphatidylinositol transfer protein 1	PITPNM1	sp|O00562|PITM1_HUMAN Membrane-associated phosphatidylinositol transfer protein 1 OS=Homo sapiens OX=9606 GN=PITPNM1 PE=1 SV=4;tr|B2R787|B2R787_HUMAN cDNA, FLJ93330, highly similar to Homo sapiens phosphatidylinositol transfer protein, membrane-associated	7	5	5	5	5	5	5	5.8	5.8	5.8	134.85	1244	1244;1244;1244;526;151;154;163	0	18.175000000000001	87661	77683	76273	72787	77545	85745	74857	89721	91383	79252	82189	73278	78142	74208	78839	87008	76720	90476	89001	77488	5	5	5	5	5	5	5
Q8TE77;A0A024R5J4;A0A087WWG1;E9PIT5;C9JUG3;A0A024R5C3	Q8TE77;A0A024R5J4;A0A087WWG1	7;7;4;3;2;2	7;7;4;3;2;2	7;7;4;3;2;2	Protein phosphatase Slingshot homolog 3	SSH3	sp|Q8TE77|SSH3_HUMAN Protein phosphatase Slingshot homolog 3 OS=Homo sapiens OX=9606 GN=SSH3 PE=1 SV=2;tr|A0A024R5J4|A0A024R5J4_HUMAN Slingshot homolog 3 (Drosophila), isoform CRA_f OS=Homo sapiens OX=9606 GN=SSH3 PE=3 SV=1;tr|A0A087WWG1|A0A087WWG1_HUMAN P	6	7	7	7	7	7	7	16.5	16.5	16.5	72.995000000000005	659	659;659;316;219;394;399	0	31.923999999999999	354670	315150	312640	293200	284180	364280	350710	368690	363210	385200	332560	297250	319510	299360	292870	368780	353150	374000	356010	373850	7	7	7	7	7	7	7
Q9BR76;A0A024R5K1;Q9NSK3;A0A087WW53;F5H390;Q59F81;B4DIU2;F5H0D2;A9Z1Z3;Q2NNQ8	Q9BR76;A0A024R5K1;Q9NSK3	12;12;10;4;4;4;4;2;1;1	12;12;10;4;4;4;4;2;1;1	12;12;10;4;4;4;4;2;1;1	Coronin-1B;Coronin	CORO1B;DKFZp762I166	sp|Q9BR76|COR1B_HUMAN Coronin-1B OS=Homo sapiens OX=9606 GN=CORO1B PE=1 SV=1;tr|A0A024R5K1|A0A024R5K1_HUMAN Coronin OS=Homo sapiens OX=9606 GN=CORO1B PE=3 SV=1;tr|Q9NSK3|Q9NSK3_HUMAN Uncharacterized protein DKFZp762I166 (Fragment) OS=Homo sapiens OX=9606 G	10	12	12	12	12	12	12	20.9	20.9	20.9	54.234000000000002	489	489;489;283;260;282;287;289;139;1794;2055	0	20.407	2436400	2093700	2157100	1982100	2120800	1986500	1968500	1948300	2095600	1991700	2284600	1975200	2206000	2014100	2158500	2031300	2012400	1978200	2052000	1934700	18	18	18	18	18	18	18
O00217;A0A024R5K3;E9PPW7;E9PKH6;Q53G17;E9PN51;F8W9K7;B4DYI3	O00217;A0A024R5K3;E9PPW7;E9PKH6;Q53G17;E9PN51;F8W9K7;B4DYI3	6;6;6;5;5;4;4;4	6;6;6;5;5;4;4;4	6;6;6;5;5;4;4;4	NADH dehydrogenase [ubiquinone] iron-sulfur protein 8, mitochondrial	NDUFS8	sp|O00217|NDUS8_HUMAN NADH dehydrogenase [ubiquinone] iron-sulfur protein 8, mitochondrial OS=Homo sapiens OX=9606 GN=NDUFS8 PE=1 SV=1;tr|A0A024R5K3|A0A024R5K3_HUMAN Complex I-23kD OS=Homo sapiens OX=9606 GN=NDUFS8 PE=3 SV=1;tr|E9PPW7|E9PPW7_HUMAN Complex	8	6	6	6	6	6	6	32.4	32.4	32.4	23.704999999999998	210	210;172;184;138;210;110;124;171	0	15.055999999999999	1206900	1169400	1034100	1135400	1074200	1086500	1074700	1095100	1165300	1077000	1131400	1103600	1061000	1150900	1091700	1114600	1094700	1109300	1140100	1047900	9	10	9	10	10	10	10
O95298;A0A024R5K6;E9PRJ5;E9PM14;A0A087WUM3;E9PQ53	O95298;A0A024R5K6	3;3;1;1;1;1	3;3;1;1;1;1	3;3;1;1;1;1	NADH dehydrogenase [ubiquinone] 1 subunit C2	NDUFC2	sp|O95298|NDUC2_HUMAN NADH dehydrogenase [ubiquinone] 1 subunit C2 OS=Homo sapiens OX=9606 GN=NDUFC2 PE=1 SV=1;tr|A0A024R5K6|A0A024R5K6_HUMAN NADH dehydrogenase [ubiquinone] 1 subunit C2 OS=Homo sapiens OX=9606 GN=NDUFC2 PE=3 SV=1	6	3	3	3	3	3	3	24.4	24.4	24.4	14.186999999999999	119	119;119;71;107;134;114	0	4.2771999999999997	1293000	1139400	1064800	985600	1071900	1060100	992170	1051100	683210	928850	1211800	1073900	1095500	1009200	1089300	1079100	1002900	1062800	684330	908150	3	3	3	3	3	3	3
P50454;A0A024R5K8;A8K259;B4DN87;E9PJH8;E9PPV6;E9PR70;E9PKH2;E9PMI5;E9PK86;E9PNX1;E9PRS3;E9PIG2;E9PQ34;Q9NPA9;E9PLA6;H0YEP8	P50454;A0A024R5K8;A8K259;B4DN87;E9PJH8;E9PPV6;E9PR70;E9PKH2	19;19;17;17;17;14;12;10;9;9;9;7;7;6;5;2;2	19;19;17;17;17;14;12;10;9;9;9;7;7;6;5;2;2	19;19;17;17;17;14;12;10;9;9;9;7;7;6;5;2;2	Serpin H1	SERPINH1	sp|P50454|SERPH_HUMAN Serpin H1 OS=Homo sapiens OX=9606 GN=SERPINH1 PE=1 SV=2;tr|A0A024R5K8|A0A024R5K8_HUMAN Collagen-binding protein OS=Homo sapiens OX=9606 GN=SERPINH1 PE=3 SV=1;tr|A8K259|A8K259_HUMAN Collagen-binding protein OS=Homo sapiens OX=9606 PE=2	17	19	19	19	19	19	19	46.7	46.7	46.7	46.44	418	418;418;418;397;371;324;295;201;249;247;203;166;165;142;172;85;56	0	89.325000000000003	11786000	11419000	10335000	10097000	10206000	13990000	12881000	13157000	12604000	12641000	11051000	10765000	10578000	10369000	10471000	14056000	12935000	13366000	12388000	12312000	61	58	59	61	59	62	60
P42785;A0A024R5L0;B7Z7Q6;E9PQB5;E9PL85;E9PQN3;E9PKN6;E9PIG4;E9PNF7;E9PL49;E9PLY4;E9PNJ1;E9PR42;B3KR26	P42785;A0A024R5L0;B7Z7Q6;E9PQB5;E9PL85;E9PQN3;E9PKN6;E9PIG4;E9PNF7	6;6;5;4;4;4;4;4;3;2;2;2;1;1	6;6;5;4;4;4;4;4;3;2;2;2;1;1	6;6;5;4;4;4;4;4;3;2;2;2;1;1	Lysosomal Pro-X carboxypeptidase	PRCP	sp|P42785|PCP_HUMAN Lysosomal Pro-X carboxypeptidase OS=Homo sapiens OX=9606 GN=PRCP PE=1 SV=1;tr|A0A024R5L0|A0A024R5L0_HUMAN Prolylcarboxypeptidase (Angiotensinase C), isoform CRA_a OS=Homo sapiens OX=9606 GN=PRCP PE=3 SV=1;tr|B7Z7Q6|B7Z7Q6_HUMAN cDNA FLJ	14	6	6	6	6	6	6	12.1	12.1	12.1	55.798999999999999	496	496;496;391;145;147;183;192;233;116;43;99;163;26;128	0	18.638000000000002	802660	707130	727410	721390	647520	808960	730410	781300	720990	804970	752770	667690	741650	730650	666530	821870	737410	794110	708310	781690	9	9	9	9	9	9	9
Q13492;A0A024R5P1;A8K5U9;A0A024R5L7;B5BU72;E9PKP6;H0YCY1;E9PLJ8;E9PI56;E9PK13;A0MWC9;E9PJT1;E5RFC6;E5RK51;O60641;E5RGY9;E5RHK9;E5RFU0;E5RIJ5;E9PDG8;H0UI15	Q13492;A0A024R5P1;A8K5U9;A0A024R5L7;B5BU72	11;11;11;11;11;4;4;4;4;3;2;2;1;1;1;1;1;1;1;1;1	11;11;11;11;11;4;4;4;4;3;2;2;1;1;1;1;1;1;1;1;1	7;7;7;7;7;4;0;4;4;3;0;2;1;1;1;1;1;1;1;1;1	Phosphatidylinositol-binding clathrin assembly protein	PICALM	sp|Q13492|PICAL_HUMAN Phosphatidylinositol-binding clathrin assembly protein OS=Homo sapiens OX=9606 GN=PICALM PE=1 SV=2;tr|A0A024R5P1|A0A024R5P1_HUMAN Phosphatidylinositol binding clathrin assembly protein, isoform CRA_i OS=Homo sapiens OX=9606 GN=PICALM	21	11	11	7	11	11	7	15.8	15.8	10.9	70.754000000000005	652	652;652;652;610;610;148;244;185;147;105;101;48;149;150;907;581;120;116;152;902;905	0	21.86	995410	939620	907380	792220	863660	835230	807370	822080	739240	762520	933580	885350	925520	812550	880960	851170	821310	832480	728810	743850	14	14	14	14	14	14	14
Q9Y365;F5H1Z6;F5H8H3;B3KTJ1;A0A024R5L8;F5GWK5;F5H5A8;H0YGN8;F5H3G8;F5H0V7;H0YH17;H0YGA9;A0A024R5G8;H0YFF3;F5H8G1;F5GY11	Q9Y365;F5H1Z6;F5H8H3;B3KTJ1;A0A024R5L8;F5GWK5;F5H5A8;H0YGN8;F5H3G8;F5H0V7;H0YH17;H0YGA9;A0A024R5G8;H0YFF3;F5H8G1;F5GY11	2;2;2;2;2;1;1;1;1;1;1;1;1;1;1;1	2;2;2;2;2;1;1;1;1;1;1;1;1;1;1;1	2;2;2;2;2;1;1;1;1;1;1;1;1;1;1;1	PCTP-like protein	STARD10	sp|Q9Y365|STA10_HUMAN START domain-containing protein 10 OS=Homo sapiens OX=9606 GN=STARD10 PE=1 SV=2;tr|F5H1Z6|F5H1Z6_HUMAN START domain-containing protein 10 (Fragment) OS=Homo sapiens OX=9606 GN=STARD10 PE=1 SV=1;tr|F5H8H3|F5H8H3_HUMAN START domain-cont	16	2	2	2	2	2	2	8.6	8.6	8.6	33.048000000000002	291	291;252;262;291;291;82;89;121;131;137;142;150;160;169;191;245	0	5.7342000000000004	43112	32469	29815	45308	37086	34116	37493	45199	46122	40767	40363	30794	31250	44837	37337	35858	38342	45143	44907	39820	2	2	2	2	2	2	2
Q15054;Q05BV7;B7ZAQ5;B4DYZ7;A0A024R5M8;Q569I8;E9PM91;E9PNC0;E9PRK3	Q15054;Q05BV7;B7ZAQ5;B4DYZ7;A0A024R5M8;Q569I8;E9PM91;E9PNC0;E9PRK3	4;4;4;4;4;3;2;2;2	4;4;4;4;4;3;2;2;2	4;4;4;4;4;3;2;2;2	DNA polymerase delta subunit 3	POLD3	sp|Q15054|DPOD3_HUMAN DNA polymerase delta subunit 3 OS=Homo sapiens OX=9606 GN=POLD3 PE=1 SV=2;tr|Q05BV7|Q05BV7_HUMAN DNA polymerase delta subunit 3 (Fragment) OS=Homo sapiens OX=9606 GN=POLD3 PE=2 SV=1;tr|B7ZAQ5|B7ZAQ5_HUMAN DNA polymerase delta subunit	9	4	4	4	4	4	4	8.8000000000000007	8.8000000000000007	8.8000000000000007	51.4	466	466;384;466;466;466;267;111;138;169	0	9.8573000000000004	79564	70465	72566	62427	64514	100430	97108	95863	91285	84560	74616	66430	73950	64306	67025	100300	96730	97112	89883	82591	4	5	5	5	5	5	5
Q9BRP4;A0A024R5N4;F5H0C4;F5H3E9;H0YGB1;F5H0F7;F5H103;F5H3I1	Q9BRP4;A0A024R5N4;F5H0C4;F5H3E9;H0YGB1;F5H0F7;F5H103;F5H3I1	2;2;2;1;1;1;1;1	2;2;2;1;1;1;1;1	2;2;2;1;1;1;1;1	Proteasomal ATPase-associated factor 1	PAAF1;WDR71	sp|Q9BRP4|PAAF1_HUMAN Proteasomal ATPase-associated factor 1 OS=Homo sapiens OX=9606 GN=PAAF1 PE=1 SV=2;tr|A0A024R5N4|A0A024R5N4_HUMAN WD repeat domain 71, isoform CRA_a OS=Homo sapiens OX=9606 GN=WDR71 PE=4 SV=1;tr|F5H0C4|F5H0C4_HUMAN Proteasomal ATPase-a	8	2	2	2	2	2	2	4.8	4.8	4.8	42.19	392	392;375;393;100;117;161;237;247	3.1196000000000002E-4	2.8580000000000001	9959.7999999999993	8650.2999999999993	7446	8400.7999999999993	7422.2	9125.2000000000007	6767.2	8342.7999999999993	7317	9017	9329	8163.1	7723	8532.1	7545	9275.2000000000007	6928.7	8515.6	7160.1	8739.5	1	1	1	1	1	1	1
Q13153;A0A024R5P0;B3KNX7;E9PM17;B7Z3K0;A8KAN3;B7Z302;H0YCG5;H0YCM0;E9PRP6;E9PMP2;E9PQW5;E9PKH9	Q13153;A0A024R5P0;B3KNX7;E9PM17;B7Z3K0;A8KAN3;B7Z302	16;16;14;13;13;13;8;6;5;1;1;1;1	11;11;9;8;8;8;4;2;5;1;1;1;1	8;8;6;5;5;5;2;0;5;1;1;1;1	Serine/threonine-protein kinase PAK 1;Non-specific serine/threonine protein kinase	PAK1	sp|Q13153|PAK1_HUMAN Serine/threonine-protein kinase PAK 1 OS=Homo sapiens OX=9606 GN=PAK1 PE=1 SV=2;tr|A0A024R5P0|A0A024R5P0_HUMAN Non-specific serine/threonine protein kinase OS=Homo sapiens OX=9606 GN=PAK1 PE=4 SV=1;tr|B3KNX7|B3KNX7_HUMAN Non-specific s	13	16	11	8	16	11	8	38.200000000000003	25.7	20	60.646000000000001	545	545;545;522;455;455;553;258;244;167;63;89;99;106	0	48.228000000000002	771340	667710	628150	666070	626390	562560	524070	558390	480860	620200	722870	630300	646770	672860	635550	581960	536700	567980	474020	600470	14	14	14	14	14	14	14
Q9NX55;A0A024R5Q1	Q9NX55;A0A024R5Q1	6;6	6;6	5;5	Huntingtin-interacting protein K	HYPK;hCG_2003792	sp|Q9NX55|HYPK_HUMAN Huntingtin-interacting protein K OS=Homo sapiens OX=9606 GN=HYPK PE=1 SV=2;tr|A0A024R5Q1|A0A024R5Q1_HUMAN HCG2003792, isoform CRA_b OS=Homo sapiens OX=9606 GN=hCG_2003792 PE=4 SV=1	2	6	6	5	6	6	5	31.8	31.8	31.8	14.664999999999999	129	129;129	0	48.835999999999999	434340	581550	463390	466380	415330	496730	432960	499040	443460	466880	407870	547700	467190	480330	426440	506260	439310	504940	434960	455270	9	9	9	9	9	9	9
P30520;A0A024R5Q7;B4E1L0;G3V5D8;G3V232;B3KTV4	P30520;A0A024R5Q7;B4E1L0	12;12;11;1;1;1	12;12;11;1;1;1	11;11;10;0;0;0	Adenylosuccinate synthetase isozyme 2	ADSS	sp|P30520|PURA2_HUMAN Adenylosuccinate synthetase isozyme 2 OS=Homo sapiens OX=9606 GN=ADSS2 PE=1 SV=3;tr|A0A024R5Q7|A0A024R5Q7_HUMAN Adenylosuccinate synthetase isozyme 2 OS=Homo sapiens OX=9606 GN=ADSS PE=2 SV=1;tr|B4E1L0|B4E1L0_HUMAN Adenylosuccinate sy	6	12	12	11	12	12	11	30	30	28.5	50.097000000000001	456	456;456;435;63;74;252	0	46.411000000000001	4075800	3462200	3442800	3276800	3161900	2994300	3012900	3003400	2762500	3154400	3820600	3266200	3530700	3325500	3234100	3081400	3061700	3048500	2723300	3060800	33	33	33	33	33	33	33
Q05D32;A0A024R5Q8;H0YNU2;H0YNW9;H0YMH7	Q05D32;A0A024R5Q8;H0YNU2;H0YNW9;H0YMH7	5;5;4;4;4	5;5;4;4;4	5;5;4;4;4	CTD small phosphatase-like protein 2	CTDSPL2	sp|Q05D32|CTSL2_HUMAN CTD small phosphatase-like protein 2 OS=Homo sapiens OX=9606 GN=CTDSPL2 PE=1 SV=2;tr|A0A024R5Q8|A0A024R5Q8_HUMAN CTD (Carboxy-terminal domain, RNA polymerase II, polypeptide A) small phosphatase like 2, isoform CRA_a OS=Homo sapiens O	5	5	5	5	5	5	5	10.5	10.5	10.5	52.997999999999998	466	466;466;92;117;165	0	13.821	397200	342390	316020	338870	270270	273170	248430	235940	244290	181390	372180	323180	325390	342310	277550	281810	253440	239600	240030	178570	4	4	4	4	4	4	3
P40818;A8K8N5;A0A024R5S4;B4DUC6;A0A075B720;Q05CD9;Q05DF5;H0YM47;H0YNL5;H0YKV1;H0YLH2;H0YLS3;H0YM17;B3KRK3	P40818;A8K8N5;A0A024R5S4	18;18;18;8;7;7;7;3;3;3;2;1;1;1	18;18;18;8;7;7;7;3;3;3;2;1;1;1	18;18;18;8;7;7;7;3;3;3;2;1;1;1	Ubiquitin carboxyl-terminal hydrolase 8;Ubiquitin carboxyl-terminal hydrolase	USP8	sp|P40818|UBP8_HUMAN Ubiquitin carboxyl-terminal hydrolase 8 OS=Homo sapiens OX=9606 GN=USP8 PE=1 SV=1;tr|A8K8N5|A8K8N5_HUMAN cDNA FLJ76940, highly similar to Homo sapiens ubiquitin specific peptidase 8 (USP8), mRNA OS=Homo sapiens OX=9606 PE=2 SV=1;tr|A0A	14	18	18	18	18	18	18	15.9	15.9	15.9	127.52	1118	1118;1118;1118;565;480;481;483;125;135;136;96;62;73;285	0	43.381999999999998	842470	746320	701270	685530	682500	639120	650860	661270	578010	618680	789650	703840	720540	697390	695530	656950	660800	668130	570660	603300	16	16	16	16	16	16	16
O75822;A0A024R5S5;H0YLP3;H0YGJ7	O75822;A0A024R5S5	12;12;4;3	12;12;4;3	12;12;4;3	Eukaryotic translation initiation factor 3 subunit J	EIF3J;EIF3S1	sp|O75822|EIF3J_HUMAN Eukaryotic translation initiation factor 3 subunit J OS=Homo sapiens OX=9606 GN=EIF3J PE=1 SV=2;tr|A0A024R5S5|A0A024R5S5_HUMAN Eukaryotic translation initiation factor 3 subunit J OS=Homo sapiens OX=9606 GN=EIF3S1 PE=3 SV=1	4	12	12	12	12	12	12	42.6	42.6	42.6	29.062000000000001	258	258;258;117;106	0	40.997	7213800	6659800	6219000	5631100	6000900	4425100	4271100	4191900	3971700	4138900	6763100	6275300	6371400	5751700	6082100	4590700	4424100	4260100	3912700	4026400	23	23	23	23	23	23	23
A0A024R5S9;P46934;H0Y8X6;H0Y8H4;H0Y9L1;A0A3B3IUC1	A0A024R5S9;P46934;H0Y8X6	6;3;3;1;1;1	5;3;3;0;1;1	5;3;3;0;1;1	E3 ubiquitin-protein ligase NEDD4	NEDD4	tr|A0A024R5S9|A0A024R5S9_HUMAN E3 ubiquitin-protein ligase OS=Homo sapiens OX=9606 GN=NEDD4 PE=4 SV=1;sp|P46934|NEDD4_HUMAN E3 ubiquitin-protein ligase NEDD4 OS=Homo sapiens OX=9606 GN=NEDD4 PE=1 SV=4;tr|H0Y8X6|H0Y8X6_HUMAN HECT-type E3 ubiquitin transfera	6	6	5	5	6	5	5	6.9	5.8	5.8	104.16	900	900;1319;910;35;39;81	0	8.6761999999999997	55624	54347	54615	53026	54224	39755	34940	38962	37351	36018	52198	51289	55442	53571	54769	41405	36620	39460	36568	35142	2	2	2	2	2	2	2
Q99081;B4DGI9;B4DZH5;A0A024R5T1;A0A024R5Z0;F5GY10;B4DH96	Q99081;B4DGI9;B4DZH5;A0A024R5T1;A0A024R5Z0;F5GY10;B4DH96	2;2;2;2;2;1;1	2;2;2;2;2;1;1	2;2;2;2;2;1;1	Transcription factor 12	TCF12	sp|Q99081|HTF4_HUMAN Transcription factor 12 OS=Homo sapiens OX=9606 GN=TCF12 PE=1 SV=1;tr|B4DGI9|B4DGI9_HUMAN Transcription factor 12 (Fragment) OS=Homo sapiens OX=9606 GN=TCF12 PE=1 SV=1;tr|B4DZH5|B4DZH5_HUMAN cDNA FLJ55753, highly similar to Transcripti	7	2	2	2	2	2	2	5.4	5.4	5.4	72.963999999999999	682	682;666;681;682;706;536;536	2.8186000000000001E-3	2.2330000000000001	22369	20585	27789	19940	18981	18725	19954	16159	24223	14521	21034	19403	27681	20211	19899	19140	20355	16467	23597	14186	2	1	2	2	2	2	2
O14672;A0A024R5U5;A0AV88;H0YK87;C9J9B4;H0YNC5	O14672;A0A024R5U5;A0AV88	9;9;5;1;1;1	9;9;5;1;1;1	9;9;5;1;1;1	Disintegrin and metalloproteinase domain-containing protein 10	ADAM10	sp|O14672|ADA10_HUMAN Disintegrin and metalloproteinase domain-containing protein 10 OS=Homo sapiens OX=9606 GN=ADAM10 PE=1 SV=1;tr|A0A024R5U5|A0A024R5U5_HUMAN Disintegrin and metalloproteinase domain-containing protein 10 OS=Homo sapiens OX=9606 GN=ADAM10	6	9	9	9	9	9	9	15.5	15.5	15.5	84.141000000000005	748	748;748;512;115;125;148	0	20.827000000000002	465370	448970	435910	425190	407850	326860	297880	330010	306570	312640	436550	423560	443640	430570	414380	340140	308890	333930	300620	304690	9	9	9	9	9	9	9
Q96QT4;H0YLN8;A0A024R5V1	Q96QT4;H0YLN8;A0A024R5V1	2;2;2	2;2;2	2;2;2	Transient receptor potential cation channel subfamily M member 7	TRPM7	sp|Q96QT4|TRPM7_HUMAN Transient receptor potential cation channel subfamily M member 7 OS=Homo sapiens OX=9606 GN=TRPM7 PE=1 SV=1;tr|H0YLN8|H0YLN8_HUMAN Non-specific serine/threonine protein kinase OS=Homo sapiens OX=9606 GN=TRPM7 PE=1 SV=1;tr|A0A024R5V1|A	3	2	2	2	2	2	2	1.3	1.3	1.3	212.69	1865	1865;1864;1865	0	4.7720000000000002	44123	39359	39828	44113	42391	29747	28932	30229	37139	33401	41380	37208	40717	44124	42682	31314	30380	30707	36106	32345	2	2	2	2	2	2	2
Q8TDJ6;A0A024R5V2;H0YLM8;H0YM41;Q8WTV7	Q8TDJ6;A0A024R5V2;H0YLM8	5;5;5;1;1	5;5;5;1;1	5;5;5;1;1	DmX-like protein 2	DMXL2	sp|Q8TDJ6|DMXL2_HUMAN DmX-like protein 2 OS=Homo sapiens OX=9606 GN=DMXL2 PE=1 SV=2;tr|A0A024R5V2|A0A024R5V2_HUMAN Dmx-like 2, isoform CRA_c OS=Homo sapiens OX=9606 GN=DMXL2 PE=4 SV=1;tr|H0YLM8|H0YLM8_HUMAN DmX-like protein 2 OS=Homo sapiens OX=9606 GN=DMX	5	5	5	5	5	5	5	2.1	2.1	2.1	339.64	3036	3036;3036;3058;115;551	0	10.579000000000001	73124	64486	64217	67450	61877	64249	61636	70407	68058	71660	68564	60908	65695	68036	63163	66114	62841	71102	66541	69623	4	4	4	4	4	4	4
Q659A1;B3KXT2;A0A024R5V9	Q659A1;B3KXT2;A0A024R5V9	3;3;3	3;3;3	3;3;3	Little elongation complex subunit 2	ICE2;NARG2	sp|Q659A1|ICE2_HUMAN Little elongation complex subunit 2 OS=Homo sapiens OX=9606 GN=ICE2 PE=1 SV=2;tr|B3KXT2|B3KXT2_HUMAN cDNA FLJ45998 fis, clone SMINT2009292, highly similar to Homo sapiens NMDA receptor regulated 2 (NARG2), transcript variant 1, mRNA OS	3	3	3	3	3	3	3	3.7	3.7	3.7	110.01	982	982;650;982	0	7.0014000000000003	18513	15405	12435	14722	14719	15322	14314	14815	14440	13348	17331	14534	13059	14946	14841	15668	14570	14964	14172	13039	2	2	2	2	2	3	2
Q15751;A0A024R5W0;H0YNB1;B4DKS2;H0YMH0;H0YKW7;H0YLG2;H0YL74;H0YK45	Q15751;A0A024R5W0	12;12;5;5;1;1;1;1;1	12;12;5;5;1;1;1;1;1	12;12;5;5;1;1;1;1;1	Probable E3 ubiquitin-protein ligase HERC1	HERC1	sp|Q15751|HERC1_HUMAN Probable E3 ubiquitin-protein ligase HERC1 OS=Homo sapiens OX=9606 GN=HERC1 PE=1 SV=2;tr|A0A024R5W0|A0A024R5W0_HUMAN Hect (Homologous to the E6-AP (UBE3A) carboxyl terminus) domain and RCC1 (CHC1)-like domain (RLD) 1, isoform CRA_b OS	9	12	12	12	12	12	12	3.1	3.1	3.1	532.22	4861	4861;4861;691;721;47;145;152;153;165	0	22.36	116580	105880	102470	133530	112300	90472	83710	93888	102180	92722	109320	100250	105000	132680	113060	95108	87126	94980	99521	90201	9	9	9	10	10	9	9
Q9HCP0;Q9H5M4;B7Z7D1;A0A024R604;U3KQA5;A0A024R5W3;A0A0U1RQT7;Q8IXA3;A0A0U1RQY7;U3KQB3;K7ESB6;A0A0U1RR31;A0A0U1RQG9;A0A0U1RR14;A0A0U1RQK6	Q9HCP0;Q9H5M4;B7Z7D1;A0A024R604;U3KQA5;A0A024R5W3;A0A0U1RQT7;Q8IXA3;A0A0U1RQY7;U3KQB3;K7ESB6	5;5;5;5;5;5;5;5;5;5;3;1;1;1;1	5;5;5;5;5;5;5;5;5;5;3;1;1;1;1	2;2;2;2;2;2;2;2;2;2;0;1;1;1;1	Casein kinase I isoform gamma-1	CSNK1G1;hCG_2004507;CSNK1G2	sp|Q9HCP0|KC1G1_HUMAN Casein kinase I isoform gamma-1 OS=Homo sapiens OX=9606 GN=CSNK1G1 PE=1 SV=1;tr|Q9H5M4|Q9H5M4_HUMAN Non-specific serine/threonine protein kinase OS=Homo sapiens OX=9606 PE=2 SV=1;tr|B7Z7D1|B7Z7D1_HUMAN Non-specific serine/threonine pr	15	5	5	2	5	5	2	10.4	10.4	4.7	48.511000000000003	422	422;280;378;393;422;422;430;438;459;475;299;158;173;183;204	0	8.1403999999999996	119160	104790	103670	91199	102590	106100	116690	107420	115720	103060	111720	98772	106170	93461	104910	107690	117780	108720	113660	100390	4	4	4	4	4	4	4
Q9Y6N5;Q9UHS8;Q53HW7;B2R7T6;A0A024R5X2;H3BNX3;H3BNP9;H3BMS6;A0A1B0GXB4;H3BV36	Q9Y6N5;Q9UHS8;Q53HW7;B2R7T6;A0A024R5X2;H3BNX3	15;15;15;15;15;8;6;6;3;3	15;15;15;15;15;8;6;6;3;3	15;15;15;15;15;8;6;6;3;3	Sulfide:quinone oxidoreductase, mitochondrial	SQRDL;hCG_2001986	sp|Q9Y6N5|SQOR_HUMAN Sulfide:quinone oxidoreductase, mitochondrial OS=Homo sapiens OX=9606 GN=SQOR PE=1 SV=1;tr|Q9UHS8|Q9UHS8_HUMAN PRO1975 OS=Homo sapiens OX=9606 PE=2 SV=1;tr|Q53HW7|Q53HW7_HUMAN Sulfide dehydrogenase like (Fragment) OS=Homo sapiens OX=96	10	15	15	15	15	15	15	38.700000000000003	38.700000000000003	38.700000000000003	49.96	450	450;393;450;450;450;289;124;181;140;141	0	41.051000000000002	1424900	1261900	1213700	1272000	1175900	975140	884850	962020	977140	1013300	1335700	1191400	1244700	1282600	1192800	1015100	917700	977340	955360	983070	16	16	16	16	16	16	16
Q06547;A0A024R5X6;F5H7I4;B7Z8U2;B7Z726	Q06547;A0A024R5X6;F5H7I4;B7Z8U2;B7Z726	3;3;2;2;2	3;3;2;2;2	2;2;2;2;1	GA-binding protein subunit beta-1	GABPB1;GABPB2	sp|Q06547|GABP1_HUMAN GA-binding protein subunit beta-1 OS=Homo sapiens OX=9606 GN=GABPB1 PE=1 SV=2;tr|A0A024R5X6|A0A024R5X6_HUMAN GA binding protein transcription factor, beta subunit 2, isoform CRA_a OS=Homo sapiens OX=9606 GN=GABPB2 PE=4 SV=1;tr|F5H7I4|	5	3	3	2	3	3	2	6.1	6.1	4.3	42.481999999999999	395	395;383;319;319;354	0	3.9876999999999998	142270	155510	127750	128590	122000	139290	113920	110170	148950	117120	133420	146500	130450	132150	124420	141060	117280	113350	144720	113590	3	3	3	3	3	3	3
O76031;A0A024R5X7;Q9H072;H0YM48;H0YK07	O76031;A0A024R5X7;Q9H072	18;18;16;8;3	18;18;16;8;3	18;18;16;8;3	ATP-dependent Clp protease ATP-binding subunit clpX-like, mitochondrial	CLPX;DKFZp586J151	sp|O76031|CLPX_HUMAN ATP-dependent Clp protease ATP-binding subunit clpX-like, mitochondrial OS=Homo sapiens OX=9606 GN=CLPX PE=1 SV=2;tr|A0A024R5X7|A0A024R5X7_HUMAN ClpX caseinolytic peptidase X homolog (E. coli), isoform CRA_a OS=Homo sapiens OX=9606 GN=	5	18	18	18	18	18	18	30	30	30	69.222999999999999	633	633;633;533;268;130	0	58.381999999999998	6532900	5974700	5712900	5174000	5198500	5078700	4700200	4712300	5317700	4736500	6125400	5631200	5842000	5290000	5314000	5190800	4821900	4796400	5194100	4604300	40	40	39	38	39	39	38
Q9NZD8;A0A024R5Y1;H0YLT5;H0YKM6;H0YMB7;H0YKB0;H0YML6;H0YLD7;H0YLW1;H3BRR0	Q9NZD8;A0A024R5Y1;H0YLT5;H0YKM6;H0YMB7;H0YKB0	6;6;4;4;4;4;2;2;2;2	6;6;4;4;4;4;2;2;2;2	6;6;4;4;4;4;2;2;2;2	Maspardin	SPG21	sp|Q9NZD8|SPG21_HUMAN Maspardin OS=Homo sapiens OX=9606 GN=SPG21 PE=1 SV=1;tr|A0A024R5Y1|A0A024R5Y1_HUMAN Maspardin OS=Homo sapiens OX=9606 GN=SPG21 PE=4 SV=1;tr|H0YLT5|H0YLT5_HUMAN Maspardin (Fragment) OS=Homo sapiens OX=9606 GN=SPG21 PE=1 SV=8;tr|H0YKM6|	10	6	6	6	6	6	6	21.8	21.8	21.8	34.96	308	308;308;102;129;141;150;40;53;71;154	0	9.1428999999999991	62931	72842	67148	70085	54556	58465	47349	64479	49992	55338	59096	68732	67620	70962	56161	60608	48583	64818	48969	54182	4	4	4	4	4	4	4
P84022;A0A024R5Z3;Q59F45;B7Z725;Q68DS8;H3BQ00	P84022;A0A024R5Z3;Q59F45	6;6;5;2;1;1	5;5;4;1;1;1	4;4;3;1;1;1	Mothers against decapentaplegic homolog 3;Mothers against decapentaplegic homolog	SMAD3	sp|P84022|SMAD3_HUMAN Mothers against decapentaplegic homolog 3 OS=Homo sapiens OX=9606 GN=SMAD3 PE=1 SV=1;tr|A0A024R5Z3|A0A024R5Z3_HUMAN Mothers against decapentaplegic homolog OS=Homo sapiens OX=9606 GN=SMAD3 PE=3 SV=1;tr|Q59F45|Q59F45_HUMAN Mothers agai	6	6	5	4	6	5	4	15.5	12.9	9.9	48.08	425	425;425;386;194;42;156	0	9.9361999999999995	176260	165510	154770	162000	148780	100390	103300	104690	106490	95831	165270	156200	158330	163320	150770	106380	107520	105680	104420	93541	4	4	4	4	4	4	4
P52657;B2R506;A0A024R5Z5;A8MYR4;H0YK39;A0A0B4J1Z5;REV__Q8IVY9;REV__Q7Z5E5;REV__A0A2R8Y438;REV__A8K4M9;REV__Q6UB99	P52657;B2R506;A0A024R5Z5;A8MYR4;H0YK39;A0A0B4J1Z5;REV__Q8IVY9;REV__Q7Z5E5;REV__A0A2R8Y438;REV__A8K4M9;REV__Q6UB99	2;2;2;1;1;1;1;1;1;1;1	2;2;2;1;1;1;1;1;1;1;1	2;2;2;1;1;1;1;1;1;1;1	Transcription initiation factor IIA subunit 2	GTF2A2	sp|P52657|T2AG_HUMAN Transcription initiation factor IIA subunit 2 OS=Homo sapiens OX=9606 GN=GTF2A2 PE=1 SV=1;tr|B2R506|B2R506_HUMAN Transcription initiation factor IIA subunit 2 OS=Homo sapiens OX=9606 PE=2 SV=1;tr|A0A024R5Z5|A0A024R5Z5_HUMAN Transcripti	11	2	2	2	2	2	2	14.7	14.7	14.7	12.457000000000001	109	109;109;109;68;72;74;334;611;944;1062;2663	4.7372999999999998E-3	1.8599000000000001	278360	255810	242710	215570	207260	230210	205120	189300	206040	187550	260990	241040	248060	221150	213230	233430	208570	193930	202260	182430	3	3	3	3	3	3	3
P07355;A0A024R5Z7;V9HW65;H0YN42;H0YMU9;H0YMD0;A6NMY6;H0YM50;H0YKS4;B3KRQ1;H0YL33;H0YNP5;H0YN28;B4DNH8;H0YMM1;H0YKX9;H0YMT9;H0YLV6;H0YKZ7;H0YNA0;H0YMW4;H0YKL9;H0YN52;H0YKV8;H0YMD9;H0YNB8;H0YKN4;H0YLE2	P07355;A0A024R5Z7;V9HW65;H0YN42;H0YMU9;H0YMD0;A6NMY6;H0YM50;H0YKS4;B3KRQ1;H0YL33;H0YNP5;H0YN28;B4DNH8	29;29;29;26;24;24;22;20;18;17;16;16;16;15;12;10;10;10;10;10;9;9;8;7;6;4;4;2	29;29;29;26;24;24;22;20;18;17;16;16;16;15;12;10;10;10;10;10;9;9;8;7;6;4;4;2	29;29;29;26;24;24;22;20;18;17;16;16;16;15;12;10;10;10;10;10;9;9;8;7;6;4;4;2	Annexin A2;Annexin;Putative annexin A2-like protein	ANXA2;HEL-S-270;ANXA2P2	sp|P07355|ANXA2_HUMAN Annexin A2 OS=Homo sapiens OX=9606 GN=ANXA2 PE=1 SV=2;tr|A0A024R5Z7|A0A024R5Z7_HUMAN Annexin OS=Homo sapiens OX=9606 GN=ANXA2 PE=2 SV=1;tr|V9HW65|V9HW65_HUMAN Annexin OS=Homo sapiens OX=9606 GN=HEL-S-270 PE=2 SV=1;tr|H0YN42|H0YN42_HUM	28	29	29	29	29	29	29	65.8	65.8	65.8	38.603999999999999	339	339;339;339;256;230;227;339;248;176;181;142;175;139;194;149;134;133;132;119;79;146;110;59;81;65;47;69;45	0	141.44	68577000	62234000	59930000	58693000	55785000	46448000	47791000	50495000	47241000	48919000	64298000	58709000	61305000	59472000	56873000	48348000	48976000	50945000	46407000	47629000	197	195	193	194	197	191	192
A0A024R5Z9;B4DRT3;H3BTN5;Q504U3;H3BR70;A0A024R609;H3BQ34;H3BUW1;H3BTJ2;H3BT25;H3BU13;H3BQZ3;H3BN34;Q16716;P30613;B4DPM0;Q16715;A0A4D6DDG8	A0A024R5Z9;B4DRT3;H3BTN5;Q504U3;H3BR70;A0A024R609;H3BQ34	34;33;31;23;23;20;19;9;9;8;4;2;2;1;1;1;1;1	3;3;3;3;3;0;0;0;0;0;0;0;0;0;0;0;0;0	3;3;3;3;3;0;0;0;0;0;0;0;0;0;0;0;0;0	Pyruvate kinase	PKM2;PKM	tr|A0A024R5Z9|A0A024R5Z9_HUMAN Pyruvate kinase OS=Homo sapiens OX=9606 GN=PKM2 PE=3 SV=1;tr|B4DRT3|B4DRT3_HUMAN Pyruvate kinase OS=Homo sapiens OX=9606 PE=2 SV=1;tr|H3BTN5|H3BTN5_HUMAN Pyruvate kinase (Fragment) OS=Homo sapiens OX=9606 GN=PKM PE=1 SV=1;tr|	18	34	3	3	33	3	3	68.900000000000006	5.6	5.6	58.061	531	531;511;485;366;366;345;281;162;168;151;82;69;51;566;574;488;587;50	0	5.1417999999999999	596170	544850	535890	482340	524860	515520	554610	579830	468420	570740	559090	513640	547380	492990	536030	527350	559270	584340	463690	555300	7	7	7	7	7	7	7
P31146;A0A024R611;Q59G88;H3BRY3;H3BNA2;H3BU76;B4DJS1;H3BSL1;H3BTU6;H3BRJ0	P31146;A0A024R611;Q59G88;H3BRY3	4;4;3;2;1;1;1;1;1;1	3;3;3;1;1;1;1;1;1;1	3;3;3;1;1;1;1;1;1;1	Coronin-1A;Coronin	CORO1A	sp|P31146|COR1A_HUMAN Coronin-1A OS=Homo sapiens OX=9606 GN=CORO1A PE=1 SV=4;tr|A0A024R611|A0A024R611_HUMAN Coronin OS=Homo sapiens OX=9606 GN=CORO1A PE=3 SV=1;tr|Q59G88|Q59G88_HUMAN Coronin (Fragment) OS=Homo sapiens OX=9606 PE=3 SV=1;tr|H3BRY3|H3BRY3_HUM	10	4	3	3	4	3	3	10.6	9.1	9.1	51.026000000000003	461	461;461;558;389;148;165;166;218;246;249	0	5.9158999999999997	23269	23608	16770	22073	19217	32011	29076	27926	27304	31647	21790	22249	17486	22598	19636	32074	28956	28563	26886	30617	1	1	1	2	1	2	2
P60510;Q5U086;A0A024R625;I3L4X0;H3BTA2;H3BV22;H3BPN5;H3BVE3	P60510;Q5U086;A0A024R625;I3L4X0;H3BTA2;H3BV22	4;4;4;3;3;2;1;1	4;4;4;3;3;2;1;1	4;4;4;3;3;2;1;1	Serine/threonine-protein phosphatase 4 catalytic subunit;Serine/threonine-protein phosphatase	PPP4C	sp|P60510|PP4C_HUMAN Serine/threonine-protein phosphatase 4 catalytic subunit OS=Homo sapiens OX=9606 GN=PPP4C PE=1 SV=1;tr|Q5U086|Q5U086_HUMAN Serine/threonine-protein phosphatase OS=Homo sapiens OX=9606 PE=2 SV=1;tr|A0A024R625|A0A024R625_HUMAN Serine/thr	8	4	4	4	4	4	4	16.600000000000001	16.600000000000001	16.600000000000001	35.08	307	307;307;307;120;267;203;50;56	0	19.689	702040	562490	621320	600680	555870	565940	534490	570610	550670	622300	658250	531420	634650	604960	569300	581570	544760	579330	539960	602930	8	8	9	8	8	9	8
Q14807;B7Z9T5;A0A024R632;H3BRB3;Q14984;Q14985;O60846	Q14807;B7Z9T5;A0A024R632;H3BRB3;Q14984;Q14985;O60846	2;2;2;2;1;1;1	2;2;2;2;1;1;1	2;2;2;2;1;1;1	Kinesin-like protein KIF22;Kinesin-like protein	KIF22;OBP-1;OBP-2;A-328A3.5	sp|Q14807|KIF22_HUMAN Kinesin-like protein KIF22 OS=Homo sapiens OX=9606 GN=KIF22 PE=1 SV=5;tr|B7Z9T5|B7Z9T5_HUMAN Kinesin-like protein OS=Homo sapiens OX=9606 PE=2 SV=1;tr|A0A024R632|A0A024R632_HUMAN Kinesin-like protein OS=Homo sapiens OX=9606 GN=KIF22 P	7	2	2	2	2	2	2	3	3	3	73.260999999999996	665	665;597;597;611;110;170;170	7.6745999999999997E-4	2.6280999999999999	79867	75540	85645	66996	78965	38875	39487	39043	45210	35588	75002	71214	86350	67977	79848	41401	42434	39480	44139	34744	2	2	2	2	2	2	2
Q9NUQ2;Q6NUM7;A0A024R640;H0YC22	Q9NUQ2;Q6NUM7;A0A024R640	3;3;3;1	3;3;3;1	3;3;3;1	1-acyl-sn-glycerol-3-phosphate acyltransferase epsilon	AGPAT5	sp|Q9NUQ2|PLCE_HUMAN 1-acyl-sn-glycerol-3-phosphate acyltransferase epsilon OS=Homo sapiens OX=9606 GN=AGPAT5 PE=1 SV=3;tr|Q6NUM7|Q6NUM7_HUMAN AGPAT5 protein (Fragment) OS=Homo sapiens OX=9606 GN=AGPAT5 PE=2 SV=1;tr|A0A024R640|A0A024R640_HUMAN 1-acylglycer	4	3	3	3	3	3	3	8	8	8	42.072000000000003	364	364;356;364;181	0	10.585000000000001	500990	502610	499400	418020	456120	286380	303200	300240	333130	257790	470190	473520	505880	426900	463400	300810	317280	302530	325770	252400	8	8	8	8	8	8	8
O75503;B4E1V6;A0A1B0GWI2;A0A024R644;A0A087WZY0;A0A1B0GTR6;A0A1B0GWJ7;A0A1C7CYZ2;A0A1B0GTV7;A0A1B0GUE8;A0A1B0GV94;A0A1B0GU14;A0A1B0GVL0	O75503;B4E1V6;A0A1B0GWI2;A0A024R644;A0A087WZY0;A0A1B0GTR6;A0A1B0GWJ7;A0A1C7CYZ2;A0A1B0GTV7;A0A1B0GUE8;A0A1B0GV94	4;4;4;4;2;2;2;2;2;2;2;1;1	4;4;4;4;2;2;2;2;2;2;2;1;1	4;4;4;4;2;2;2;2;2;2;2;1;1	Ceroid-lipofuscinosis neuronal protein 5	CLN5	sp|O75503|CLN5_HUMAN Ceroid-lipofuscinosis neuronal protein 5 OS=Homo sapiens OX=9606 GN=CLN5 PE=1 SV=2;tr|B4E1V6|B4E1V6_HUMAN cDNA FLJ54235, highly similar to Ceroid-lipofuscinosis neuronal protein 5 OS=Homo sapiens OX=9606 PE=2 SV=1;tr|A0A1B0GWI2|A0A1B0G	13	4	4	4	4	4	4	10.6	10.6	10.6	41.496000000000002	358	358;273;304;407;191;197;201;207;248;270;273;36;125	0	8.0898000000000003	434600	368990	382110	380250	352720	364570	329980	350750	366590	363180	407500	348450	390650	383950	360500	373590	337660	356620	358340	352610	7	7	7	7	7	7	7
Q9Y5J7;A0A024R648;G3V2F3;A0A1W2PRH9;A0A1W2PQS5;G3V502	Q9Y5J7;A0A024R648;G3V2F3;A0A1W2PRH9;A0A1W2PQS5;G3V502	4;4;3;3;3;3	4;4;3;3;3;3	4;4;3;3;3;3	Mitochondrial import inner membrane translocase subunit Tim9	TIMM9	sp|Q9Y5J7|TIM9_HUMAN Mitochondrial import inner membrane translocase subunit Tim9 OS=Homo sapiens OX=9606 GN=TIMM9 PE=1 SV=1;tr|A0A024R648|A0A024R648_HUMAN Translocase of inner mitochondrial membrane 9 homolog (Yeast), isoform CRA_a OS=Homo sapiens OX=9606	6	4	4	4	4	4	4	50.6	50.6	50.6	10.378	89	89;89;44;60;61;66	0	6.3631000000000002	432080	440610	449910	391870	396610	376300	343490	340480	339870	285910	405660	415390	454230	399750	405910	384430	351780	345520	333860	280240	5	5	5	5	5	5	5
Q96EK6;G3V4W4;A0A024R649;G3V5E4	Q96EK6;G3V4W4;A0A024R649;G3V5E4	4;4;4;2	4;4;4;2	4;4;4;2	Glucosamine 6-phosphate N-acetyltransferase	GNPNAT1	sp|Q96EK6|GNA1_HUMAN Glucosamine 6-phosphate N-acetyltransferase OS=Homo sapiens OX=9606 GN=GNPNAT1 PE=1 SV=1;tr|G3V4W4|G3V4W4_HUMAN Glucosamine 6-phosphate N-acetyltransferase (Fragment) OS=Homo sapiens OX=9606 GN=GNPNAT1 PE=1 SV=1;tr|A0A024R649|A0A024R64	4	4	4	4	4	4	4	25	25	25	20.748999999999999	184	184;163;184;113	0	12.637	307760	255380	249480	246040	249600	244550	253530	269460	220310	282190	288410	240970	256980	249690	254320	251130	256370	272260	217770	273850	9	9	9	9	9	9	9
P11586;A0A024R652;V9GYY3;A0A384N5Y3;F5H2F4;B7Z809;V9GZ78;A0A494C1T2	P11586;A0A024R652;V9GYY3;A0A384N5Y3;F5H2F4;B7Z809;V9GZ78;A0A494C1T2	41;41;40;40;40;39;33;22	41;41;40;40;40;39;33;22	40;40;39;39;39;38;32;21	C-1-tetrahydrofolate synthase, cytoplasmic;Methylenetetrahydrofolate dehydrogenase;Methenyltetrahydrofolate cyclohydrolase;Formyltetrahydrofolate synthetase;C-1-tetrahydrofolate synthase, cytoplasmic, N-terminally processed	MTHFD1	sp|P11586|C1TC_HUMAN C-1-tetrahydrofolate synthase, cytoplasmic OS=Homo sapiens OX=9606 GN=MTHFD1 PE=1 SV=3;tr|A0A024R652|A0A024R652_HUMAN C-1-tetrahydrofolate synthase, cytoplasmic OS=Homo sapiens OX=9606 GN=MTHFD1 PE=3 SV=1;tr|V9GYY3|V9GYY3_HUMAN C-1-tet	8	41	41	40	41	41	40	45.8	45.8	45	101.56	935	935;935;922;935;964;1020;854;644	0	173.95	17783000	16188000	15133000	15528000	14994000	13648000	14133000	14293000	13743000	14095000	16670000	15274000	15525000	15736000	15259000	14091000	14395000	14452000	13511000	13713000	100	99	99	99	99	99	99
O15315;A0A024R656;C9JYJ0;A0A0A0MS18	O15315;A0A024R656;C9JYJ0;A0A0A0MS18	2;2;2;1	2;2;2;1	2;2;2;1	DNA repair protein RAD51 homolog 2	RAD51B;RAD51L1	sp|O15315|RA51B_HUMAN DNA repair protein RAD51 homolog 2 OS=Homo sapiens OX=9606 GN=RAD51B PE=1 SV=2;tr|A0A024R656|A0A024R656_HUMAN RAD51-like 1 (S. cerevisiae), isoform CRA_a OS=Homo sapiens OX=9606 GN=RAD51L1 PE=4 SV=1;tr|C9JYJ0|C9JYJ0_HUMAN DNA repair p	4	2	2	2	2	2	2	5.5	5.5	5.5	42.195	384	384;350;425;279	0	5.6319999999999997	5975.1	4100.3	6077.5	5037.2	4314.3	2996	5964.7	4901.2	3429.7	1616.6	5608.7	3881.1	6130.8	5005.8999999999996	4544.2	3217.4	5893.1	4784	3478.4	1653.4	2	2	2	2	2	2	2
Q07352;G3V2D5;G3V515;G3V2P5;B4DG15;B3KNA8;A0A024R658;B4E1N3	Q07352;G3V2D5;G3V515;G3V2P5;B4DG15;B3KNA8;A0A024R658;B4E1N3	2;2;2;2;2;2;2;1	2;2;2;2;2;2;2;1	2;2;2;2;2;2;2;1	Zinc finger protein 36, C3H1 type-like 1	ZFP36L1	sp|Q07352|TISB_HUMAN mRNA decay activator protein ZFP36L1 OS=Homo sapiens OX=9606 GN=ZFP36L1 PE=1 SV=1;tr|G3V2D5|G3V2D5_HUMAN mRNA decay activator protein ZFP36L1 (Fragment) OS=Homo sapiens OX=9606 GN=ZFP36L1 PE=1 SV=1;tr|G3V515|G3V515_HUMAN mRNA decay act	8	2	2	2	2	2	2	5.6	5.6	5.6	36.313000000000002	338	338;176;189;207;316;338;338;321	1.5804999999999999E-4	3.0129999999999999	18694	17513	14396	13563	13552	8243.6	9375.6	9927.1	7773.4	5363.7	17513	16488	14870	13854	13750	8762.1	9656.4	9855.9	7702.5	5403.2	1	2	1	1	2	1	1
Q86UP2;A0A024R663;G3V4Y7;B7Z6P3;B3KWP6;G3V5P0;H0YJZ8;G3V5G2;H0YJP2;B3KP76;H0YJV5;Q6PDF7;Q3SWV9	Q86UP2;A0A024R663	57;57;27;13;12;8;6;6;4;3;2;1;1	57;57;27;13;12;8;6;6;4;3;2;1;1	57;57;27;13;12;8;6;6;4;3;2;1;1	Kinectin	KTN1	sp|Q86UP2|KTN1_HUMAN Kinectin OS=Homo sapiens OX=9606 GN=KTN1 PE=1 SV=1;tr|A0A024R663|A0A024R663_HUMAN Kinectin 1 (Kinesin receptor), isoform CRA_a OS=Homo sapiens OX=9606 GN=KTN1 PE=4 SV=1	13	57	57	57	57	57	57	44.8	44.8	44.8	156.27000000000001	1357	1357;1357;595;334;290;160;153;162;138;152;91;120;121	0	223.14	8476800	8064700	7729400	7035200	7286700	7302100	7012600	6990700	6651600	6858400	7950400	7601600	7882800	7195200	7442300	7444900	7129200	7099300	6546600	6673900	85	85	85	85	85	85	85
Q96FK6;G3V4B8;A0A024R667	Q96FK6;G3V4B8;A0A024R667	4;4;4	4;4;4	4;4;4	WD repeat-containing protein 89	WDR89;C14orf150	sp|Q96FK6|WDR89_HUMAN WD repeat-containing protein 89 OS=Homo sapiens OX=9606 GN=WDR89 PE=2 SV=1;tr|G3V4B8|G3V4B8_HUMAN WD repeat-containing protein 89 (Fragment) OS=Homo sapiens OX=9606 GN=WDR89 PE=1 SV=1;tr|A0A024R667|A0A024R667_HUMAN WD repeat-containin	3	4	4	4	4	4	4	13.4	13.4	13.4	43.213999999999999	387	387;226;387	0	12.747	210560	171950	182710	175000	176580	183370	160160	186130	170770	203700	197410	162350	187090	177080	179820	187330	163950	189030	167210	197330	3	3	3	3	3	3	3
P51948;A0A024R669;A0A024R688;H0YJ92;H0YJF2	P51948;A0A024R669;A0A024R688;H0YJ92	6;6;6;3;2	6;6;6;3;2	6;6;6;3;2	CDK-activating kinase assembly factor MAT1	MNAT1	sp|P51948|MAT1_HUMAN CDK-activating kinase assembly factor MAT1 OS=Homo sapiens OX=9606 GN=MNAT1 PE=1 SV=1;tr|A0A024R669|A0A024R669_HUMAN CDK-activating kinase assembly factor MAT1 OS=Homo sapiens OX=9606 GN=MNAT1 PE=4 SV=1;tr|A0A024R688|A0A024R688_HUMAN C	5	6	6	6	6	6	6	19.399999999999999	19.399999999999999	19.399999999999999	35.823	309	309;267;309;169;173	0	18.236000000000001	492310	477110	451310	445350	413850	377340	373960	389230	364070	380370	461750	450040	459920	451970	422830	390330	381680	393670	357890	370200	8	8	8	8	8	8	7
P49757;A0A024R684;A0A024R681;B2RCI6;A0A024R6C4;A0A024R6F4;G3V3Z8;G3V3M5;Q86SW6;Q86SW5;G3V3R1;G3V4S6;G3V433;Q5D0E5	P49757;A0A024R684;A0A024R681;B2RCI6;A0A024R6C4;A0A024R6F4;G3V3Z8;G3V3M5;Q86SW6;Q86SW5;G3V3R1	4;4;4;4;4;4;3;2;2;2;2;1;1;1	3;3;3;3;3;3;2;2;2;2;2;1;1;1	3;3;3;3;3;3;2;2;2;2;2;1;1;1	Protein numb homolog	NUMB	sp|P49757|NUMB_HUMAN Protein numb homolog OS=Homo sapiens OX=9606 GN=NUMB PE=1 SV=2;tr|A0A024R684|A0A024R684_HUMAN Numb homolog (Drosophila), isoform CRA_e OS=Homo sapiens OX=9606 GN=NUMB PE=4 SV=1;tr|A0A024R681|A0A024R681_HUMAN Numb homolog (Drosophila),	14	4	3	3	4	3	3	9.1	7.8	7.8	70.802999999999997	651	651;592;603;640;640;651;507;223;233;242;258;67;80;135	0	6.5834000000000001	169410	146370	148300	144300	134790	108180	121250	116800	94946	99160	158840	138150	151630	145680	137780	112920	123120	117500	94374	97139	3	3	3	3	3	3	3
Q9Y5K8;G3V2S6;Q9H3H0;A0A024R683;H0YJS0;G3V559;Q8N5Z9;H0YJ55;Q9NW63;H0YJH8;Q6PJ05;G3V5S7;G3V3T8;G3V2V6	Q9Y5K8;G3V2S6;Q9H3H0;A0A024R683;H0YJS0;G3V559;Q8N5Z9;H0YJ55;Q9NW63;H0YJH8;Q6PJ05	4;4;4;4;3;3;3;2;2;2;2;1;1;1	4;4;4;4;3;3;3;2;2;2;2;1;1;1	4;4;4;4;3;3;3;2;2;2;2;1;1;1	V-type proton ATPase subunit D	ATP6V1D;VATD	sp|Q9Y5K8|VATD_HUMAN V-type proton ATPase subunit D OS=Homo sapiens OX=9606 GN=ATP6V1D PE=1 SV=1;tr|G3V2S6|G3V2S6_HUMAN V-type proton ATPase subunit D OS=Homo sapiens OX=9606 GN=ATP6V1D PE=1 SV=1;tr|Q9H3H0|Q9H3H0_HUMAN V-type proton ATPase subunit D OS=Hom	14	4	4	4	4	4	4	17.8	17.8	17.8	28.262	247	247;192;247;247;119;179;247;44;135;153;247;59;86;148	0	13.196999999999999	642830	576130	565460	531200	545710	482170	431360	437710	454780	498270	602750	543360	578420	540040	554170	495310	445220	447630	445500	481970	5	5	5	5	5	5	5
P17931;Q86TY5;Q6FGL0;A0A024R693;Q59FR8;Q6NVH9;G3V3R6	P17931;Q86TY5;Q6FGL0;A0A024R693;Q59FR8;Q6NVH9;G3V3R6	8;8;8;8;8;7;6	8;8;8;8;8;7;6	8;8;8;8;8;7;6	Galectin-3;Galectin	LGALS3;hCG_22119	sp|P17931|LEG3_HUMAN Galectin-3 OS=Homo sapiens OX=9606 GN=LGALS3 PE=1 SV=5;tr|Q86TY5|Q86TY5_HUMAN Galectin OS=Homo sapiens OX=9606 PE=2 SV=1;tr|Q6FGL0|Q6FGL0_HUMAN Galectin (Fragment) OS=Homo sapiens OX=9606 GN=LGALS3 PE=2 SV=1;tr|A0A024R693|A0A024R693_HU	7	8	8	8	8	8	8	28.4	28.4	28.4	26.152000000000001	250	250;121;250;250;258;250;233	0	19.350000000000001	2384900	2079500	1986800	2061400	2104300	2223600	2298600	2368200	1935500	2311100	2235300	1962800	2043600	2090500	2141000	2269300	2313900	2392000	1916200	2249500	19	19	19	19	19	19	19
P12814;A0A024R694;H9KV75;B7Z565;Q86TX4;B4DFY0;B3KUX9;B7Z2W3;A1L0V1;H7C5W8;A0A494C1A0;P35609;H0YJW3;G3V2N5;B4DRP5;H0YJ11;G3V2W4;B2R8Y4;Q08043;B7Z4V1;A0A494C166;A0A494C033;B7Z2N5;B4DZQ2;A0A087WSZ2;Q5ZEZ4;G3V5M4;B7Z4K1;Q59FD9;B7Z4P6;A0A494C0Q3;F6THM6;G3V2X9;A0A494C060;G3V2E8;G3V380;Q4VAM3;B7Z4P8;B3W6H3;D6RH00	P12814;A0A024R694;H9KV75;B7Z565;Q86TX4;B4DFY0	44;44;36;36;24;22;20;17;15;12;12;12;12;12;11;10;10;9;9;7;7;7;7;6;6;5;5;5;5;5;5;5;4;3;2;2;1;1;1;1	28;28;24;24;14;15;15;13;11;8;2;2;8;7;6;7;6;1;1;1;1;1;1;1;1;2;2;1;1;1;1;1;1;0;0;2;0;0;0;0	28;28;24;24;14;15;15;13;11;8;2;2;8;7;6;7;6;1;1;1;1;1;1;1;1;2;2;1;1;1;1;1;1;0;0;2;0;0;0;0	Alpha-actinin-1	ACTN1	sp|P12814|ACTN1_HUMAN Alpha-actinin-1 OS=Homo sapiens OX=9606 GN=ACTN1 PE=1 SV=2;tr|A0A024R694|A0A024R694_HUMAN Alpha-actinin cytoskeletal isoform OS=Homo sapiens OX=9606 GN=ACTN1 PE=2 SV=1;tr|H9KV75|H9KV75_HUMAN Alpha-actinin cytoskeletal isoform OS=Homo	40	44	28	28	44	28	28	54.5	35.700000000000003	35.700000000000003	103.06	892	892;892;822;822;533;534;472;597;309;297;858;894;251;260;255;207;238;901;901;284;263;182;803;944;944;86;126;679;664;649;131;686;144;588;85;72;620;388;74;72	0	133.29	13069000	11808000	10562000	10991000	10820000	11257000	10877000	11225000	11041000	10967000	12248000	11137000	10886000	11186000	11007000	11498000	11054000	11374000	10833000	10674000	83	84	84	83	83	82	83
P78540;A0A024R6A0	P78540;A0A024R6A0	3;3	3;3	3;3	Arginase-2, mitochondrial;Arginase	ARG2	sp|P78540|ARGI2_HUMAN Arginase-2, mitochondrial OS=Homo sapiens OX=9606 GN=ARG2 PE=1 SV=1;tr|A0A024R6A0|A0A024R6A0_HUMAN Arginase OS=Homo sapiens OX=9606 GN=ARG2 PE=3 SV=1	2	3	3	3	3	3	3	10.7	10.7	10.7	38.576999999999998	354	354;354	0	5.5446999999999997	59850	49832	54408	58103	53684	163930	153470	149270	163900	171510	56131	47133	55533	59848	57233	161250	150870	152670	160470	165840	3	3	3	3	3	3	3
P49768;A0A024R6A3;A0A218KGQ3;A0A218KGP1;A0A218KGQ6;A0A218KGN7;A0A218KGN4;A0A218KGN3;A0A218KGP0;A0A0S2Z4D2;E7ES96;Q53FV8;A0A218KGP3;A0A218KGQ4;P49810;E5RFW4;B4DVM3;E5RG63;B7Z8T5;G3V2G7;G3V499;B1AP22;G3V3Z0	P49768;A0A024R6A3;A0A218KGQ3;A0A218KGP1;A0A218KGQ6;A0A218KGN7;A0A218KGN4;A0A218KGN3;A0A218KGP0;A0A0S2Z4D2;E7ES96;Q53FV8;A0A218KGP3	3;3;3;3;3;3;3;3;3;3;3;2;2;1;1;1;1;1;1;1;1;1;1	3;3;3;3;3;3;3;3;3;3;3;2;2;1;1;1;1;1;1;1;1;1;1	3;3;3;3;3;3;3;3;3;3;3;2;2;1;1;1;1;1;1;1;1;1;1	Presenilin-1;Presenilin-1 NTF subunit;Presenilin-1 CTF subunit;Presenilin-1 CTF12;Presenilin	PSEN1	sp|P49768|PSN1_HUMAN Presenilin-1 OS=Homo sapiens OX=9606 GN=PSEN1 PE=1 SV=1;tr|A0A024R6A3|A0A024R6A3_HUMAN Presenilin OS=Homo sapiens OX=9606 GN=PSEN1 PE=2 SV=1;tr|A0A218KGQ3|A0A218KGQ3_HUMAN Presenilin OS=Homo sapiens OX=9606 GN=PSEN1 PE=3 SV=1;tr|A0A218	23	3	3	3	3	3	3	10.9	10.9	10.9	52.667000000000002	467	467;467;467;467;467;467;467;467;467;463;375;463;467;448;448;144;359;304;264;155;147;481;135	0	14.808	28207	26714	25927	20482	26911	22913	23462	21398	23311	19273	26456	25148	26460	21189	27263	23239	24022	21712	22894	18827	3	3	3	3	3	3	3
P35813;B5BUD5;B2R8E4;A0A024R6A5;E9PKB5	P35813;B5BUD5;B2R8E4;A0A024R6A5	5;5;5;5;1	4;4;4;4;0	4;4;4;4;0	Protein phosphatase 1A	PPM1A	sp|P35813|PPM1A_HUMAN Protein phosphatase 1A OS=Homo sapiens OX=9606 GN=PPM1A PE=1 SV=1;tr|B5BUD5|B5BUD5_HUMAN Protein-serine/threonine phosphatase (Fragment) OS=Homo sapiens OX=9606 GN=PPM1A PE=2 SV=1;tr|B2R8E4|B2R8E4_HUMAN Protein-serine/threonine phosph	5	5	4	4	5	4	4	16.8	13.6	13.6	42.447000000000003	382	382;382;382;382;187	0	7.1494999999999997	199600	197490	181330	167290	179020	231400	223650	241410	227820	212010	187200	186100	185090	172340	183600	233070	224970	243450	223510	207350	4	4	4	4	4	4	4
Q9UNK9;A0A024R6B2;G3V437;A0A3B3IU54;B4DVG4	Q9UNK9;A0A024R6B2;G3V437;A0A3B3IU54;B4DVG4	3;3;2;2;2	3;3;2;2;2	3;3;2;2;2	Protein angel homolog 1	ANGEL1	sp|Q9UNK9|ANGE1_HUMAN Protein angel homolog 1 OS=Homo sapiens OX=9606 GN=ANGEL1 PE=1 SV=1;tr|A0A024R6B2|A0A024R6B2_HUMAN Angel homolog 1 (Drosophila), isoform CRA_b OS=Homo sapiens OX=9606 GN=ANGEL1 PE=4 SV=1;tr|G3V437|G3V437_HUMAN Protein angel homolog 1	5	3	3	3	3	3	3	8.6999999999999993	8.6999999999999993	8.6999999999999993	75.275000000000006	670	670;670;129;131;187	0	42.878	28315	23283	31098	27098	24551	28528	23631	24508	24860	25703	26595	22021	31249	27198	25386	28992	24100	25082	24355	24941	2	2	2	2	2	2	2
P61916;J3KMY5;Q53HV6;A0A024R6C0;G3V3E8;E7EMS2;B4DV10;G3V3D1;G3V2V8;B2R4S5;H0YIZ1	P61916;J3KMY5;Q53HV6;A0A024R6C0;G3V3E8;E7EMS2;B4DV10;G3V3D1;G3V2V8;B2R4S5;H0YIZ1	4;4;4;4;4;4;4;4;3;3;3	4;4;4;4;4;4;4;4;3;3;3	4;4;4;4;4;4;4;4;3;3;3	Epididymal secretory protein E1	NPC2	sp|P61916|NPC2_HUMAN NPC intracellular cholesterol transporter 2 OS=Homo sapiens OX=9606 GN=NPC2 PE=1 SV=1;tr|J3KMY5|J3KMY5_HUMAN Epididymal secretory protein E1 OS=Homo sapiens OX=9606 GN=NPC2 PE=1 SV=1;tr|Q53HV6|Q53HV6_HUMAN Epididymal secretory protein	11	4	4	4	4	4	4	27.8	27.8	27.8	16.57	151	151;148;151;151;174;201;201;221;122;151;173	0	7.4028999999999998	81964	43428	18017	73690	81349	35978	50690	65732	171540	73449	76450	41334	23561	72004	78196	39967	56905	65346	163140	71096	1	1	1	1	1	1	1
P36957;A0A024R6C9;Q6IBS5;Q86TQ8;Q86TW7;Q86SW4;B7Z6J1;Q16187;H0YJF9;G3V3F0;G3V5M3;Q6LEQ7	P36957;A0A024R6C9;Q6IBS5;Q86TQ8;Q86TW7;Q86SW4	10;10;9;7;5;5;3;3;2;2;1;1	10;10;9;7;5;5;3;3;2;2;1;1	10;10;9;7;5;5;3;3;2;2;1;1	Dihydrolipoyllysine-residue succinyltransferase component of 2-oxoglutarate dehydrogenase complex, mitochondrial	DLST	sp|P36957|ODO2_HUMAN Dihydrolipoyllysine-residue succinyltransferase component of 2-oxoglutarate dehydrogenase complex, mitochondrial OS=Homo sapiens OX=9606 GN=DLST PE=1 SV=4;tr|A0A024R6C9|A0A024R6C9_HUMAN Dihydrolipoyllysine-residue succinyltransferase c	12	10	10	10	10	10	10	24.3	24.3	24.3	48.755000000000003	453	453;453;453;307;251;279;166;451;74;104;83;108	0	39.396999999999998	8915600	8856100	8424200	6995600	7500700	6709300	6340000	5839300	6110500	5687600	8364000	8339400	8562800	7202700	7667100	6853900	6497600	5959300	6009800	5536300	49	48	48	49	47	48	48
Q8TD19;A0A024R6D1;B3KY50;Q6PKF2;G3V5V0;G3V459;G3V2Z5;REV__Q5SQT3;REV__Q9HA11;REV__Q9P0M6;REV__A0A024QZP6	Q8TD19;A0A024R6D1	15;15;6;4;1;1;1;1;1;1;1	15;15;6;4;1;1;1;1;1;1;1	15;15;6;4;1;1;1;1;1;1;1	Serine/threonine-protein kinase Nek9	NEK9	sp|Q8TD19|NEK9_HUMAN Serine/threonine-protein kinase Nek9 OS=Homo sapiens OX=9606 GN=NEK9 PE=1 SV=2;tr|A0A024R6D1|A0A024R6D1_HUMAN NIMA (Never in mitosis gene a)-related kinase 9, isoform CRA_a OS=Homo sapiens OX=9606 GN=NEK9 PE=3 SV=1	11	15	15	15	15	15	15	17.7	17.7	17.7	107.17	979	979;979;514;322;73;104;128;242;280;372;372	0	33.765000000000001	895360	817450	742730	763910	797360	745770	735260	773230	771550	707570	839200	771080	764230	776670	807240	764300	751480	780710	755960	690670	16	16	15	16	16	15	15
P84090;A0A024R6D4;G3V279	P84090;A0A024R6D4;G3V279	5;5;3	5;5;3	5;5;3	Enhancer of rudimentary homolog	ERH	sp|P84090|ERH_HUMAN Enhancer of rudimentary homolog OS=Homo sapiens OX=9606 GN=ERH PE=1 SV=1;tr|A0A024R6D4|A0A024R6D4_HUMAN Enhancer of rudimentary homolog OS=Homo sapiens OX=9606 GN=ERH PE=3 SV=1;tr|G3V279|G3V279_HUMAN Enhancer of rudimentary homolog OS=H	3	5	5	5	5	5	5	48.1	48.1	48.1	12.259	104	104;104;71	0	48.582000000000001	4936100	5150300	4747000	4766000	4558200	4232800	4101000	4159700	4317900	3400300	4631400	4857500	4823700	4842700	4642900	4353900	4198500	4200300	4230000	3337400	17	17	18	18	18	17	18
Q13243;A0A024R6D8;Q59EK7;B4DJK0;B4DUA4;G3V5K8;B5BUD8;Q86U32	Q13243;A0A024R6D8;Q59EK7;B4DJK0;B4DUA4;G3V5K8	8;8;7;5;5;4;2;2	7;7;6;4;4;4;2;2	7;7;6;4;4;4;2;2	Serine/arginine-rich splicing factor 5	SRSF5;SFRS5	sp|Q13243|SRSF5_HUMAN Serine/arginine-rich splicing factor 5 OS=Homo sapiens OX=9606 GN=SRSF5 PE=1 SV=1;tr|A0A024R6D8|A0A024R6D8_HUMAN Splicing factor, arginine/serine-rich 5, isoform CRA_a OS=Homo sapiens OX=9606 GN=SFRS5 PE=3 SV=1;tr|Q59EK7|Q59EK7_HUMAN	8	8	7	7	8	7	7	27.6	24.3	24.3	31.263000000000002	272	272;272;326;124;138;99;107;145	0	18.489999999999998	2994000	3143700	2706000	2577600	2406200	2555000	2171600	2441100	2620400	2543400	2807800	2961400	2759500	2647200	2463400	2612700	2233100	2483300	2553200	2468800	14	14	14	14	14	14	14
Q02252;A0A024R6G4;Q53FN8;Q53H94;G3V4Z4;O43573	Q02252;A0A024R6G4;Q53FN8;Q53H94;G3V4Z4	11;11;10;9;6;3	11;11;10;9;6;3	11;11;10;9;6;3	Methylmalonate-semialdehyde dehydrogenase [acylating], mitochondrial	ALDH6A1	sp|Q02252|MMSA_HUMAN Methylmalonate-semialdehyde dehydrogenase [acylating], mitochondrial OS=Homo sapiens OX=9606 GN=ALDH6A1 PE=1 SV=2;tr|A0A024R6G4|A0A024R6G4_HUMAN Aldehyde dehydrogenase 6 family, member A1, isoform CRA_b OS=Homo sapiens OX=9606 GN=ALDH6	6	11	11	11	11	11	11	22.4	22.4	22.4	57.838999999999999	535	535;535;535;535;252;134	0	30.917999999999999	473560	467490	429030	415880	423930	436580	407880	433620	452460	423720	444130	440730	438020	424790	431710	445290	416700	439480	442290	412390	13	13	13	13	13	13	13
O75438;A0A024R6G6;Q3MHU6	O75438;A0A024R6G6;Q3MHU6	2;2;1	2;2;1	2;2;1	NADH dehydrogenase [ubiquinone] 1 beta subcomplex subunit 1	NDUFB1	sp|O75438|NDUB1_HUMAN NADH dehydrogenase [ubiquinone] 1 beta subcomplex subunit 1 OS=Homo sapiens OX=9606 GN=NDUFB1 PE=1 SV=1;tr|A0A024R6G6|A0A024R6G6_HUMAN Complex I-MNLL OS=Homo sapiens OX=9606 GN=NDUFB1 PE=3 SV=1;tr|Q3MHU6|Q3MHU6_HUMAN Complex I-MNLL (F	3	2	2	2	2	2	2	34.5	34.5	34.5	6.9611000000000001	58	58;58;89	0	3.7401	926430	790880	809110	718030	767500	771220	672140	685730	611390	638550	868620	745770	827930	732580	781910	783010	686250	698230	602960	622800	2	2	2	2	2	2	2
Q9P2I0;B3KN45;A0A024R6H0;B3KMI0;H0YJF4	Q9P2I0;B3KN45;A0A024R6H0;B3KMI0	11;11;11;8;3	11;11;11;8;3	11;11;11;8;3	Cleavage and polyadenylation specificity factor subunit 2	CPSF2	sp|Q9P2I0|CPSF2_HUMAN Cleavage and polyadenylation specificity factor subunit 2 OS=Homo sapiens OX=9606 GN=CPSF2 PE=1 SV=2;tr|B3KN45|B3KN45_HUMAN Cleavage and polyadenylation specificity factor subunit 2 OS=Homo sapiens OX=9606 PE=2 SV=1;tr|A0A024R6H0|A0A0	5	11	11	11	11	11	11	16.2	16.2	16.2	88.486000000000004	782	782;690;782;644;269	0	22.419	540410	556160	515430	508180	493190	483830	434150	460110	477270	463940	507020	524480	524050	517320	502220	495760	445670	467760	466710	450930	11	11	11	11	11	11	11
O15270;A0A024R6H1;H0YJV2	O15270;A0A024R6H1;H0YJV2	10;10;6	10;10;6	10;10;6	Serine palmitoyltransferase 2	SPTLC2	sp|O15270|SPTC2_HUMAN Serine palmitoyltransferase 2 OS=Homo sapiens OX=9606 GN=SPTLC2 PE=1 SV=1;tr|A0A024R6H1|A0A024R6H1_HUMAN Serine palmitoyltransferase, long chain base subunit 2, isoform CRA_a OS=Homo sapiens OX=9606 GN=SPTLC2 PE=3 SV=1;tr|H0YJV2|H0YJV	3	10	10	10	10	10	10	20.8	20.8	20.8	62.923999999999999	562	562;562;407	0	22.966000000000001	538230	479760	499110	501740	447610	462790	401820	421870	450770	465910	504860	453140	508060	505880	457930	474870	412280	430950	440450	451190	14	14	14	14	14	14	14
P49755;A0A024R6I3;Q53GF9;B4DZH3;B4DL12;G3V2K7	P49755;A0A024R6I3;Q53GF9;B4DZH3;B4DL12	6;6;6;4;3;2	6;6;6;4;3;2	6;6;6;4;3;2	Transmembrane emp24 domain-containing protein 10	TMED10	sp|P49755|TMEDA_HUMAN Transmembrane emp24 domain-containing protein 10 OS=Homo sapiens OX=9606 GN=TMED10 PE=1 SV=2;tr|A0A024R6I3|A0A024R6I3_HUMAN Testicular tissue protein Li 206 OS=Homo sapiens OX=9606 GN=TMED10 PE=2 SV=1;tr|Q53GF9|Q53GF9_HUMAN Full-lengt	6	6	6	6	6	6	6	33.799999999999997	33.799999999999997	33.799999999999997	24.975999999999999	219	219;219;225;94;177;153	0	10.340999999999999	2476000	2068100	2034500	2026500	1933100	2049900	2039000	2009100	1812600	2191000	2320500	1951800	2091900	2054300	1977700	2096000	2058500	2043800	1789600	2122800	14	13	14	13	13	14	13
O75909;A0A024R6K1;G3V5E1;G3V2Q3;G3V235	O75909;A0A024R6K1;G3V5E1	5;5;4;2;1	5;5;4;2;1	5;5;4;2;1	Cyclin-K	CCNK	sp|O75909|CCNK_HUMAN Cyclin-K OS=Homo sapiens OX=9606 GN=CCNK PE=1 SV=2;tr|A0A024R6K1|A0A024R6K1_HUMAN Cyclin K, isoform CRA_c OS=Homo sapiens OX=9606 GN=CCNK PE=3 SV=1;tr|G3V5E1|G3V5E1_HUMAN Cyclin-K OS=Homo sapiens OX=9606 GN=CCNK PE=1 SV=1	5	5	5	5	5	5	5	14	14	14	64.239000000000004	580	580;580;378;227;109	0	19.859000000000002	749460	766260	732970	600950	654830	646400	630280	574580	650590	567310	703280	721510	743260	620160	671160	656460	642390	585930	637890	551890	12	12	12	12	12	12	12
Q86TU7;A0A024R6K3;Q6NXR6;C9K0W5	Q86TU7;A0A024R6K3;Q6NXR6	16;16;10;2	16;16;10;2	16;16;10;2	Histone-lysine N-methyltransferase setd3	SETD3	sp|Q86TU7|SETD3_HUMAN Actin-histidine N-methyltransferase OS=Homo sapiens OX=9606 GN=SETD3 PE=1 SV=1;tr|A0A024R6K3|A0A024R6K3_HUMAN Protein-histidine N-methyltransferase OS=Homo sapiens OX=9606 GN=SETD3 PE=3 SV=1;tr|Q6NXR6|Q6NXR6_HUMAN Protein-histidine N-	4	16	16	16	16	16	16	27.8	27.8	27.8	67.256	594	594;594;292;81	0	49.829000000000001	680820	636780	647870	576080	590780	555890	542040	554470	552190	540650	638730	600440	658300	586940	603940	569680	553610	561820	541660	526180	20	20	19	20	20	20	19
P23381;A0A024R6K8;B4DTK8;G3V277;G3V3H8;G3V3Y5;H0YJP3;G3V2C0;G3V4C7;G3V4N8;G3V339;G3V5W1;G3V3S7;G3V3X0;G3V313;G3V3P2;G3V227;G3V4S4;G3V2F2;G3V456;G3V5U1;G3V3R3;G3V423;G3V2Y7;G3V4N0	P23381;A0A024R6K8	15;15;4;4;4;4;4;3;3;3;3;3;3;3;3;3;3;3;2;2;2;2;2;1;1	15;15;4;4;4;4;4;3;3;3;3;3;3;3;3;3;3;3;2;2;2;2;2;1;1	15;15;4;4;4;4;4;3;3;3;3;3;3;3;3;3;3;3;2;2;2;2;2;1;1	Tryptophan--tRNA ligase, cytoplasmic;T1-TrpRS;T2-TrpRS	WARS	sp|P23381|SYWC_HUMAN Tryptophan--tRNA ligase, cytoplasmic OS=Homo sapiens OX=9606 GN=WARS1 PE=1 SV=2;tr|A0A024R6K8|A0A024R6K8_HUMAN T1-TrpRS OS=Homo sapiens OX=9606 GN=WARS PE=2 SV=1	25	15	15	15	15	15	15	31.8	31.8	31.8	53.164999999999999	471	471;471;181;212;223;226;185;86;97;104;70;107;114;124;68;150;152;63;55;154;153;58;140;177;105	0	60.779000000000003	10156000	8218600	8493500	8510900	8245000	9407400	9160800	9121100	9660500	9654100	9519700	7761600	8723300	8609800	8436300	9567600	9274400	9275800	9463200	9364700	47	47	47	47	47	47	47
P51003;G3XAH6;A0A024R6M3;B4DYF4;B4DHB8;A0A0C4DGK1;A0A024R6J7;G3V3I9;Q9NRJ5;H0YJ00;A4D1Z6;A0ZTA0;G3V457;B7ZA53;B4DZL2;H0YJL4	P51003;G3XAH6;A0A024R6M3;B4DYF4;B4DHB8;A0A0C4DGK1;A0A024R6J7	18;18;18;17;16;9;9;7;5;5;5;5;4;4;4;2	18;18;18;17;16;9;9;7;5;5;5;5;4;4;4;2	15;15;15;14;13;7;8;5;4;4;4;4;3;4;4;2	Poly(A) polymerase alpha	PAPOLA	sp|P51003|PAPOA_HUMAN Poly(A) polymerase alpha OS=Homo sapiens OX=9606 GN=PAPOLA PE=1 SV=4;tr|G3XAH6|G3XAH6_HUMAN Poly(A) polymerase OS=Homo sapiens OX=9606 GN=PAPOLA PE=1 SV=1;tr|A0A024R6M3|A0A024R6M3_HUMAN Poly(A) polymerase OS=Homo sapiens OX=9606 GN=PA	16	18	18	15	18	18	15	27	27	23	82.841999999999999	745	745;724;745;761;740;238;495;177;636;203;637;637;111;270;310;181	0	56.75	2757000	2352200	2359700	2369100	2207600	2129500	1967300	1991500	1910200	2170600	2584600	2220700	2417900	2393600	2251900	2189900	2010200	2030800	1878000	2103000	27	26	26	26	26	26	27
Q9UL15;A0A024R6M6;A8K5J7;G3V274	Q9UL15;A0A024R6M6;A8K5J7	9;9;8;3	9;9;8;3	9;9;8;3	BAG family molecular chaperone regulator 5	BAG5	sp|Q9UL15|BAG5_HUMAN BAG family molecular chaperone regulator 5 OS=Homo sapiens OX=9606 GN=BAG5 PE=1 SV=1;tr|A0A024R6M6|A0A024R6M6_HUMAN BCL2-associated athanogene 5 OS=Homo sapiens OX=9606 GN=BAG5 PE=2 SV=1;tr|A8K5J7|A8K5J7_HUMAN cDNA FLJ77290, highly sim	4	9	9	9	9	9	9	22.1	22.1	22.1	51.198999999999998	447	447;447;447;211	0	34.003	862770	787840	791070	721000	739310	781860	722660	773760	759710	804390	809220	742950	806280	735300	755760	796240	736350	785670	744300	780840	11	10	10	11	10	10	11
Q9Y5S2;A0A024R6N2;Q86XZ8	Q9Y5S2;A0A024R6N2	25;25;4	25;25;4	11;11;2	Serine/threonine-protein kinase MRCK beta;Non-specific serine/threonine protein kinase	CDC42BPB	sp|Q9Y5S2|MRCKB_HUMAN Serine/threonine-protein kinase MRCK beta OS=Homo sapiens OX=9606 GN=CDC42BPB PE=1 SV=2;tr|A0A024R6N2|A0A024R6N2_HUMAN Non-specific serine/threonine protein kinase OS=Homo sapiens OX=9606 GN=CDC42BPB PE=3 SV=1	3	25	25	11	25	25	11	17.7	17.7	8.5	194.31	1711	1711;1711;492	0	71.034999999999997	1226600	1059900	1094600	1016400	1000100	1092000	1011300	1054400	996060	1099700	1150300	1000100	1117700	1033000	1024800	1112000	1026500	1072100	978640	1067400	20	20	20	20	20	20	20
Q9P0R6;A0A024R6P6;G3V4I5	Q9P0R6;A0A024R6P6;G3V4I5	2;2;1	2;2;1	2;2;1	GSK3-beta interaction protein	GSKIP;C14orf129	sp|Q9P0R6|GSKIP_HUMAN GSK3B-interacting protein OS=Homo sapiens OX=9606 GN=GSKIP PE=1 SV=2;tr|A0A024R6P6|A0A024R6P6_HUMAN Chromosome 14 open reading frame 129, isoform CRA_a OS=Homo sapiens OX=9606 GN=C14orf129 PE=3 SV=1;tr|G3V4I5|G3V4I5_HUMAN GSK3B-intera	3	2	2	2	2	2	2	15.1	15.1	15.1	15.648	139	139;139;109	0	3.7761	34973	31308	29259	34532	31605	23177	20398	25532	24413	22664	32782	29591	30094	34572	31766	24427	21457	25688	23794	22154	2	2	2	2	2	2	2
P55010;Q6IBU0;A0A024R6Q1;Q05DF3;H0YN40;H0YLZ1;Q32Q19;H0YMJ8;H0YM54;H0YK11;H0YK29;B4DEN3	P55010;Q6IBU0;A0A024R6Q1;Q05DF3;H0YN40;H0YLZ1;Q32Q19	15;15;15;10;10;8;8;3;3;2;1;1	15;15;15;10;10;8;8;3;3;2;1;1	15;15;15;10;10;8;8;3;3;2;1;1	Eukaryotic translation initiation factor 5	EIF5	sp|P55010|IF5_HUMAN Eukaryotic translation initiation factor 5 OS=Homo sapiens OX=9606 GN=EIF5 PE=1 SV=2;tr|Q6IBU0|Q6IBU0_HUMAN Eukaryotic translation initiation factor 5 OS=Homo sapiens OX=9606 GN=EIF5 PE=2 SV=1;tr|A0A024R6Q1|A0A024R6Q1_HUMAN Eukaryotic t	12	15	15	15	15	15	15	32.700000000000003	32.700000000000003	32.700000000000003	49.222000000000001	431	431;431;431;166;200;146;163;101;109;68;51;193	0	41.817999999999998	4297700	3712000	3248600	3830400	3577800	2842700	2710100	2950200	2633100	3154200	4025800	3505400	3370900	3854700	3602200	2970900	2798300	2991000	2588500	3058300	41	40	41	40	42	38	41
Q96FX7;A0A024R6Q2;Q96B39;H0Y2Q1	Q96FX7;A0A024R6Q2;Q96B39;H0Y2Q1	3;3;2;2	3;3;2;2	3;3;2;2	tRNA (adenine(58)-N(1))-methyltransferase catalytic subunit TRMT61A	TRMT61A;C14orf172	sp|Q96FX7|TRM61_HUMAN tRNA (adenine(58)-N(1))-methyltransferase catalytic subunit TRMT61A OS=Homo sapiens OX=9606 GN=TRMT61A PE=1 SV=1;tr|A0A024R6Q2|A0A024R6Q2_HUMAN tRNA (adenine(58)-N(1))-methyltransferase catalytic subunit TRMT61A OS=Homo sapiens OX=960	4	3	3	3	3	3	3	18.3	18.3	18.3	31.381	289	289;289;190;191	0	15.185	57337	56092	58740	54900	47261	56143	62102	63752	62703	59367	53824	52938	59304	55677	49216	57563	62319	64129	61539	57903	3	3	3	3	3	3	3
Q8TD30;A0A024R6R2;H3BU54	Q8TD30;A0A024R6R2	3;3;1	3;3;1	3;3;1	Alanine aminotransferase 2	GPT2	sp|Q8TD30|ALAT2_HUMAN Alanine aminotransferase 2 OS=Homo sapiens OX=9606 GN=GPT2 PE=1 SV=1;tr|A0A024R6R2|A0A024R6R2_HUMAN Glutamic pyruvate transaminase (Alanine aminotransferase) 2, isoform CRA_b OS=Homo sapiens OX=9606 GN=GPT2 PE=4 SV=1	3	3	3	3	3	3	3	9	9	9	57.902999999999999	523	523;523;177	0	12.02	125870	104140	97570	118850	119210	88130	95298	93141	106430	93810	117920	98474	101190	118870	119490	92121	98470	94192	104010	91183	2	2	2	2	2	2	2
O60884;A0A024R6S1;T2DN57;T2DPK5;I3L320;A0A087WT48	O60884;A0A024R6S1;T2DN57	15;15;8;6;4;4	15;15;8;6;4;4	15;15;8;6;4;4	DnaJ homolog subfamily A member 2	DNAJA2	sp|O60884|DNJA2_HUMAN DnaJ homolog subfamily A member 2 OS=Homo sapiens OX=9606 GN=DNAJA2 PE=1 SV=1;tr|A0A024R6S1|A0A024R6S1_HUMAN DnaJ (Hsp40) homolog, subfamily A, member 2, isoform CRA_a OS=Homo sapiens OX=9606 GN=DNAJA2 PE=3 SV=1;tr|T2DN57|T2DN57_HUMAN	6	15	15	15	15	15	15	32.5	32.5	32.5	45.744999999999997	412	412;412;128;131;47;134	0	38.570999999999998	5099600	5062300	4374700	4356800	4450200	4390200	4596500	4632700	4150300	4343200	4780800	4770900	4486800	4458500	4531800	4494800	4648900	4676600	4094400	4234700	43	44	44	44	44	44	44
Q9GZU8;A0A024R6T8;H3BUL4;H3BMX9;H3BTP8;H3BSY6;H3BP64;H3BQQ6;H3BTI2;H3BU93;H3BN22;Q6P4H7;H3BSF0;H3BNK9;H3BPH9;H3BPF9	Q9GZU8;A0A024R6T8;H3BUL4;H3BMX9;H3BTP8;H3BSY6;H3BP64;H3BQQ6;H3BTI2;H3BU93	7;7;6;6;5;5;5;4;4;4;3;3;3;3;2;2	7;7;6;6;5;5;5;4;4;4;3;3;3;3;2;2	3;3;3;3;3;3;3;3;3;0;3;3;3;0;2;2	Protein FAM192A	FAM192A;NIP30	sp|Q9GZU8|PIP30_HUMAN PSME3-interacting protein OS=Homo sapiens OX=9606 GN=PSME3IP1 PE=1 SV=1;tr|A0A024R6T8|A0A024R6T8_HUMAN NEFA-interacting nuclear protein NIP30, isoform CRA_a OS=Homo sapiens OX=9606 GN=NIP30 PE=4 SV=1;tr|H3BUL4|H3BUL4_HUMAN PSME3-inter	16	7	7	3	7	7	3	34.299999999999997	34.299999999999997	15	28.911999999999999	254	254;254;160;165;130;140;148;96;106;177;64;81;88;154;24;27	0	24.550999999999998	598290	528030	482210	477290	488300	339180	314560	347660	302330	274970	560660	497890	497030	484530	492620	354830	328640	350070	297370	270350	8	8	8	8	8	8	8
Q96DX4;B3KNH9;A0A024R6U0;H3BQQ7;H3BSC7;H3BPL2	Q96DX4;B3KNH9;A0A024R6U0;H3BQQ7;H3BSC7;H3BPL2	2;2;2;1;1;1	2;2;2;1;1;1	2;2;2;1;1;1	RING finger and SPRY domain-containing protein 1	RSPRY1	sp|Q96DX4|RSPRY_HUMAN RING finger and SPRY domain-containing protein 1 OS=Homo sapiens OX=9606 GN=RSPRY1 PE=1 SV=1;tr|B3KNH9|B3KNH9_HUMAN cDNA FLJ14643 fis, clone NT2RP2001597, weakly similar to RYANODINE RECEPTOR, CARDIAC MUSCLE OS=Homo sapiens OX=9606 PE	6	2	2	2	2	2	2	7.3	7.3	7.3	64.180000000000007	576	576;576;576;121;146;172	0	9.9316999999999993	5194.8	5466.5	5174.8999999999996	2685.5	4845.5	5856.9	4862.3999999999996	4447.3999999999996	7603.8	6449.9	4875.3999999999996	5129.3999999999996	5244	2762.5	4846.8999999999996	5779.1	5024.7	4634	7262.4	6134.8	3	3	3	1	2	3	3
Q9BVA0;H3BTU7;Q59G59;A0A024R6U1	Q9BVA0;H3BTU7;Q59G59;A0A024R6U1	4;4;4;4	4;4;4;4	4;4;4;4	Katanin p80 WD40 repeat-containing subunit B1	KATNB1	sp|Q9BVA0|KTNB1_HUMAN Katanin p80 WD40 repeat-containing subunit B1 OS=Homo sapiens OX=9606 GN=KATNB1 PE=1 SV=1;tr|H3BTU7|H3BTU7_HUMAN Katanin p80 WD40 repeat-containing subunit B1 (Fragment) OS=Homo sapiens OX=9606 GN=KATNB1 PE=1 SV=1;tr|Q59G59|Q59G59_HUM	4	4	4	4	4	4	4	6.6	6.6	6.6	72.332999999999998	655	655;276;370;564	0	10.348000000000001	37841	29560	31490	27908	30886	33194	32510	33629	32223	33316	35468	27886	32359	28443	31537	33662	32937	34063	31651	32406	3	3	3	3	3	3	3
O75208;A0A024R6U3;H3BNT2;B4DIV2;H3BSJ5;H3BPY0;H3BRC0;B4DEE3;H3BPC6;B4E0U3;H3BPW3;H3BVA5	O75208;A0A024R6U3;H3BNT2;B4DIV2;H3BSJ5;H3BPY0;H3BRC0	6;6;5;4;4;3;3;2;2;2;1;1	6;6;5;4;4;3;3;2;2;2;1;1	6;6;5;4;4;3;3;2;2;2;1;1	Ubiquinone biosynthesis protein COQ9, mitochondrial	COQ9;hCG_2025883	sp|O75208|COQ9_HUMAN Ubiquinone biosynthesis protein COQ9, mitochondrial OS=Homo sapiens OX=9606 GN=COQ9 PE=1 SV=1;tr|A0A024R6U3|A0A024R6U3_HUMAN Ubiquinone biosynthesis protein OS=Homo sapiens OX=9606 GN=hCG_2025883 PE=3 SV=1;tr|H3BNT2|H3BNT2_HUMAN Ubiqui	12	6	6	6	6	6	6	24.5	24.5	24.5	35.509	318	318;318;303;262;283;89;207;174;188;190;102;172	0	22.963999999999999	421110	412070	397900	338950	377850	378190	331770	338520	355450	356160	395060	388160	404780	348640	384870	383570	340300	345570	347960	345560	9	8	9	9	8	9	8
P51511;A0A024R6U8;Q7KZY0;H3BT97	P51511;A0A024R6U8;Q7KZY0	5;5;3;1	5;5;3;1	5;5;3;1	Matrix metalloproteinase-15	MMP15	sp|P51511|MMP15_HUMAN Matrix metalloproteinase-15 OS=Homo sapiens OX=9606 GN=MMP15 PE=1 SV=1;tr|A0A024R6U8|A0A024R6U8_HUMAN Matrix metallopeptidase 15 (Membrane-inserted), isoform CRA_a OS=Homo sapiens OX=9606 GN=MMP15 PE=3 SV=1;tr|Q7KZY0|Q7KZY0_HUMAN Matr	4	5	5	5	5	5	5	11.5	11.5	11.5	75.805999999999997	669	669;669;564;97	0	19.683	69501	61735	66132	65088	59314	76058	74504	75453	70898	71199	65205	58315	67193	65830	61216	77123	74772	76410	69769	69402	5	5	5	5	5	5	5
Q9Y2Y0;A0A024R6U9;H3BU49;B4DQD8;H3BM52	Q9Y2Y0;A0A024R6U9;H3BU49;B4DQD8;H3BM52	3;3;2;2;2	3;3;2;2;2	3;3;2;2;2	ADP-ribosylation factor-like protein 2-binding protein	ARL2BP	sp|Q9Y2Y0|AR2BP_HUMAN ADP-ribosylation factor-like protein 2-binding protein OS=Homo sapiens OX=9606 GN=ARL2BP PE=1 SV=1;tr|A0A024R6U9|A0A024R6U9_HUMAN ADP-ribosylation factor-like protein 2-binding protein OS=Homo sapiens OX=9606 GN=ARL2BP PE=3 SV=1;tr|H3	5	3	3	3	3	3	3	22.1	22.1	22.1	18.821999999999999	163	163;163;123;141;171	0	20.565999999999999	19874	20067	19404	15202	16847	19346	16180	20935	21048	17451	18649	18889	19672	15779	17300	19565	16628	21027	20453	17168	1	1	1	1	1	1	1
P00505;A0A024R6W0;B3KUZ8;A8K482;B4DY39	P00505;A0A024R6W0;B3KUZ8;A8K482	19;19;18;16;5	19;19;18;16;5	19;19;18;16;5	Aspartate aminotransferase, mitochondrial;Aspartate aminotransferase	GOT2	sp|P00505|AATM_HUMAN Aspartate aminotransferase, mitochondrial OS=Homo sapiens OX=9606 GN=GOT2 PE=1 SV=3;tr|A0A024R6W0|A0A024R6W0_HUMAN Aspartate aminotransferase OS=Homo sapiens OX=9606 GN=GOT2 PE=3 SV=1;tr|B3KUZ8|B3KUZ8_HUMAN Aspartate aminotransferase O	5	19	19	19	19	19	19	45.6	45.6	45.6	47.517000000000003	430	430;430;371;430;189	0	70.353999999999999	20247000	18062000	16720000	18625000	17356000	16242000	15392000	15729000	15349000	16099000	18977000	17057000	17205000	18781000	17589000	16744000	15744000	15982000	15072000	15638000	55	55	55	55	55	54	55
O43809;B2R6U8;A0A024R6W2;H3BND3;Q5HYH5;H3BV41	O43809;B2R6U8;A0A024R6W2;H3BND3	11;11;11;7;5;4	11;11;11;7;5;4	11;11;11;7;5;4	Cleavage and polyadenylation specificity factor subunit 5	NUDT21	sp|O43809|CPSF5_HUMAN Cleavage and polyadenylation specificity factor subunit 5 OS=Homo sapiens OX=9606 GN=NUDT21 PE=1 SV=1;tr|B2R6U8|B2R6U8_HUMAN Cleavage and polyadenylation specificity factor subunit 5 OS=Homo sapiens OX=9606 PE=2 SV=1;tr|A0A024R6W2|A0A	6	11	11	11	11	11	11	42.7	42.7	42.7	26.227	227	227;227;227;149;105;71	0	33.234000000000002	4816400	4165500	4223500	4094200	3880900	3888100	3987300	3806800	3537300	3872600	4516000	3931400	4318600	4146500	3976700	3987900	4031900	3865200	3492800	3762600	27	27	28	28	28	27	28
Q13951;A0A024R6X2;J3KS23;A8K719;A0A494C0A9;A0A024R6W3;H3BSC0	Q13951;A0A024R6X2;J3KS23;A8K719;A0A494C0A9;A0A024R6W3	4;4;3;3;3;2;1	4;4;3;3;3;2;1	4;4;3;3;3;2;1	Core-binding factor subunit beta	CBFB	sp|Q13951|PEBB_HUMAN Core-binding factor subunit beta OS=Homo sapiens OX=9606 GN=CBFB PE=1 SV=2;tr|A0A024R6X2|A0A024R6X2_HUMAN Core-binding factor, beta subunit, isoform CRA_b OS=Homo sapiens OX=9606 GN=CBFB PE=4 SV=1;tr|J3KS23|J3KS23_HUMAN Core-binding fa	7	4	4	4	4	4	4	25.3	25.3	25.3	21.507999999999999	182	182;182;82;187;223;155;101	0	18.609000000000002	872950	780450	777440	657980	740510	438810	457990	493380	438360	467680	818590	735380	794370	671050	749420	463240	480030	496740	431260	455790	6	6	6	6	6	6	6
Q58EX7;A0A024R6X4;B4E3H4;H3BPQ5;H3BME5;H3BQE6;C5IFI8;H3BQP9	Q58EX7;A0A024R6X4;B4E3H4	3;3;2;1;1;1;1;1	3;3;2;1;1;1;1;1	3;3;2;1;1;1;1;1	Puratrophin-1	PLEKHG4	sp|Q58EX7|PKHG4_HUMAN Puratrophin-1 OS=Homo sapiens OX=9606 GN=PLEKHG4 PE=1 SV=1;tr|A0A024R6X4|A0A024R6X4_HUMAN PLEKHG4 OS=Homo sapiens OX=9606 GN=PLEKHG4 PE=4 SV=1;tr|B4E3H4|B4E3H4_HUMAN cDNA FLJ54470, highly similar to Puratrophin-1 OS=Homo sapiens OX=96	8	3	3	3	3	3	3	3.9	3.9	3.9	130.80000000000001	1191	1191;1191;998;73;76;77;95;108	0	5.6535000000000002	8216.2000000000007	4625.3999999999996	4938.6000000000004	6501.1	5356.4	4810.1000000000004	5630.2	5320.4	4377.8999999999996	3232	7686.9	4387.3	5059.1000000000004	6430.1	5437	5020.1000000000004	5667.3	5311.7	4353.3	3149.6	2	2	1	2	2	2	2
P61970;A0A024R6Y2;H3BRV9	P61970;A0A024R6Y2;H3BRV9	3;3;2	3;3;2	3;3;2	Nuclear transport factor 2	NUTF2	sp|P61970|NTF2_HUMAN Nuclear transport factor 2 OS=Homo sapiens OX=9606 GN=NUTF2 PE=1 SV=1;tr|A0A024R6Y2|A0A024R6Y2_HUMAN Nuclear transport factor 2, isoform CRA_a OS=Homo sapiens OX=9606 GN=NUTF2 PE=4 SV=1;tr|H3BRV9|H3BRV9_HUMAN Nuclear transport factor 2	3	3	3	3	3	3	3	29.9	29.9	29.9	14.478	127	127;127;107	0	14.558	2553900	2079500	2124300	2175500	1954600	1738100	1821800	1846300	1654300	1879900	2393700	1964200	2181200	2189400	1997900	1807400	1853100	1867200	1631600	1826500	15	15	15	15	15	15	15
A0A024R6Y3;Q9HBH1	A0A024R6Y3;Q9HBH1	5;5	5;5	5;5	Peptide deformylase, mitochondrial	hCG_2027080;PDF	tr|A0A024R6Y3|A0A024R6Y3_HUMAN Peptide deformylase OS=Homo sapiens OX=9606 GN=hCG_2027080 PE=3 SV=1;sp|Q9HBH1|DEFM_HUMAN Peptide deformylase, mitochondrial OS=Homo sapiens OX=9606 GN=PDF PE=1 SV=1	2	5	5	5	5	5	5	25.5	25.5	25.5	27.013000000000002	243	243;243	0	23.234999999999999	52413	43915	46064	48620	49176	40874	44779	40419	55317	41538	49144	41508	47189	48789	49787	42267	46065	41030	53852	40341	4	4	4	4	4	4	4
O43237;A0A024R6Z0;J3KRI4;J3KRZ2;J3KSD2;H3BUM4;B4DHD8;Q63HJ8;B4E2E0	O43237;A0A024R6Z0;J3KRI4	13;13;8;4;3;3;3;2;1	13;13;8;4;3;3;3;2;1	13;13;8;4;3;3;3;2;1	Cytoplasmic dynein 1 light intermediate chain 2	DYNC1LI2	sp|O43237|DC1L2_HUMAN Cytoplasmic dynein 1 light intermediate chain 2 OS=Homo sapiens OX=9606 GN=DYNC1LI2 PE=1 SV=1;tr|A0A024R6Z0|A0A024R6Z0_HUMAN Dynein light intermediate chain OS=Homo sapiens OX=9606 GN=DYNC1LI2 PE=3 SV=1;tr|J3KRI4|J3KRI4_HUMAN Dynein l	9	13	13	13	13	13	13	28	28	28	54.098999999999997	492	492;492;167;92;49;186;310;209;271	0	83.85	2810900	2556600	2582800	2202300	2253300	1928600	1838000	1859200	1906700	1913000	2636400	2409500	2629900	2249200	2304900	1987600	1892000	1889700	1869100	1857600	26	25	27	25	28	27	25
Q96MW5;A0A024R6Z6;B4DYU2;H3BQV3;H3BSH5;A0A087X1T3;H3BMQ9;H3BUN2	Q96MW5;A0A024R6Z6;B4DYU2;H3BQV3	7;7;7;4;3;2;1;1	7;7;7;4;3;2;1;1	7;7;7;4;3;2;1;1	Conserved oligomeric Golgi complex subunit 8	COG8;hCG_2027080	sp|Q96MW5|COG8_HUMAN Conserved oligomeric Golgi complex subunit 8 OS=Homo sapiens OX=9606 GN=COG8 PE=1 SV=2;tr|A0A024R6Z6|A0A024R6Z6_HUMAN Conserved oligomeric Golgi complex subunit 8 OS=Homo sapiens OX=9606 GN=hCG_2027080 PE=3 SV=1;tr|B4DYU2|B4DYU2_HUMAN	8	7	7	7	7	7	7	14.7	14.7	14.7	68.423000000000002	612	612;612;639;534;223;121;156;164	0	29.234999999999999	78299	69879	65656	69018	71889	65776	57784	64826	66546	55592	73393	65924	67532	69879	72485	67282	59523	65519	64955	54432	6	5	6	7	6	6	5
Q9NX74;A0A024R6Z7;E7EUN9;B4DKP8;J3QLD5;I3L4Y9	Q9NX74;A0A024R6Z7;E7EUN9;B4DKP8	13;13;12;12;4;2	13;13;12;12;4;2	13;13;12;12;4;2	tRNA-dihydrouridine(20) synthase [NAD(P)+]-like	DUS2;DUS2L	sp|Q9NX74|DUS2L_HUMAN tRNA-dihydrouridine(20) synthase [NAD(P)+]-like OS=Homo sapiens OX=9606 GN=DUS2 PE=1 SV=1;tr|A0A024R6Z7|A0A024R6Z7_HUMAN Dihydrouridine synthase 2-like, SMM1 homolog (S. cerevisiae), isoform CRA_a OS=Homo sapiens OX=9606 GN=DUS2L PE=4	6	13	13	13	13	13	13	31	31	31	55.05	493	493;493;458;458;208;158	0	61.63	460740	373820	403680	365640	376940	309080	308180	330960	310230	335980	432000	352770	412890	369860	383850	320230	316870	334490	304480	326470	16	14	16	16	16	16	15
P78362;A0A024R704;H7C521;H7C5L6;F8WBW4;Q9UPE1;A8MPP7;A8MPY5;E7ETV6;Q59GF4	P78362;A0A024R704	9;9;3;3;2;1;1;1;1;1	7;7;2;2;2;0;0;0;0;0	7;7;2;2;2;0;0;0;0;0	SRSF protein kinase 2;SRSF protein kinase 2 N-terminal;SRSF protein kinase 2 C-terminal	SRPK2	sp|P78362|SRPK2_HUMAN SRSF protein kinase 2 OS=Homo sapiens OX=9606 GN=SRPK2 PE=1 SV=3;tr|A0A024R704|A0A024R704_HUMAN SFRS protein kinase 2, isoform CRA_b OS=Homo sapiens OX=9606 GN=SRPK2 PE=4 SV=1	10	9	7	7	9	7	7	14.8	12.1	12.1	77.525999999999996	688	688;688;204;295;147;567;492;534;634;699	0	39.107999999999997	215100	205800	187760	172070	189520	288460	281330	287160	297150	268610	201670	193900	192290	178200	195230	288130	281390	290690	291060	261940	9	9	9	9	9	9	9
Q9UN37;A0A024R705;Q9NXK5;Q9UF30;Q49AN7	Q9UN37;A0A024R705	9;9;3;3;1	4;4;2;2;1	2;2;1;1;1	Vacuolar protein sorting-associated protein 4A	VPS4A	sp|Q9UN37|VPS4A_HUMAN Vacuolar protein sorting-associated protein 4A OS=Homo sapiens OX=9606 GN=VPS4A PE=1 SV=1;tr|A0A024R705|A0A024R705_HUMAN Vesicle-fusing ATPase OS=Homo sapiens OX=9606 GN=VPS4A PE=3 SV=1	5	9	4	2	9	4	2	17.399999999999999	8.5	5.3	48.896999999999998	437	437;437;240;266;70	0	6.4968000000000004	619840	605090	556550	517960	546540	565740	587500	582720	561860	588960	581280	570230	568550	530920	558330	576570	593960	590070	552780	572390	5	5	5	5	5	5	5
O00308;B4DIN7;A0A024R711;B4DHF6	O00308;B4DIN7;A0A024R711	3;3;3;1	3;3;3;1	3;3;3;1	NEDD4-like E3 ubiquitin-protein ligase WWP2;E3 ubiquitin-protein ligase	WWP2	sp|O00308|WWP2_HUMAN NEDD4-like E3 ubiquitin-protein ligase WWP2 OS=Homo sapiens OX=9606 GN=WWP2 PE=1 SV=2;tr|B4DIN7|B4DIN7_HUMAN E3 ubiquitin-protein ligase OS=Homo sapiens OX=9606 PE=2 SV=1;tr|A0A024R711|A0A024R711_HUMAN E3 ubiquitin-protein ligase OS=Ho	4	3	3	3	3	3	3	3.7	3.7	3.7	98.911000000000001	870	870;757;870;488	0	6.1063000000000001	43202	40323	42257	32466	37979	24583	22538	23601	25340	18815	40540	37977	42853	33277	38559	25434	23823	23847	24722	18491	4	4	4	4	4	3	4
P31323;B3KY43;Q6DHZ2;A0A024R712;Q75MP1	P31323;B3KY43;Q6DHZ2;A0A024R712;Q75MP1	6;6;6;6;5	4;4;4;4;4	4;4;4;4;4	cAMP-dependent protein kinase type II-beta regulatory subunit	PRKAR2B	sp|P31323|KAP3_HUMAN cAMP-dependent protein kinase type II-beta regulatory subunit OS=Homo sapiens OX=9606 GN=PRKAR2B PE=1 SV=3;tr|B3KY43|B3KY43_HUMAN cDNA FLJ46798 fis, clone TRACH3031660, highly similar to cAMP-dependent protein kinase type II-beta regul	5	6	4	4	6	4	4	22	15.1	15.1	46.302	418	418;405;418;418;306	0	19.475000000000001	177050	166100	147570	170630	152990	180510	158990	190820	163400	189840	165950	156850	151740	172580	155650	184400	161360	192910	160240	184620	4	4	4	4	4	4	4
P09622;B4DFL1;A0A024R713;E9PEX6;B4DMK9;F8WDM5;A0A1W2PR83;F2Z2E3	P09622;B4DFL1;A0A024R713;E9PEX6;B4DMK9	13;13;13;12;12;2;2;2	13;13;13;12;12;2;2;2	13;13;13;12;12;2;2;2	Dihydrolipoyl dehydrogenase, mitochondrial;Dihydrolipoyl dehydrogenase	DLD	sp|P09622|DLDH_HUMAN Dihydrolipoyl dehydrogenase, mitochondrial OS=Homo sapiens OX=9606 GN=DLD PE=1 SV=2;tr|B4DFL1|B4DFL1_HUMAN Dihydrolipoyl dehydrogenase OS=Homo sapiens OX=9606 PE=2 SV=1;tr|A0A024R713|A0A024R713_HUMAN Dihydrolipoyl dehydrogenase OS=Homo	8	13	13	13	13	13	13	29.7	29.7	29.7	54.177	509	509;459;509;486;486;114;114;115	0	47.438000000000002	11544000	11099000	10137000	9492500	9672500	9877600	9068200	9098300	8915800	9027200	10824000	10460000	10369000	9723400	9865400	10059000	9242100	9261100	8760500	8780100	43	43	43	44	44	43	43
Q9H0V1;H7C268;A0A024R716	Q9H0V1;H7C268;A0A024R716	2;2;2	2;2;2	2;2;2	Transmembrane protein 168	TMEM168;FLJ13576	sp|Q9H0V1|TM168_HUMAN Transmembrane protein 168 OS=Homo sapiens OX=9606 GN=TMEM168 PE=2 SV=2;tr|H7C268|H7C268_HUMAN Transmembrane protein 168 (Fragment) OS=Homo sapiens OX=9606 GN=TMEM168 PE=1 SV=1;tr|A0A024R716|A0A024R716_HUMAN Transmembrane protein 168 O	3	2	2	2	2	2	2	4.7	4.7	4.7	79.754000000000005	697	697;258;697	2.3901999999999999E-3	2.3180000000000001	66374	61230	58026	58537	54486	59194	52730	58799	59942	59417	62233	57771	59363	59451	55670	60516	53897	59647	58538	57746	1	1	1	1	1	1	1
P43490;A0A024R718;A0A0C4DFS8;B7Z8W6;Q658Z1;C9JF35;C9JG65	P43490;A0A024R718;A0A0C4DFS8	18;18;12;6;4;2;2	18;18;12;6;4;2;2	18;18;12;6;4;2;2	Nicotinamide phosphoribosyltransferase	NAMPT;PBEF1	sp|P43490|NAMPT_HUMAN Nicotinamide phosphoribosyltransferase OS=Homo sapiens OX=9606 GN=NAMPT PE=1 SV=1;tr|A0A024R718|A0A024R718_HUMAN Nicotinamide phosphoribosyltransferase OS=Homo sapiens OX=9606 GN=PBEF1 PE=3 SV=1;tr|A0A0C4DFS8|A0A0C4DFS8_HUMAN Nicotina	7	18	18	18	18	18	18	38.5	38.5	38.5	55.52	491	491;491;368;241;81;60;88	0	48.262	9266100	7683600	7572900	7590200	7543600	7324600	8152200	8318900	6982800	8361300	8684100	7252300	7795100	7686200	7700700	7539400	8214400	8384600	6907200	8127900	35	35	35	35	35	35	35
P20839;A0A024R725;A0A3B3IRL5;C9J381;B4DNJ7;Q6ZNB1;Q5H9Q6;B3KRZ3;C9K0R9;C9J029;H7C5T1;H7C511	P20839;A0A024R725;A0A3B3IRL5;C9J381;B4DNJ7;Q6ZNB1;Q5H9Q6;B3KRZ3;C9K0R9	8;8;8;8;8;8;8;7;4;1;1;1	5;5;5;5;5;5;5;4;1;1;1;1	5;5;5;5;5;5;5;4;1;1;1;1	Inosine-5-monophosphate dehydrogenase 1;Inosine-5-monophosphate dehydrogenase	IMPDH1;IMPDH;DKFZp781N0678	sp|P20839|IMDH1_HUMAN Inosine-5-monophosphate dehydrogenase 1 OS=Homo sapiens OX=9606 GN=IMPDH1 PE=1 SV=2;tr|A0A024R725|A0A024R725_HUMAN Inosine-5-monophosphate dehydrogenase OS=Homo sapiens OX=9606 GN=IMPDH1 PE=3 SV=1;tr|A0A3B3IRL5|A0A3B3IRL5_HUMAN Inos	12	8	5	5	8	5	5	16.5	13.2	13.2	55.405000000000001	514	514;380;509;513;514;530;599;522;289;184;190;226	0	37.362000000000002	397950	386940	346020	320820	356080	295610	304850	304720	303420	311000	373110	364530	354580	328850	360780	304240	312480	308640	297970	302130	5	5	5	5	5	5	5
Q13425;A0A024R732;A0A140TA73;H7BY41;H0YCS0	Q13425;A0A024R732	7;7;2;1;1	7;7;2;1;1	6;6;2;1;1	Beta-2-syntrophin	SNTB2	sp|Q13425|SNTB2_HUMAN Beta-2-syntrophin OS=Homo sapiens OX=9606 GN=SNTB2 PE=1 SV=1;tr|A0A024R732|A0A024R732_HUMAN Syntrophin, beta 2 (Dystrophin-associated protein A1, 59kDa, basic component 2), isoform CRA_a OS=Homo sapiens OX=9606 GN=SNTB2 PE=3 SV=1	5	7	7	6	7	7	6	18	18	16.5	57.948999999999998	540	540;540;193;139;162	0	18.686	160320	133600	135680	146940	133270	101110	96882	89639	96789	102620	150280	126260	139240	147170	134980	105880	100410	91805	95036	99239	6	6	6	6	6	6	6
O94916;A0A024R734	O94916;A0A024R734	3;3	3;3	3;3	Nuclear factor of activated T-cells 5	NFAT5	sp|O94916|NFAT5_HUMAN Nuclear factor of activated T-cells 5 OS=Homo sapiens OX=9606 GN=NFAT5 PE=1 SV=1;tr|A0A024R734|A0A024R734_HUMAN Nuclear factor of activated T-cells 5, tonicity-responsive, isoform CRA_b OS=Homo sapiens OX=9606 GN=NFAT5 PE=4 SV=1	2	3	3	3	3	3	3	2	2	2	165.76	1531	1531;1455	0	5.8627000000000002	15961	14852	15350	15374	11337	12317	10406	12662	18153	8800.6	14976	14026	15551	15483	11771	12762	10864	12716	17485	8715.9	1	1	1	1	1	1	1
Q16718;A0A087X1G1;H7BYD0;A0A024R745;F8WAS3;C9IZN5;A0A024R736;A0A024R772;A0A087WXR5	Q16718;A0A087X1G1;H7BYD0;A0A024R745;F8WAS3;C9IZN5	4;4;4;4;3;3;1;1;1	4;4;4;4;3;3;1;1;1	4;4;4;4;3;3;1;1;1	NADH dehydrogenase [ubiquinone] 1 alpha subcomplex subunit 5	NDUFA5	sp|Q16718|NDUA5_HUMAN NADH dehydrogenase [ubiquinone] 1 alpha subcomplex subunit 5 OS=Homo sapiens OX=9606 GN=NDUFA5 PE=1 SV=3;tr|A0A087X1G1|A0A087X1G1_HUMAN Complex I subunit B13 OS=Homo sapiens OX=9606 GN=NDUFA5 PE=1 SV=1;tr|H7BYD0|H7BYD0_HUMAN Complex I	9	4	4	4	4	4	4	30.2	30.2	30.2	13.459	116	116;101;112;116;70;93;55;59;77	0	13.339	3028200	2598500	2554200	2718500	2623800	2915800	2553400	2525300	2548100	2712600	2838600	2454300	2623600	2747000	2666400	2961300	2598200	2584900	2502100	2629700	14	14	14	14	14	14	14
Q9NP80;A0A0C4DG51;A8K6U0;A0A024R746	Q9NP80;A0A0C4DG51;A8K6U0;A0A024R746	3;3;3;3	3;3;3;3	3;3;3;3	Calcium-independent phospholipase A2-gamma	PNPLA8;IPLA2(GAMMA)	sp|Q9NP80|PLPL8_HUMAN Calcium-independent phospholipase A2-gamma OS=Homo sapiens OX=9606 GN=PNPLA8 PE=1 SV=1;tr|A0A0C4DG51|A0A0C4DG51_HUMAN Calcium-independent phospholipase A2-gamma (Fragment) OS=Homo sapiens OX=9606 GN=PNPLA8 PE=1 SV=1;tr|A8K6U0|A8K6U0_H	4	3	3	3	3	3	3	5.0999999999999996	5.0999999999999996	5.0999999999999996	88.475999999999999	782	782;639;782;782	0	5.3007	4120.3999999999996	2697	3005.3	3167.7	4218.5	3179.6	3693.9	3304.1	3769.1	6135.1	3858.9	2551.1999999999998	3141.1	3175.4	4209.1000000000004	3277.1	3784.1	3419.9	3697.3	5848.5	1	1	1	1	1	1	1
Q9NW13;A0A024R753;B4DJ90;C9JAA9;C9JE21;A0A0S2Z5E5;H7C5G8	Q9NW13;A0A024R753	29;29;11;7;6;4;4	29;29;11;7;6;4;4	29;29;11;7;6;4;4	RNA-binding protein 28	RBM28	sp|Q9NW13|RBM28_HUMAN RNA-binding protein 28 OS=Homo sapiens OX=9606 GN=RBM28 PE=1 SV=3;tr|A0A024R753|A0A024R753_HUMAN RNA binding motif protein 28 isoform 1 OS=Homo sapiens OX=9606 GN=RBM28 PE=2 SV=1	7	29	29	29	29	29	29	35.6	35.6	35.6	85.736999999999995	759	759;759;387;283;204;89;186	0	78.620999999999995	8106400	7438400	6950900	6668700	6803700	6605200	6231900	6086100	7111700	5753900	7599700	7013300	7125700	6801800	6924600	6743500	6390500	6187300	6944000	5608200	61	61	61	61	61	61	61
B3KNG6;A0A024R755;H0Y875;B3KQK3	B3KNG6;A0A024R755	13;13;6;4	2;2;0;0	2;2;0;0		CALU	tr|B3KNG6|B3KNG6_HUMAN Calumenin OS=Homo sapiens OX=9606 PE=2 SV=1;tr|A0A024R755|A0A024R755_HUMAN Calumenin OS=Homo sapiens OX=9606 GN=CALU PE=3 SV=1	4	13	2	2	13	2	2	43.5	4.8	4.8	37.106000000000002	315	315;315;147;119	0	3.9142999999999999	49459	39072	48809	35659	41659	32376	27218	29579	33329	29413	46415	36846	49436	36279	42509	33231	28626	30124	32456	28605	1	1	1	1	1	1	1
P08581;Q59EB3;B4DLF5;A0A024R759;A0A024R728;H7C174;E6Y365;B4DPY6;B5A929;B5A930;Q9UEJ3;A0PJF7;H7C130	P08581;Q59EB3;B4DLF5;A0A024R759;A0A024R728	11;11;11;11;10;5;5;4;3;2;1;1;1	11;11;11;11;10;5;5;4;3;2;1;1;1	11;11;11;11;10;5;5;4;3;2;1;1;1	Hepatocyte growth factor receptor;Receptor protein-tyrosine kinase	MET	sp|P08581|MET_HUMAN Hepatocyte growth factor receptor OS=Homo sapiens OX=9606 GN=MET PE=1 SV=4;tr|Q59EB3|Q59EB3_HUMAN Receptor protein-tyrosine kinase (Fragment) OS=Homo sapiens OX=9606 PE=2 SV=1;tr|B4DLF5|B4DLF5_HUMAN Receptor protein-tyrosine kinase OS=H	13	11	11	11	11	11	11	9.1	9.1	9.1	155.54	1390	1390;712;960;1390;1408;214;934;260;877;823;47;94;158	0	33.615000000000002	228940	214400	202210	212460	199270	216230	197660	216660	185520	216990	214640	202370	206840	215220	203100	221090	200440	219580	182690	210970	11	12	13	12	13	14	12
Q16656;A0A024R770;A0A024R774;C9JP85	Q16656;A0A024R770;A0A024R774;C9JP85	2;2;2;1	2;2;2;1	2;2;2;1	Nuclear respiratory factor 1	NRF1	sp|Q16656|NRF1_HUMAN Nuclear respiratory factor 1 OS=Homo sapiens OX=9606 GN=NRF1 PE=1 SV=1;tr|A0A024R770|A0A024R770_HUMAN Nuclear respiratory factor 1, isoform CRA_a OS=Homo sapiens OX=9606 GN=NRF1 PE=3 SV=1;tr|A0A024R774|A0A024R774_HUMAN Nuclear respirat	4	2	2	2	2	2	2	4	4	4	53.54	503	503;503;522;209	0	4.3780000000000001	91972	92896	84985	83944	81071	95212	86796	80785	86642	78187	86268	87594	86600	85751	82960	96301	87880	82558	85076	76128	2	2	2	2	2	2	2
O95628;A0A024R776;A0A024R785;A0A024R781;B3KQ99	O95628;A0A024R776;A0A024R785;A0A024R781	5;5;5;5;1	5;5;5;5;1	5;5;5;5;1	CCR4-NOT transcription complex subunit 4	CNOT4	sp|O95628|CNOT4_HUMAN CCR4-NOT transcription complex subunit 4 OS=Homo sapiens OX=9606 GN=CNOT4 PE=1 SV=3;tr|A0A024R776|A0A024R776_HUMAN CCR4-NOT transcription complex, subunit 4, isoform CRA_a OS=Homo sapiens OX=9606 GN=CNOT4 PE=4 SV=1;tr|A0A024R785|A0A02	5	5	5	5	5	5	5	13.2	13.2	13.2	63.509	575	575;572;575;642;236	0	7.4218000000000002	80244	71227	66757	73230	66702	64244	57178	65035	56849	71031	75213	67260	68619	73866	67704	66208	58476	66055	55831	68781	5	5	5	5	5	4	4
P07738;A0A024R782;B3KUR3;C9JH23;Q59GR5	P07738;A0A024R782;B3KUR3	3;3;2;1;1	3;3;2;1;1	3;3;2;1;1	Bisphosphoglycerate mutase	BPGM	sp|P07738|PMGE_HUMAN Bisphosphoglycerate mutase OS=Homo sapiens OX=9606 GN=BPGM PE=1 SV=2;tr|A0A024R782|A0A024R782_HUMAN Phosphoglycerate mutase OS=Homo sapiens OX=9606 GN=BPGM PE=2 SV=1;tr|B3KUR3|B3KUR3_HUMAN cDNA FLJ40459 fis, clone TESTI2041800, highly	5	3	3	3	3	3	3	14.7	14.7	14.7	30.004999999999999	259	259;259;242;78;147	0	18.588999999999999	85916	75583	69753	68267	73426	62649	65968	69734	56037	64130	80516	71268	71893	69517	74375	64596	67127	70187	55455	62584	3	3	3	3	3	3	3
O15164;A0A024R784;B4DYZ9;Q6ZSA6	O15164;A0A024R784;B4DYZ9;Q6ZSA6	4;4;3;2	4;4;3;2	4;4;3;2	Transcription intermediary factor 1-alpha	TRIM24	sp|O15164|TIF1A_HUMAN Transcription intermediary factor 1-alpha OS=Homo sapiens OX=9606 GN=TRIM24 PE=1 SV=3;tr|A0A024R784|A0A024R784_HUMAN Tripartite motif-containing 24, isoform CRA_a OS=Homo sapiens OX=9606 GN=TRIM24 PE=4 SV=1;tr|B4DYZ9|B4DYZ9_HUMAN cDNA	4	4	4	4	4	4	4	6.9	6.9	6.9	116.83	1050	1050;1016;961;549	0	31.847999999999999	24988	24208	23382	19833	22312	20753	18843	23502	24363	21171	23441	22804	23804	20385	22704	21244	19505	23625	23679	20681	5	5	5	5	5	5	5
Q9Y5L0;B2R6H7;A0A024R794;E9PFH4;C9J7E5;B3KMX1;B3KM69	Q9Y5L0;B2R6H7;A0A024R794;E9PFH4;C9J7E5;B3KMX1;B3KM69	11;11;11;10;10;8;8	11;11;11;10;10;8;8	11;11;11;10;10;8;8	Transportin-3	TNPO3	sp|Q9Y5L0|TNPO3_HUMAN Transportin-3 OS=Homo sapiens OX=9606 GN=TNPO3 PE=1 SV=3;tr|B2R6H7|B2R6H7_HUMAN cDNA, FLJ92955, highly similar to Homo sapiens transportin-SR (TRN-SR), mRNA OS=Homo sapiens OX=9606 PE=2 SV=1;tr|A0A024R794|A0A024R794_HUMAN Transportin	7	11	11	11	11	11	11	12.9	12.9	12.9	104.2	923	923;923;923;857;957;480;523	0	31.315000000000001	1140400	897810	898310	981850	996280	864020	835910	803560	912620	873310	1068600	848470	928920	986570	1004700	889600	860420	819580	892700	846240	12	12	12	12	12	12	12
A0A024R798;A0A024R7D2;A0A088QF11;Q8IWA5;A0A088QCU6	A0A024R798;A0A024R7D2;A0A088QF11;Q8IWA5;A0A088QCU6	4;4;3;2;2	4;4;3;2;2	4;4;3;2;2	Choline transporter-like protein 2	SLC44A2	tr|A0A024R798|A0A024R798_HUMAN Choline transporter-like protein 2 isoform 2 OS=Homo sapiens OX=9606 GN=SLC44A2 PE=3 SV=1;tr|A0A024R7D2|A0A024R7D2_HUMAN Solute carrier family 44, member 2, isoform CRA_a OS=Homo sapiens OX=9606 GN=SLC44A2 PE=3 SV=1;tr|A0A088	5	4	4	4	4	4	4	7.5	7.5	7.5	79.873000000000005	704	704;706;704;706;704	0	7.1074999999999999	143040	122020	81734	143320	122690	105510	105150	134590	137600	122000	133800	115430	87673	143090	122010	110940	108790	134640	133680	119140	2	2	2	2	2	2	2
P15121;A0A024R7A8;E9PCX2;Q59EL5;E9PEF9;O15289	P15121;A0A024R7A8;E9PCX2;Q59EL5	7;7;6;5;3;1	7;7;6;5;3;1	7;7;6;5;3;1	Aldose reductase	AKR1B1	sp|P15121|ALDR_HUMAN Aldo-keto reductase family 1 member B1 OS=Homo sapiens OX=9606 GN=AKR1B1 PE=1 SV=3;tr|A0A024R7A8|A0A024R7A8_HUMAN Aldo-keto reductase family 1, member B1 (Aldose reductase), isoform CRA_a OS=Homo sapiens OX=9606 GN=AKR1B1 PE=3 SV=1;tr|	6	7	7	7	7	7	7	23.1	23.1	23.1	35.853000000000002	316	316;316;263;260;102;22	0	13.518000000000001	2258900	1863300	1778100	1724300	1790500	1545300	1559200	1543100	1472600	1562900	2116500	1757400	1836300	1752300	1817100	1591600	1594200	1565000	1449700	1518800	11	11	11	11	11	11	11
Q16543;A0A024R7B7;Q6FG59;K7EQA9;K7EKQ2;A1L0W4;K7EL68;K7EIU0	Q16543;A0A024R7B7;Q6FG59;K7EQA9;K7EKQ2	21;21;20;12;11;9;9;5	21;21;20;12;11;9;9;5	21;21;20;12;11;9;9;5	Hsp90 co-chaperone Cdc37;Hsp90 co-chaperone Cdc37, N-terminally processed	CDC37	sp|Q16543|CDC37_HUMAN Hsp90 co-chaperone Cdc37 OS=Homo sapiens OX=9606 GN=CDC37 PE=1 SV=1;tr|A0A024R7B7|A0A024R7B7_HUMAN Hsp90 chaperone protein kinase-targeting subunit OS=Homo sapiens OX=9606 GN=CDC37 PE=3 SV=1;tr|Q6FG59|Q6FG59_HUMAN Hsp90 chaperone prot	8	21	21	21	21	21	21	42.1	42.1	42.1	44.468000000000004	378	378;378;378;230;353;110;184;104	0	101.34	16867000	15374000	14292000	13327000	13719000	14975000	15281000	15316000	13417000	14809000	15812000	14490000	14661000	13653000	14048000	15231000	15385000	15496000	13254000	14419000	60	59	61	61	60	62	61
Q14145;A0A024R7C0;K7EQX2;K7EJ49;K7EJD8;K7ESE0;A0A2P1M8C0	Q14145;A0A024R7C0;K7EQX2;K7EJ49;K7EJD8;K7ESE0;A0A2P1M8C0	2;2;1;1;1;1;1	2;2;1;1;1;1;1	2;2;1;1;1;1;1	Kelch-like ECH-associated protein 1	KEAP1	sp|Q14145|KEAP1_HUMAN Kelch-like ECH-associated protein 1 OS=Homo sapiens OX=9606 GN=KEAP1 PE=1 SV=2;tr|A0A024R7C0|A0A024R7C0_HUMAN Kelch-like ECH-associated protein 1 OS=Homo sapiens OX=9606 GN=KEAP1 PE=3 SV=1;tr|K7EQX2|K7EQX2_HUMAN Kelch-like ECH-associa	7	2	2	2	2	2	2	3.8	3.8	3.8	69.665999999999997	624	624;624;172;212;213;279;444	0	4.7430000000000003	48546	46162	44336	44054	46493	68971	63098	67722	84753	54736	45532	43553	45276	45112	47641	68970	63887	68369	82267	53755	2	2	2	2	2	2	2
Q9BYD3;K7ES61;A0A024R7C5;K7ELQ0;X6RAY8;K7EKI4;K7ELF1;K7EJ73	Q9BYD3;K7ES61;A0A024R7C5;K7ELQ0;X6RAY8;K7EKI4;K7ELF1	7;7;7;6;6;5;5;1	7;7;7;6;6;5;5;1	7;7;7;6;6;5;5;1	39S ribosomal protein L4, mitochondrial	MRPL4	sp|Q9BYD3|RM04_HUMAN 39S ribosomal protein L4, mitochondrial OS=Homo sapiens OX=9606 GN=MRPL4 PE=1 SV=1;tr|K7ES61|K7ES61_HUMAN 39S ribosomal protein L4, mitochondrial (Fragment) OS=Homo sapiens OX=9606 GN=MRPL4 PE=1 SV=1;tr|A0A024R7C5|A0A024R7C5_HUMAN Mito	8	7	7	7	7	7	7	28	28	28	34.918999999999997	311	311;300;311;220;357;127;163;119	0	21.532	1286700	1086600	1137600	1122400	1064400	1010800	977880	962640	921840	1032100	1206500	1026100	1162700	1132100	1086300	1039800	996530	980050	907480	1000700	13	14	14	13	13	15	14
P49366;A0A024R7D0;A0A024R7G5;A0A024R7E9;A0A087WZK0;Q5J8M5;B4DU50;M0R253;M0QX43;A0A3B3IU31;M0R1T2;B4E3M2;M0R264;M0R1T4;M0R0V2;M0QXT2	P49366;A0A024R7D0;A0A024R7G5;A0A024R7E9;A0A087WZK0;Q5J8M5;B4DU50	8;8;7;7;7;6;4;3;3;3;3;3;3;2;2;1	8;8;7;7;7;6;4;3;3;3;3;3;3;2;2;1	8;8;7;7;7;6;4;3;3;3;3;3;3;2;2;1	Deoxyhypusine synthase	DHPS	sp|P49366|DHYS_HUMAN Deoxyhypusine synthase OS=Homo sapiens OX=9606 GN=DHPS PE=1 SV=1;tr|A0A024R7D0|A0A024R7D0_HUMAN Deoxyhypusine synthase, isoform CRA_b OS=Homo sapiens OX=9606 GN=DHPS PE=3 SV=1;tr|A0A024R7G5|A0A024R7G5_HUMAN Deoxyhypusine synthase, isof	16	8	8	8	8	8	8	26.6	26.6	26.6	40.97	369	369;369;313;322;370;277;138;132;132;137;138;139;182;115;159;27	0	21.472999999999999	1375800	1298200	1164700	1282300	1172300	1456700	1443800	1458100	1401000	1515900	1289600	1225300	1195600	1301800	1200400	1480600	1451000	1479700	1377400	1471600	15	15	15	15	15	15	15
Q6UW68;K7ELQ9;A0A024R7D3;K7EM09;K7EPR0;K7ER05;K7EJQ9	Q6UW68;K7ELQ9;A0A024R7D3;K7EM09;K7EPR0	3;3;3;2;2;1;1	3;3;3;2;2;1;1	3;3;3;2;2;1;1	Transmembrane protein 205	TMEM205;UNQ501	sp|Q6UW68|TM205_HUMAN Transmembrane protein 205 OS=Homo sapiens OX=9606 GN=TMEM205 PE=1 SV=1;tr|K7ELQ9|K7ELQ9_HUMAN Transmembrane protein 205 (Fragment) OS=Homo sapiens OX=9606 GN=TMEM205 PE=1 SV=1;tr|A0A024R7D3|A0A024R7D3_HUMAN Transmembrane protein 205 O	7	3	3	3	3	3	3	20.6	20.6	20.6	21.198	189	189;170;189;120;128;88;107	0	11.412000000000001	355940	298970	293310	304400	310390	297690	318810	328120	301810	306780	333600	282290	301970	307690	315320	305710	322960	330530	297070	299160	7	7	7	7	7	7	7
P01130;Q9UH51;A0A024R7D5;J3KMZ9;H0YMD1;E2J5K4;H0YM92	P01130;Q9UH51;A0A024R7D5;J3KMZ9;H0YMD1	4;4;4;4;3;1;1	4;4;4;4;3;1;1	4;4;4;4;3;1;1	Low-density lipoprotein receptor	LDLR	sp|P01130|LDLR_HUMAN Low-density lipoprotein receptor OS=Homo sapiens OX=9606 GN=LDLR PE=1 SV=1;tr|Q9UH51|Q9UH51_HUMAN Low density lipoprotein receptor (Fragment) OS=Homo sapiens OX=9606 GN=LDLR PE=4 SV=1;tr|A0A024R7D5|A0A024R7D5_HUMAN Low density lipoprot	7	4	4	4	4	4	4	5.2	5.2	5.2	95.375	860	860;837;860;945;948;167;309	0	11.635	160010	173870	157660	165160	142400	170520	161370	195270	175850	195150	150160	164040	159810	167860	146460	174880	163390	196710	172020	189750	2	2	2	2	2	2	2
Q96RE7;A0A024R7E0;K7ENW4;Q96BF6;K7ELC5;A0A024R8I0	Q96RE7;A0A024R7E0	8;8;2;1;1;1	8;8;2;1;1;1	7;7;1;1;1;1	Nucleus accumbens-associated protein 1	NACC1;BTBD14B	sp|Q96RE7|NACC1_HUMAN Nucleus accumbens-associated protein 1 OS=Homo sapiens OX=9606 GN=NACC1 PE=1 SV=1;tr|A0A024R7E0|A0A024R7E0_HUMAN BTB (POZ) domain containing 14B, isoform CRA_a OS=Homo sapiens OX=9606 GN=BTBD14B PE=4 SV=1	6	8	8	7	7	7	7	18.600000000000001	18.600000000000001	14	57.258000000000003	527	527;527;165;587;94;587	0	28.919	599860	612060	491800	573190	513250	572340	521980	563510	554290	555600	562190	577350	506420	582860	521680	585290	530920	571510	542810	540530	8	8	8	8	8	8	8
P26358;A0A024R7E3;Q59FP7;I6L9H2;B3KVA0;K7ENW7;K7EJL0;K7EMU8;K7EIZ6;K7ENQ6;K7ERQ1	P26358;A0A024R7E3;Q59FP7;I6L9H2	34;34;31;28;16;11;6;3;2;2;1	34;34;31;28;16;11;6;3;2;2;1	34;34;31;28;16;11;6;3;2;2;1	DNA (cytosine-5)-methyltransferase 1;DNA (cytosine-5)-methyltransferase	DNMT1	sp|P26358|DNMT1_HUMAN DNA (cytosine-5)-methyltransferase 1 OS=Homo sapiens OX=9606 GN=DNMT1 PE=1 SV=2;tr|A0A024R7E3|A0A024R7E3_HUMAN DNA (cytosine-5)-methyltransferase OS=Homo sapiens OX=9606 GN=DNMT1 PE=3 SV=1;tr|Q59FP7|Q59FP7_HUMAN DNA (cytosine-5)-methy	11	34	34	34	34	34	34	24.6	24.6	24.6	183.16	1616	1616;1678;1606;1511;540;389;255;89;40;119;71	0	112.73	1094800	1004800	980190	925870	930630	1586800	1478800	1542300	1446600	1522700	1026700	947660	1001100	952470	964660	1583300	1471900	1565200	1421800	1481300	40	39	40	39	39	40	39
B4DRY5;A0A024R7F7;Q4LE60;O14787;A0A075B780;Q05D48;B3KPC8;K7ENW1;K7ESC1;K7EMA3	B4DRY5;A0A024R7F7;Q4LE60;O14787;A0A075B780;Q05D48;B3KPC8	12;12;12;11;10;10;9;3;3;1	7;7;7;7;7;7;7;1;1;1	7;7;7;7;7;7;7;1;1;1	Transportin-2	TNPO2;TNPO2 variant protein	tr|B4DRY5|B4DRY5_HUMAN cDNA FLJ54538, highly similar to Transportin-2 OS=Homo sapiens OX=9606 PE=2 SV=1;tr|A0A024R7F7|A0A024R7F7_HUMAN Transportin 2 (Importin 3, karyopherin beta 2b), isoform CRA_b OS=Homo sapiens OX=9606 GN=TNPO2 PE=4 SV=1;tr|Q4LE60|Q4LE6	10	12	7	7	12	7	7	16.899999999999999	11.7	11.7	99.665000000000006	880	880;887;1051;897;766;771;699;85;109;56	0	22.815999999999999	417940	370860	423230	333670	337910	462690	404550	402460	432640	419310	392300	349680	427590	342220	351100	464150	408340	411500	423560	407000	9	9	9	9	9	9	9
Q92947;A0A2H4FX55;A0A2L2DH25;A0A2L2DH21;A0A2L2DH10;A0A2L2DH39;A0A2H4G235;A0A2H4G1S8;A0A2H4G0V0;A0A2H4FX57;A0A2H4FX81;A0A2H4FWZ7;A0A2H4G245;B4DK85;A0A024R7F9;A0A2H4FX52;B4DUY0;A0A1L3A5U7;A0A2H4FX70;A0A2L2DH19;K7ESA6;A0A1L3A5T2;B4DQF2;A0A1D6XXQ4;K7EQ99	Q92947;A0A2H4FX55;A0A2L2DH25;A0A2L2DH21;A0A2L2DH10;A0A2L2DH39;A0A2H4G235;A0A2H4G1S8;A0A2H4G0V0;A0A2H4FX57;A0A2H4FX81;A0A2H4FWZ7;A0A2H4G245;B4DK85;A0A024R7F9;A0A2H4FX52;B4DUY0;A0A1L3A5U7;A0A2H4FX70;A0A2L2DH19	3;3;3;3;3;3;3;3;3;3;3;3;3;3;3;2;2;2;2;2;1;1;1;1;1	3;3;3;3;3;3;3;3;3;3;3;3;3;3;3;2;2;2;2;2;1;1;1;1;1	3;3;3;3;3;3;3;3;3;3;3;3;3;3;3;2;2;2;2;2;1;1;1;1;1	Glutaryl-CoA dehydrogenase, mitochondrial	GCDH	sp|Q92947|GCDH_HUMAN Glutaryl-CoA dehydrogenase, mitochondrial OS=Homo sapiens OX=9606 GN=GCDH PE=1 SV=1;tr|A0A2H4FX55|A0A2H4FX55_HUMAN Glutaryl-CoA dehydrogenase OS=Homo sapiens OX=9606 GN=GCDH PE=2 SV=1;tr|A0A2L2DH25|A0A2L2DH25_HUMAN Glutaryl CoA dehydro	25	3	3	3	3	3	3	10.5	10.5	10.5	48.127000000000002	438	438;438;438;438;438;438;438;438;438;438;438;438;438;394;438;396;274;438;438;438;115;355;328;229;102	0	10.365	425870	448460	404270	392810	394950	359210	319810	336660	334500	366960	399540	422720	411280	400890	400970	369030	329480	343260	327790	355550	5	5	5	5	5	5	5
O95716;A0A024R7G2;B2R8W8	O95716;A0A024R7G2;B2R8W8	7;7;6	5;5;4	4;4;3	Ras-related protein Rab-3D	RAB3D	sp|O95716|RAB3D_HUMAN Ras-related protein Rab-3D OS=Homo sapiens OX=9606 GN=RAB3D PE=1 SV=1;tr|A0A024R7G2|A0A024R7G2_HUMAN Ras-related protein Rab-3 OS=Homo sapiens OX=9606 GN=RAB3D PE=2 SV=1;tr|B2R8W8|B2R8W8_HUMAN Ras-related protein Rab-3 OS=Homo sapiens	3	7	5	4	7	5	4	29.7	22.8	19.2	24.266999999999999	219	219;219;219	0	9.2484999999999999	1439000	1359800	1216500	1290800	1227000	1350900	1272500	1352600	1429200	1369400	1349000	1282900	1249000	1312200	1250300	1378700	1295400	1371600	1396400	1330700	13	13	13	13	13	13	13
Q9UBC2;A0A024R7G6;M0R165;A8K5P4;A5PKY0;B4DQX5;B4DME4;M0R2S2;M0QX30;M0R1V5;Q69YZ4;M0R3I1;K7EJR2;M0R330	Q9UBC2;A0A024R7G6;M0R165;A8K5P4;A5PKY0;B4DQX5;B4DME4;M0R2S2	23;23;23;23;20;20;20;17;3;3;3;3;2;2	23;23;23;23;20;20;20;17;3;3;3;3;2;2	23;23;23;23;20;20;20;17;3;3;3;3;2;2	Epidermal growth factor receptor substrate 15-like 1	EPS15L1	sp|Q9UBC2|EP15R_HUMAN Epidermal growth factor receptor substrate 15-like 1 OS=Homo sapiens OX=9606 GN=EPS15L1 PE=1 SV=1;tr|A0A024R7G6|A0A024R7G6_HUMAN Epidermal growth factor receptor pathway substrate 15-like 1, isoform CRA_a OS=Homo sapiens OX=9606 GN=EP	14	23	23	23	23	23	23	32.9	32.9	32.9	94.254000000000005	864	864;754;756;756;600;644;767;447;90;110;185;213;79;83	0	95.834999999999994	2553000	2219300	2135100	2098900	2105300	2061800	1950500	2029700	1963800	2158100	2393000	2093700	2193200	2132400	2142400	2111600	1990300	2062500	1927600	2093000	40	40	40	41	42	41	40
Q96K37;H7C1I0;A0A024R7G7;C9JK45	Q96K37;H7C1I0;A0A024R7G7	3;3;3;1	3;3;3;1	3;3;3;1	Solute carrier family 35 member E1	SLC35E1	sp|Q96K37|S35E1_HUMAN Solute carrier family 35 member E1 OS=Homo sapiens OX=9606 GN=SLC35E1 PE=1 SV=2;tr|H7C1I0|H7C1I0_HUMAN Solute carrier family 35 member E1 (Fragment) OS=Homo sapiens OX=9606 GN=SLC35E1 PE=1 SV=2;tr|A0A024R7G7|A0A024R7G7_HUMAN Solute ca	4	3	3	3	3	3	3	7.1	7.1	7.1	44.771999999999998	410	410;344;410;116	1.5896000000000001E-4	3.1052	46012	36863	35797	40873	43787	58231	47267	51904	66765	44632	43109	34843	37113	41368	44196	58315	48444	52744	64700	43695	3	3	3	3	3	3	3
P54725;A0A494C0B4;A8K1J3;A0A024R7G8;K7ENJ0;K7ELW1;K7EQ16;B4DDJ7	P54725;A0A494C0B4;A8K1J3;A0A024R7G8;K7ENJ0;K7ELW1	10;10;10;10;7;7;1;1	8;8;8;8;5;5;1;1	8;8;8;8;5;5;1;1	UV excision repair protein RAD23 homolog A	RAD23A	sp|P54725|RD23A_HUMAN UV excision repair protein RAD23 homolog A OS=Homo sapiens OX=9606 GN=RAD23A PE=1 SV=1;tr|A0A494C0B4|A0A494C0B4_HUMAN UV excision repair protein RAD23 homolog A OS=Homo sapiens OX=9606 GN=RAD23A PE=1 SV=1;tr|A8K1J3|A8K1J3_HUMAN UV exc	8	10	8	8	10	8	8	25.1	22.9	22.9	39.609000000000002	363	363;282;362;363;139;142;150;198	0	38.875999999999998	747450	833800	686310	724270	644950	803560	691910	726900	612260	681230	701050	785870	699540	741740	660380	814730	698050	739530	604530	664110	9	9	11	10	8	10	10
O14908;A8K2I7;A0A024R7I0;A0A024R7I1;K7EM11;K7ELJ2;K7ESN1;Q8TF64;K7EJ33;K7EIT0;A0A2R8Y651	O14908;A8K2I7;A0A024R7I0;A0A024R7I1	11;11;11;6;5;2;2;1;1;1;1	11;11;11;6;5;2;2;1;1;1;1	11;11;11;6;5;2;2;1;1;1;1	PDZ domain-containing protein GIPC1	GIPC1	sp|O14908|GIPC1_HUMAN PDZ domain-containing protein GIPC1 OS=Homo sapiens OX=9606 GN=GIPC1 PE=1 SV=2;tr|A8K2I7|A8K2I7_HUMAN cDNA FLJ76072, highly similar to Homo sapiens GIPC PDZ domain containing family, member 1 (GIPC1), transcript variant 1, mRNA OS=Hom	11	11	11	11	11	11	11	43.8	43.8	43.8	36.048999999999999	333	333;333;333;236;128;40;159;312;62;121;1349	0	81.875	2579900	2349300	2163400	1987500	1995900	1874600	1782900	1893000	1904000	2037300	2418200	2213700	2220000	2034600	2037800	1926100	1826800	1922000	1864100	1975000	22	23	23	23	23	23	22
P61006;A0A024R7I3;Q59EP4;H0YMN7;B4DMS1;B3KTE3;H0YL94;H0YLJ8;G3V196;G5EMR8;A0A2R8YDI9;G5ELZ5;Q96E17;A0A2R8YFB8;G5ELZ6;P59190;M0R257	P61006;A0A024R7I3	11;11;4;4;4;3;2;2;1;1;1;1;1;1;1;1;1	9;9;2;2;2;1;1;1;0;0;0;0;1;0;0;0;1	7;7;1;0;0;0;0;0;0;0;0;0;0;0;0;0;0	Ras-related protein Rab-8A	RAB8A	sp|P61006|RAB8A_HUMAN Ras-related protein Rab-8A OS=Homo sapiens OX=9606 GN=RAB8A PE=1 SV=1;tr|A0A024R7I3|A0A024R7I3_HUMAN RAB8A, member RAS oncogene family, isoform CRA_a OS=Homo sapiens OX=9606 GN=RAB8A PE=4 SV=1	17	11	9	7	11	9	7	41.1	35.700000000000003	28.5	23.667999999999999	207	207;207;152;92;190;81;48;47;237;212;44;119;227;246;109;212;115	0	33.149000000000001	2969000	3104700	2848900	2645300	2509000	2737000	2518100	2585800	2470700	2354400	2785600	2925700	2892300	2710200	2576700	2788600	2556700	2622800	2427900	2298700	23	23	23	23	23	23	23
Q9Y421;K7ELZ8;K7EIY1;K7ENN5;A0A024R7I4;B2R547	Q9Y421;K7ELZ8;K7EIY1;K7ENN5;A0A024R7I4;B2R547	3;3;3;3;3;2	3;3;3;3;3;2	3;3;3;3;3;2	Protein FAM32A	FAM32A	sp|Q9Y421|FA32A_HUMAN Protein FAM32A OS=Homo sapiens OX=9606 GN=FAM32A PE=1 SV=2;tr|K7ELZ8|K7ELZ8_HUMAN Protein FAM32A (Fragment) OS=Homo sapiens OX=9606 GN=FAM32A PE=1 SV=1;tr|K7EIY1|K7EIY1_HUMAN Protein FAM32A OS=Homo sapiens OX=9606 GN=FAM32A PE=1 SV=1;	6	3	3	3	3	3	3	24.1	24.1	24.1	13.178000000000001	112	112;82;94;107;112;112	1.2187999999999999E-3	2.5434000000000001	9849.9	15619	12700	6852.6	8649.5	9250.7000000000007	7358.8	5953.1	9973.2999999999993	7342.8	9265.7999999999993	14646	12624	7561.9	9026.5	9235.6	7628.1	6239.2	9677.7999999999993	7082.1	1	1	1	1	1	1	1
Q9NXH9;A0A024R7I5;A8K8L2;B4DHS5;A0A024R7G3;K7EQQ8;B4E3A3;K7EQU7;K7EJX9;K7EQY6;K7ENI9;K7EMZ2;K7ERR5	Q9NXH9;A0A024R7I5;A8K8L2;B4DHS5;A0A024R7G3	16;16;15;13;8;7;7;3;3;2;2;1;1	16;16;15;13;8;7;7;3;3;2;2;1;1	16;16;15;13;8;7;7;3;3;2;2;1;1	tRNA (guanine(26)-N(2))-dimethyltransferase	TRMT1	sp|Q9NXH9|TRM1_HUMAN tRNA (guanine(26)-N(2))-dimethyltransferase OS=Homo sapiens OX=9606 GN=TRMT1 PE=1 SV=1;tr|A0A024R7I5|A0A024R7I5_HUMAN tRNA (guanine(26)-N(2))-dimethyltransferase OS=Homo sapiens OX=9606 GN=TRMT1 PE=3 SV=1;tr|A8K8L2|A8K8L2_HUMAN tRNA (g	13	16	16	16	16	16	16	30.5	30.5	30.5	72.233000000000004	659	659;659;659;532;369;297;354;145;191;85;105;101;113	0	57.570999999999998	1384500	1366700	1245900	1088300	1172800	1151000	1176300	1141900	1127000	1069200	1298400	1287000	1271800	1121400	1199200	1172900	1193500	1156200	1108700	1042500	25	25	25	25	25	24	25
Q9BQ48;M0R226;A0A024R7J4	Q9BQ48;M0R226;A0A024R7J4	2;2;2	2;2;2	2;2;2	39S ribosomal protein L34, mitochondrial;Ribosomal protein L34	MRPL34	sp|Q9BQ48|RM34_HUMAN 39S ribosomal protein L34, mitochondrial OS=Homo sapiens OX=9606 GN=MRPL34 PE=1 SV=1;tr|M0R226|M0R226_HUMAN 39S ribosomal protein L34, mitochondrial OS=Homo sapiens OX=9606 GN=MRPL34 PE=1 SV=1;tr|A0A024R7J4|A0A024R7J4_HUMAN 39S ribosom	3	2	2	2	2	2	2	23.9	23.9	23.9	10.164999999999999	92	92;184;92	0	5.1883999999999997	27801	33935	34706	29078	24249	23733	24399	21044	23647	20945	26144	31980	34569	29684	25346	24513	24760	21467	23251	20369	2	2	2	2	2	2	2
Q8IX01;A8K5G0;A0A024R7K0;M0R2Z9;M0R3F6;B4DSQ4;M0R065;M0R216;M0R2Y3	Q8IX01;A8K5G0;A0A024R7K0;M0R2Z9;M0R3F6;B4DSQ4	20;20;20;20;17;12;3;2;1	20;20;20;20;17;12;3;2;1	20;20;20;20;17;12;3;2;1	SURP and G-patch domain-containing protein 2	SUGP2;SFRS14	sp|Q8IX01|SUGP2_HUMAN SURP and G-patch domain-containing protein 2 OS=Homo sapiens OX=9606 GN=SUGP2 PE=1 SV=2;tr|A8K5G0|A8K5G0_HUMAN cDNA FLJ76836, highly similar to Homo sapiens splicing factor, arginine/serine-rich 14 (SFRS14), transcript variant 2, mRNA	9	20	20	20	20	20	20	24	24	24	120.21	1082	1082;1082;1082;1096;841;861;111;170;65	0	58.710999999999999	775080	703800	730140	659630	686390	745780	686590	720040	715040	697760	727110	663890	742830	672030	701820	757020	698520	730680	700820	679350	23	23	23	23	23	23	23
[truncated: 5,272 more rows]
[truncated: 20 more columns]
