# Supplementary material for: An Integrative Proteotranscriptomics Approach Reveals New ADAM9 Substrates and Downstream Pathways
Source: Mol Cell Proteomics. 2026 Feb 23;25(4):101538. doi: 10.1016/j.mcpro.2026.101538 (PMC13054030; doi:10.1016/j.mcpro.2026.101538)
Supplement: Supplemental Table S8 [file mmc8.xlsx]

## Sheet: Sheet1
Table S8 Primers used in this study
Primer name	Sequence (5’ to 3’)
hMUC13-forward	CCTTCGGTGTGATTATTATGGC
hMUC13-reverse	GCATCTGGCTGTCTCTGGAG
hGDA-forward	GCAACAATTCACACTGACTCATC
hGDA-reverse	GTGTCACTATGGGCTTCACTC
hTHBS1-forward	TGTTTGTGCAGGAAGACAGG
hTHBS1-reverse	TTGTCAAGGGTGAGGAGGAC
hFOXO3-forward	CGGACAAACGGCTCACTCT
hFOXO3-reverse	GGACCCGCATGAATCGACTAT
hGAPDH-forward	TCAAGGCTGAGAACGGGAAG
hGAPDH-reverse	CGCCCCACTTGATTTTGGAG
mALCAM_BspEI_forward	GGGTCCGGATGGTACACTGTCAACTCAGC
mAlCAM_XbaI_reverse	GGGTCTAGATTAGGCTTCTGTTTTGTGAT
